# Supplementary material for: Methylation Landscapes of Cartilage in Hip Osteoarthritis
Source: Genet Res (Camb). 2026 Jan 5;2026:5540232. doi: 10.1155/genr/5540232 (PMC12766398; doi:10.1155/genr/5540232)
Supplement: Supplementary file 1 — Supporting Information Additional supporting information can be found online in the Supporting Information section. [file GENR-2026-5540232-s001.zip]

Archive with 6 entries (6 files):
- Supplementary fig 1.tiff
- supplementary fig2.tif
- Supplementary table 1.xlsx
- Supplementary table 2.xlsx
- Supplementary table 3.xlsx
- Supplementary table 4.xlsx
