# Supplementary material for: Methylation Landscapes of Cartilage in Hip Osteoarthritis
Source: Genet Res (Camb). 2026 Jan 5;2026:5540232. doi: 10.1155/genr/5540232 (PMC12766398; doi:10.1155/genr/5540232)
Supplement: Supplementary file 1 — Supporting Information Additional supporting information can be found online in the Supporting Information section. [file GENR-2026-5540232-s001.zip › Supplementary table 1.xlsx]

## Sheet: Sheet1
Supplementary table 1. Characteristics of all the patients.
Title	Geo_accession	Source	Age	Sex
NC_1	GSM1867741	neck-of-femur fracture	79	Female
NC_2	GSM1867742	neck-of-femur fracture	68	Female
NC_3	GSM1867743	neck-of-femur fracture	91	Female
NC_4	GSM1867744	neck-of-femur fracture	80	Female
NC_5	GSM1867745	neck-of-femur fracture	83	Female
NC_6	GSM1867746	neck-of-femur fracture	84	Male
NC_7	GSM1867747	neck-of-femur fracture	82	Female
NC_8	GSM1867822	neck-of-femur fracture	78	Female
NC_9	GSM1867824	neck-of-femur fracture	78	Male
NC_10	GSM1867826	neck-of-femur fracture	84	Female
NC_11	GSM1867828	neck-of-femur fracture	74	Male
NC_12	GSM1867834	neck-of-femur fracture	75	Male
NC_13	GSM1867836	neck-of-femur fracture	68	Female
NC_14	GSM1867837	neck-of-femur fracture	78	Female
NC_15	GSM1867840	neck-of-femur fracture	76	Male
NC_16	GSM1867843	neck-of-femur fracture	83	Female
NC_17	GSM1867847	neck-of-femur fracture	83	Female
NC_18	GSM1867848	neck-of-femur fracture	78	Female
NC_19	GSM1867851	neck-of-femur fracture	85	Male
PR_1	GSM1541309	hip preserved cartilage	79.7	Female
PR_2	GSM1541311	hip preserved cartilage	80.6	Female
PR_3	GSM1541315	hip preserved cartilage	67.3	Male
PR_4	GSM1541325	hip preserved cartilage	77.4	Female
PR_5	GSM1541331	hip preserved cartilage	74.3	Female
PR_6	GSM1541333	hip preserved cartilage	64.5	Male
PR_7	GSM1541337	hip preserved cartilage	72.6	Male
PR_8	GSM1541339	hip preserved cartilage	53.4	Female
PR_9	GSM1541341	hip preserved cartilage	75.5	Female
PR_10	GSM1541353	hip preserved cartilage	68.7	Female
PR_11	GSM1541355	hip preserved cartilage	77.1	Male
PR_12	GSM1541357	hip preserved cartilage	75.3	Female
PR_13	GSM1541359	hip preserved cartilage	61.9	Male
PR_14	GSM1541367	hip preserved cartilage	75.2	Female
OA_1	GSM1541310	hip osteoarthritis cartilage	79.7	Female
OA_2	GSM1541312	hip osteoarthritis cartilage	80.6	Female
OA_3	GSM1541316	hip osteoarthritis cartilage	67.3	Male
OA_4	GSM1541326	hip osteoarthritis cartilage	77.4	Female
OA_5	GSM1541332	hip osteoarthritis cartilage	74.3	Female
OA_6	GSM1541334	hip osteoarthritis cartilage	64.5	Male
OA_7	GSM1541338	hip osteoarthritis cartilage	72.6	Male
OA_8	GSM1541340	hip osteoarthritis cartilage	53.4	Female
OA_9	GSM1541342	hip osteoarthritis cartilage	75.5	Female
OA_10	GSM1541354	hip osteoarthritis cartilage	68.7	Female
OA_11	GSM1541356	hip osteoarthritis cartilage	77.1	Male
OA_12	GSM1541358	hip osteoarthritis cartilage	75.3	Female
OA_13	GSM1541360	hip osteoarthritis cartilage	61.9	Male
OA_14	GSM1541368	hip osteoarthritis cartilage	75.2	Female
OA_15	GSM1867748	hip osteoarthritis cartilage	58	Female
OA_16	GSM1867749	hip osteoarthritis cartilage	69	Female
OA_17	GSM1867750	hip osteoarthritis cartilage	71	Female
OA_18	GSM1867751	hip osteoarthritis cartilage	66	Male
OA_19	GSM1867752	hip osteoarthritis cartilage	76	Female
OA_20	GSM1867807	hip osteoarthritis cartilage	68	Female
OA_21	GSM1867823	hip osteoarthritis cartilage	71	Female
OA_22	GSM1867829	hip osteoarthritis cartilage	73	Female
OA_23	GSM1867831	hip osteoarthritis cartilage	45	Female
OA_24	GSM1867839	hip osteoarthritis cartilage	57	Female
OA_25	GSM1867845	hip osteoarthritis cartilage	69	Male
OA_26	GSM1867849	hip osteoarthritis cartilage	90	Male
OA_27	GSM1867853	hip osteoarthritis cartilage	76	Male
OA_28	GSM1867854	hip osteoarthritis cartilage	59	Male
OA_29	GSM1867857	hip osteoarthritis cartilage	74	Male
OA_30	GSM1867858	hip osteoarthritis cartilage	77	Male
