# Supplementary material for: Methylation Landscapes of Cartilage in Hip Osteoarthritis
Source: Genet Res (Camb). 2026 Jan 5;2026:5540232. doi: 10.1155/genr/5540232 (PMC12766398; doi:10.1155/genr/5540232)
Supplement: Supplementary file 1 — Supporting Information Additional supporting information can be found online in the Supporting Information section. [file GENR-2026-5540232-s001.zip › Supplementary table 2.xlsx]

## Sheet: NC_PR
Supplementary table 2. Differential methylated positions in NC_PR and NC_OA.
Probe_Name	Methylation	logFC	AveExpr	t	P.Value	adj.P.Val	B	NC_AVG	PR_AVG	deltaBeta	CHR	MAPINFO	Strand	Type	gene	feature	cgi	feat.cgi	UCSC_CpG_Islands_Name	DHS	Enhancer	Phantom	Probe_SNPs	Probe_SNPs_10
cg13003239	Hypomethylated	-0.250515	0.398128	-21.0412	1.86e-20	6.54e-15	36.609	0.504407	0.253892	-0.250515	3	49044627	R	I	WDR6	TSS200	island	TSS200-island	chr3:49044132-49045576	NA	NA
cg08206623	Hypomethylated	-0.285543	0.326612	-19.5886	1.6e-19	2.82e-14	34.5045	0.447751	0.162208	-0.285543	11	2907334	R	I	CDKN1C	TSS1500	island	TSS1500-island	chr11:2907308-2907675	NA	NA
cg23797200	Hypermethylated	0.368769	0.620313	18.7252	6.15e-19	7.2e-14	33.1836	0.463865	0.832634	0.368769	17	40174494	R	I	NKIRAS2	Body	shelf	Body-shelf	chr17:40171931-40172281	NA	NA
cg01775802	Hypermethylated	0.430332	0.510674	17.8982	2.34e-18	1.65e-13	31.8653	0.328109	0.758441	0.430332	14	72945461	F	I	RGS6	Body	opensea	Body-opensea		NA	TRUE
cg04205664	Hypermethylated	0.33168	0.481542	16.9009	1.26e-17	5.54e-13	30.2017	0.34083	0.67251	0.33168	7	139209511	R	II	CLEC2L	Body	shore	Body-shore	chr7:139208442-139209069	NA	NA
cg02732134	Hypermethylated	0.224036	0.679497	14.9873	4.02e-16	8.31e-12	26.7609	0.584451	0.808487	0.224036	10	101732382	R	II	DNMBP	5'UTR	opensea	5'UTR-opensea		NA	NA
cg03027241	Hypermethylated	0.290098	0.395689	13.9629	2.95e-15	2.59e-11	24.7706	0.272617	0.562715	0.290098	20	49620453	R	I	KCNG1	3'UTR	island	3'UTR-island	chr20:49620446-49620680	NA	NA
cg19015611	Hypomethylated	-0.259133	0.739442	-13.3781	9.67e-15	4.88e-11	23.5838	0.849377	0.590245	-0.259133	2	71126446	F	II	VAX2	TSS1500	shore	TSS1500-shore	chr2:71126720-71129209	NA	NA
cg06869039	Hypermethylated	0.360959	0.659058	13.0622	1.86e-14	7.18e-11	22.9267	0.505924	0.866883	0.360959	8	12838022	F	II	C8orf79	5'UTR	opensea	5'UTR-opensea		NA	TRUE		rs4541925
cg16101278	Hypermethylated	0.268489	0.258181	13.0248	2.02e-14	7.28e-11	22.8481	0.144277	0.412765	0.268489	6	6648823	F	II	LY86	Body	opensea	Body-opensea		NA	NA			rs74598970
cg01204305	Hypomethylated	-0.210539	0.373978	-12.6224	4.74e-14	1.14e-10	21.9925	0.463298	0.252759	-0.210539	3	49756497	R	II	AMIGO3	1stExon	island	1stExon-island	chr3:49755763-49757317	NA	NA
cg07263322	Hypomethylated	-0.229782	0.500647	-12.4952	6.23e-14	1.33e-10	21.7182	0.598131	0.368349	-0.229782	2	222657752	F	II		IGR	opensea	IGR-opensea		NA	TRUE
cg15897635	Hypermethylated	0.390804	0.565971	11.1062	1.4e-12	1.02e-09	18.5921	0.400175	0.79098	0.390804	1	220697615	R	II		IGR	shelf	IGR-shelf	chr1:220701507-220702348	NA	NA
cg09844907	Hypomethylated	-0.208656	0.199685	-11.1009	1.42e-12	1.03e-09	18.5797	0.288206	0.0795498	-0.208656	16	15489619	R	I	MPV17L	1stExon	island	1stExon-island	chr16:15489526-15490075	TRUE	NA	high-CpG:15397087-15397183
cg19349861	Hypomethylated	-0.204147	0.214821	-10.9535	2e-12	1.3e-09	18.2337	0.301429	0.0972814	-0.204147	11	133402246	R	I	OPCML	5'UTR	opensea	5'UTR-opensea		NA	NA
cg25152348	Hypomethylated	-0.209981	0.370257	-10.8133	2.79e-12	1.61e-09	17.9018	0.45934	0.249359	-0.209981	22	50946712	R	I	NCAPH2	1stExon	island	1stExon-island	chr22:50946353-50947010	NA	NA	high-CpG:49293493-49293588
cg13368198	Hypermethylated	0.279369	0.623306	10.2491	1.08e-11	4.24e-09	16.5401	0.504786	0.784155	0.279369	15	37170816	R	II	LOC145845	Body	shore	Body-shore	chr15:37172473-37173018	NA	TRUE
cg14977069	Hypomethylated	-0.213385	0.577552	-10.2451	1.09e-11	4.26e-09	16.5304	0.668079	0.454694	-0.213385	20	62367698	R	II	LIME1	TSS1500	shore	TSS1500-shore	chr20:62368955-62371962	NA	NA
cg21565415	Hypermethylated	0.397169	0.586931	10.0201	1.89e-11	6.24e-09	15.9756	0.418435	0.815604	0.397169	11	618993	R	II	MUPCDH	Body	shore	Body-shore	chr11:617226-617797	NA	NA	low-CpG:608854-609097
cg18784409	Hypermethylated	0.23992	0.671147	9.98852	2.05e-11	6.59e-09	15.8972	0.569363	0.809283	0.23992	11	67868331	F	II	CHKA	Body	opensea	Body-opensea		NA	TRUE			rs61890474
cg09746817	Hypermethylated	0.242504	0.675452	9.85485	2.85e-11	8.34e-09	15.5639	0.572572	0.815075	0.242504	10	131671265	R	II	EBF3	Body	opensea	Body-opensea		NA	NA
cg06710981	Hypermethylated	0.222064	0.258255	9.61275	5.23e-11	1.28e-08	14.9541	0.164046	0.38611	0.222064	19	46282571	R	I	DMPK	Body	island	Body-island	chr19:46282544-46283127	NA	NA
cg01846046	Hypomethylated	-0.22874	0.801663	-9.56681	5.87e-11	1.39e-08	14.8375	0.898704	0.669964	-0.22874	11	64034019	R	I	PLCB3	Body	shore	Body-shore	chr11:64034860-64035066	NA	NA
cg11983124	Hypermethylated	0.241146	0.540189	9.47334	7.43e-11	1.65e-08	14.5995	0.437885	0.67903	0.241146	4	81124717	F	II	PRDM8	3'UTR	island	3'UTR-island	chr4:81124468-81124845	TRUE	NA
cg23695131	Hypomethylated	-0.224163	0.672905	-9.32108	1.1e-10	2.19e-08	14.2092	0.768004	0.543841	-0.224163	11	94642928	F	I		IGR	opensea	IGR-opensea		NA	TRUE
cg17560624	Hypermethylated	0.240808	0.629817	9.15966	1.66e-10	3e-08	13.7921	0.527656	0.768464	0.240808	3	13610359	R	II	FBLN2	1stExon	shore	1stExon-shore	chr3:13611923-13612435	NA	NA			rs13318240
cg23856536	Hypermethylated	0.251266	0.216359	9.15528	1.68e-10	3.03e-08	13.7807	0.109761	0.361027	0.251266	7	101384349	F	II		IGR	shelf	IGR-shelf	chr7:101386554-101387122	NA	NA		rs17135758
cg20951255	Hypermethylated	0.247704	0.295005	9.13586	1.76e-10	3.13e-08	13.7303	0.189919	0.437623	0.247704	7	131291256	R	II		IGR	opensea	IGR-opensea		NA	TRUE
cg10633981	Hypermethylated	0.307617	0.648158	9.01579	2.41e-10	3.98e-08	13.4175	0.517654	0.825271	0.307617	11	16779768	R	II	C11orf58	3'UTR	opensea	3'UTR-opensea		NA	NA
cg18291422	Hypomethylated	-0.232168	0.533593	-8.9747	2.68e-10	4.31e-08	13.31	0.632089	0.399921	-0.232168	6	147171560	R	I		IGR	opensea	IGR-opensea		NA	TRUE
cg09531019	Hypermethylated	0.213006	0.706647	8.86694	3.55e-10	5.3e-08	13.0271	0.616281	0.829287	0.213006	5	159321157	R	II		IGR	opensea	IGR-opensea		NA	TRUE
cg04981696	Hypomethylated	-0.225418	0.227854	-8.84868	3.72e-10	5.48e-08	12.979	0.323486	0.0980678	-0.225418	16	16044519	R	II	ABCC1	Body	shore	Body-shore	chr16:16043218-16043927	NA	NA
cg04246167	Hypomethylated	-0.271498	0.543112	-8.73394	5.03e-10	6.87e-08	12.6758	0.658293	0.386795	-0.271498	3	58984465	R	II	C3orf67	5'UTR	opensea	5'UTR-opensea		TRUE	TRUE
cg18562578	Hypermethylated	0.216997	0.318455	8.73183	5.06e-10	6.89e-08	12.6702	0.226395	0.443392	0.216997	3	55517853	R	I	WNT5A	Body	island	Body-island	chr3:55517658-55517939	NA	NA
cg15835664	Hypomethylated	-0.262907	0.541823	-8.67843	5.83e-10	7.65e-08	12.5286	0.65336	0.390452	-0.262907	1	62787266	F	II		IGR	shelf	IGR-shelf	chr1:62784136-62785133	TRUE	NA
cg20692922	Hypermethylated	0.222978	0.276702	8.63678	6.5e-10	8.27e-08	12.4178	0.182105	0.405084	0.222978	5	6069935	F	II		IGR	opensea	IGR-opensea		NA	TRUE			rs73030982
cg01533082	Hypomethylated	-0.204736	0.671445	-8.60164	7.14e-10	8.88e-08	12.3242	0.758303	0.553567	-0.204736	14	58567637	F	II	C14orf37	Body	opensea	Body-opensea		NA	TRUE
cg00526953	Hypermethylated	0.250728	0.700693	8.59695	7.23e-10	8.95e-08	12.3117	0.594324	0.845052	0.250728	16	1535814	R	II		IGR	shore	IGR-shore	chr16:1535925-1536576	NA	NA
cg21805731	Hypomethylated	-0.229251	0.559248	-8.58602	7.44e-10	9.14e-08	12.2825	0.656506	0.427255	-0.229251	1	204560985	R	II		IGR	opensea	IGR-opensea		TRUE	TRUE
cg11237362	Hypomethylated	-0.239512	0.634966	-8.56451	7.88e-10	9.52e-08	12.2251	0.736577	0.497065	-0.239512	1	94888188	F	II	ABCD3	Body	shelf	Body-shelf	chr1:94883525-94884402	NA	NA
cg15601361	Hypomethylated	-0.208423	0.550983	-8.4876	9.67e-10	1.11e-07	12.0193	0.639405	0.430982	-0.208423	6	11771493	F	II	C6orf105	Body	opensea	Body-opensea		TRUE	TRUE
cg09221159	Hypomethylated	-0.296231	0.347593	-8.46591	1.02e-09	1.16e-07	11.9611	0.473267	0.177036	-0.296231	10	90031426	R	II		IGR	opensea	IGR-opensea		NA	TRUE
cg27621721	Hypomethylated	-0.304211	0.577044	-8.36369	1.35e-09	1.42e-07	11.6862	0.706103	0.401892	-0.304211	3	189901160	F	II		IGR	opensea	IGR-opensea		TRUE	TRUE
cg13985765	Hypermethylated	0.25033	0.548212	8.34885	1.4e-09	1.47e-07	11.6461	0.442011	0.692341	0.25033	15	101899247	R	II	PCSK6	Body	opensea	Body-opensea		NA	TRUE
cg06601993	Hypomethylated	-0.221975	0.688932	-8.34307	1.42e-09	1.49e-07	11.6305	0.783103	0.561128	-0.221975	7	80244500	R	II	CD36	5'UTR	opensea	5'UTR-opensea		NA	TRUE
cg02484352	Hypomethylated	-0.279608	0.603836	-8.3346	1.46e-09	1.51e-07	11.6077	0.722458	0.442849	-0.279608	5	131599890	R	II	PDLIM4	Body	opensea	Body-opensea		TRUE	TRUE
cg03221073	Hypomethylated	-0.281528	0.548953	-8.25819	1.79e-09	1.76e-07	11.401	0.668389	0.386861	-0.281528	1	186157555	R	II	HMCN1	Body	opensea	Body-opensea		NA	TRUE
cg01078772	Hypomethylated	-0.225382	0.707932	-8.24955	1.83e-09	1.79e-07	11.3776	0.803549	0.578167	-0.225382	20	30920486	F	II	KIF3B	3'UTR	opensea	3'UTR-opensea		NA	TRUE
cg09718071	Hypomethylated	-0.215966	0.719337	-8.24653	1.84e-09	1.8e-07	11.3695	0.810959	0.594992	-0.215966	3	50568845	R	I		IGR	opensea	IGR-opensea		NA	TRUE
cg07183691	Hypomethylated	-0.220191	0.617751	-8.23811	1.89e-09	1.83e-07	11.3466	0.711165	0.490974	-0.220191	21	43241683	F	II	PRDM15	Body	shore	Body-shore	chr21:43242237-43242468	NA	NA
cg18568634	Hypermethylated	0.247778	0.594999	8.22589	1.95e-09	1.88e-07	11.3135	0.489882	0.737659	0.247778	7	96641456	R	II	DLX6AS	Body	opensea	Body-opensea		NA	NA			rs56175227
cg27296308	Hypomethylated	-0.208607	0.61151	-8.19148	2.14e-09	2.02e-07	11.22	0.70001	0.491403	-0.208607	2	9556116	R	II	ITGB1BP1	Body	opensea	Body-opensea		NA	NA
cg13366863	Hypomethylated	-0.247853	0.474889	-8.16413	2.3e-09	2.13e-07	11.1457	0.580039	0.332186	-0.247853	5	177505451	F	II		IGR	opensea	IGR-opensea		TRUE	TRUE
cg08418872	Hypomethylated	-0.214272	0.802157	-8.15906	2.34e-09	2.15e-07	11.1319	0.893061	0.678789	-0.214272	12	6442954	F	I	TNFRSF1A	Body	opensea	Body-opensea		TRUE	NA	low-CpG:6312749-6313660	rs56002980	rs34751757
cg21540621	Hypermethylated	0.241608	0.210333	8.12396	2.57e-09	2.3e-07	11.0363	0.107833	0.349441	0.241608	11	115531033	F	I		IGR	shore	IGR-shore	chr11:115529997-115530548	TRUE	NA
cg08421910	Hypomethylated	-0.250153	0.796123	-8.11253	2.65e-09	2.36e-07	11.0051	0.902249	0.652096	-0.250153	6	11771840	F	II	C6orf105	Body	opensea	Body-opensea		NA	TRUE
cg25950728	Hypermethylated	0.222577	0.723995	8.11046	2.67e-09	2.37e-07	10.9995	0.629569	0.852146	0.222577	2	152145110	F	II	NMI	5'UTR	shore	5'UTR-shore	chr2:152145869-152146319	NA	NA			rs34660876
cg05753046	Hypomethylated	-0.207016	0.829283	-8.09142	2.81e-09	2.46e-07	10.9476	0.917108	0.710092	-0.207016	11	67801224	R	I	NDUFS8	Body	shelf	Body-shelf	chr11:67797802-67798413	NA	NA
cg26291848	Hypermethylated	0.213968	0.190167	8.06173	3.04e-09	2.62e-07	10.8665	0.0993927	0.31336	0.213968	8	141608316	F	I	EIF2C2	Body	opensea	Body-opensea		TRUE	TRUE
cg06401643	Hypomethylated	-0.231406	0.80286	-8.04513	3.18e-09	2.71e-07	10.8211	0.901033	0.669626	-0.231406	11	66701529	F	II	PC	5'UTR	opensea	5'UTR-opensea		NA	TRUE
cg04244152	Hypomethylated	-0.246085	0.771397	-8.02321	3.38e-09	2.84e-07	10.7611	0.875797	0.629712	-0.246085	10	35863747	F	II		IGR	opensea	IGR-opensea		TRUE	TRUE
cg03150409	Hypermethylated	0.228843	0.751095	8.02199	3.39e-09	2.84e-07	10.7578	0.65401	0.882853	0.228843	4	1892317	F	II	WHSC1	5'UTR	opensea	5'UTR-opensea		NA	NA
cg08103216	Hypomethylated	-0.236798	0.644159	-8.02108	3.4e-09	2.84e-07	10.7553	0.744619	0.50782	-0.236798	2	228737243	R	II	WDR69	Body	shore	Body-shore	chr2:228736230-228736544	NA	NA
cg04199615	Hypermethylated	0.201231	0.694774	8.01741	3.43e-09	2.87e-07	10.7452	0.609403	0.810634	0.201231	5	10150331	R	I		IGR	opensea	IGR-opensea		NA	NA
cg19791637	Hypomethylated	-0.258679	0.731978	-8.01466	3.46e-09	2.88e-07	10.7377	0.841721	0.583041	-0.258679	2	30633168	F	II		IGR	opensea	IGR-opensea		NA	TRUE
cg16274899	Hypermethylated	0.20988	0.2487	8.00687	3.53e-09	2.93e-07	10.7164	0.15966	0.369539	0.20988	14	65175225	F	I	PLEKHG3	5'UTR	shelf	5'UTR-shelf	chr14:65170876-65172007	TRUE	TRUE
cg21637761	Hypomethylated	-0.249463	0.709619	-8.00381	3.56e-09	2.95e-07	10.708	0.815452	0.565989	-0.249463	17	20107320	R	II	CYTSB	Body	opensea	Body-opensea		NA	TRUE
cg04237618	Hypomethylated	-0.202406	0.768569	-7.98297	3.77e-09	3.09e-07	10.6509	0.854438	0.652032	-0.202406	1	115829610	F	II	NGF	5'UTR	opensea	5'UTR-opensea		NA	NA
cg13030790	Hypomethylated	-0.29289	0.348673	-7.93861	4.26e-09	3.39e-07	10.5291	0.472929	0.180039	-0.29289	21	36421503	R	II	RUNX1	5'UTR	opensea	5'UTR-opensea		NA	NA	low-CpG:35343224-35343511		rs77393863
cg10435609	Hypomethylated	-0.334731	0.776698	-7.92852	4.38e-09	3.46e-07	10.5014	0.918705	0.583975	-0.334731	1	78805320	R	II	MGC27382	Body	opensea	Body-opensea		NA	TRUE
cg22341848	Hypomethylated	-0.206603	0.618611	-7.91929	4.49e-09	3.53e-07	10.476	0.706261	0.499658	-0.206603	1	24106359	F	II	C1orf128	Body	shore	Body-shore	chr1:24104502-24105263	TRUE	NA
cg24499677	Hypomethylated	-0.231381	0.665903	-7.91506	4.54e-09	3.56e-07	10.4644	0.764064	0.532683	-0.231381	17	58606488	R	II		IGR	shelf	IGR-shelf	chr17:58603022-58603710	NA	NA			rs12453396
cg19933985	Hypermethylated	0.298503	0.745319	7.89547	4.79e-09	3.71e-07	10.4105	0.618681	0.917185	0.298503	5	141739077	F	II		IGR	shelf	IGR-shelf	chr5:141736249-141736980	NA	TRUE
cg06639923	Hypomethylated	-0.218639	0.705885	-7.87749	5.03e-09	3.85e-07	10.361	0.798641	0.580002	-0.218639	7	5534978	R	II	FBXL18	Body	shore	Body-shore	chr7:5534384-5534766	NA	TRUE
cg19554948	Hypermethylated	0.225327	0.718709	7.86983	5.14e-09	3.92e-07	10.3399	0.623115	0.848443	0.225327	14	104693174	R	I		IGR	shelf	IGR-shelf	chr14:104690039-104690274	NA	NA
cg16747928	Hypomethylated	-0.252058	0.635098	-7.8623	5.25e-09	3.98e-07	10.3192	0.742032	0.489973	-0.252058	6	4370460	F	II		IGR	opensea	IGR-opensea		TRUE	TRUE
cg18899516	Hypomethylated	-0.213036	0.635165	-7.85726	5.32e-09	4.02e-07	10.3053	0.725544	0.512508	-0.213036	5	146187230	F	II	PPP2R2B	Body	opensea	Body-opensea		NA	TRUE		rs10476879
cg27242132	Hypermethylated	0.217463	0.190039	7.85156	5.4e-09	4.07e-07	10.2895	0.0977821	0.315245	0.217463	4	81119178	R	I	PRDM8	5'UTR	island	5'UTR-island	chr4:81119095-81119391	NA	NA
cg13716443	Hypomethylated	-0.201144	0.796831	-7.8413	5.56e-09	4.16e-07	10.2613	0.882165	0.681021	-0.201144	3	62573342	R	II	CADPS	Body	opensea	Body-opensea		TRUE	TRUE
cg10888811	Hypomethylated	-0.277534	0.610745	-7.83725	5.62e-09	4.2e-07	10.2501	0.728487	0.450953	-0.277534	2	242620306	R	II	DTYMK	Body	shelf	Body-shelf	chr2:242616820-242617094	TRUE	TRUE
cg03656099	Hypermethylated	0.267846	0.18849	7.81983	5.89e-09	4.35e-07	10.202	0.0748587	0.342705	0.267846	17	59481954	F	I	TBX2	Body	island	Body-island	chr17:59473060-59483266	NA	TRUE
cg09938273	Hypomethylated	-0.273595	0.641998	-7.81125	6.04e-09	4.42e-07	10.1783	0.758069	0.484474	-0.273595	7	33907779	F	II		IGR	opensea	IGR-opensea		NA	TRUE
cg19530168	Hypomethylated	-0.206194	0.581324	-7.78573	6.47e-09	4.66e-07	10.1078	0.6688	0.462606	-0.206194	11	35571496	R	II		IGR	opensea	IGR-opensea		TRUE	TRUE
cg16578085	Hypomethylated	-0.331164	0.65451	-7.78499	6.49e-09	4.66e-07	10.1057	0.795003	0.463839	-0.331164	4	127771714	R	II		IGR	opensea	IGR-opensea		TRUE	TRUE
cg01905967	Hypomethylated	-0.201979	0.53257	-7.77345	6.7e-09	4.77e-07	10.0738	0.618258	0.416278	-0.201979	5	172185201	F	II		IGR	opensea	IGR-opensea		TRUE	TRUE
cg02927679	Hypomethylated	-0.231744	0.551629	-7.77099	6.74e-09	4.8e-07	10.067	0.649944	0.418201	-0.231744	10	112260509	R	II	DUSP5	Body	shore	Body-shore	chr10:112257163-112258684	TRUE	NA
cg22775600	Hypomethylated	-0.235952	0.426129	-7.7676	6.81e-09	4.83e-07	10.0577	0.52623	0.290278	-0.235952	20	24446527	F	II		IGR	shelf	IGR-shelf	chr20:24449844-24452037	NA	NA
cg08908131	Hypomethylated	-0.28696	0.569199	-7.76492	6.86e-09	4.86e-07	10.0502	0.69094	0.40398	-0.28696	10	118706938	R	II	KIAA1598	Body	opensea	Body-opensea		TRUE	TRUE
cg16651768	Hypomethylated	-0.306799	0.615915	-7.76172	6.92e-09	4.9e-07	10.0414	0.746072	0.439273	-0.306799	1	222340714	F	II		IGR	opensea	IGR-opensea		TRUE	TRUE
cg16900604	Hypomethylated	-0.208354	0.627178	-7.75625	7.02e-09	4.96e-07	10.0262	0.715571	0.507217	-0.208354	2	208260036	F	II		IGR	opensea	IGR-opensea		TRUE	TRUE		rs4675674
cg11895596	Hypomethylated	-0.203859	0.767009	-7.75466	7.05e-09	4.98e-07	10.0218	0.853494	0.649635	-0.203859	3	57955820	F	II		IGR	opensea	IGR-opensea		TRUE	TRUE		rs58313614
cg10828561	Hypomethylated	-0.22408	0.664251	-7.74934	7.16e-09	5.03e-07	10.0071	0.759315	0.535235	-0.22408	8	49566696	R	II		IGR	opensea	IGR-opensea		TRUE	TRUE
cg00014203	Hypermethylated	0.216859	0.675969	7.74564	7.23e-09	5.06e-07	9.99686	0.583969	0.800827	0.216859	17	7757969	F	I	KDM6B	3'UTR	shore	3'UTR-shore	chr17:7758607-7758980	NA	NA
cg00334063	Hypermethylated	0.205588	0.199648	7.74552	7.23e-09	5.06e-07	9.99652	0.112429	0.318017	0.205588	3	147106010	R	I	ZIC4	3'UTR	shelf	3'UTR-shelf	chr3:147108511-147111703	NA	NA
cg13410764	Hypomethylated	-0.286377	0.583762	-7.72869	7.58e-09	5.25e-07	9.94991	0.705256	0.418878	-0.286377	9	90407888	R	II		IGR	opensea	IGR-opensea		TRUE	TRUE
cg07866909	Hypomethylated	-0.284245	0.68291	-7.72458	7.66e-09	5.3e-07	9.93851	0.803498	0.519254	-0.284245	2	19849829	F	II		IGR	opensea	IGR-opensea		TRUE	TRUE
cg19851816	Hypermethylated	0.228902	0.195826	7.71934	7.77e-09	5.36e-07	9.92399	0.0987162	0.327618	0.228902	22	50657907	R	I	TUBGCP6	Body	island	Body-island	chr22:50657480-50657937	TRUE	TRUE
cg23697406	Hypomethylated	-0.253601	0.788375	-7.71898	7.78e-09	5.36e-07	9.923	0.895964	0.642362	-0.253601	7	155744359	F	II		IGR	opensea	IGR-opensea		TRUE	TRUE		rs922229
cg04134096	Hypomethylated	-0.216576	0.690284	-7.71222	7.93e-09	5.44e-07	9.90426	0.782165	0.565589	-0.216576	3	151643511	R	II		IGR	opensea	IGR-opensea		NA	TRUE
cg09026722	Hypomethylated	-0.205401	0.7438	-7.70448	8.1e-09	5.53e-07	9.88277	0.83094	0.625538	-0.205401	1	156867080	F	I	PEAR1	5'UTR	shelf	5'UTR-shelf	chr1:156863415-156863711	TRUE	TRUE
cg18441041	Hypermethylated	0.203373	0.639685	7.69202	8.38e-09	5.67e-07	9.84821	0.553405	0.756778	0.203373	7	101560127	R	I	CUX1	Body	shore	Body-shore	chr7:101559402-101559625	NA	NA
cg14223856	Hypomethylated	-0.20727	0.697372	-7.6859	8.53e-09	5.75e-07	9.83124	0.785305	0.578035	-0.20727	9	139508740	F	II		IGR	opensea	IGR-opensea		NA	TRUE
cg00259234	Hypomethylated	-0.258625	0.750465	-7.68368	8.58e-09	5.78e-07	9.82507	0.860185	0.60156	-0.258625	17	79844397	R	I		IGR	shore	IGR-shore	chr17:79846204-79846486	TRUE	NA
cg00002646	Hypomethylated	-0.211068	0.715936	-7.67753	8.73e-09	5.85e-07	9.80798	0.80548	0.594412	-0.211068	1	153515502	R	II	S100A5	TSS1500	opensea	TSS1500-opensea		NA	TRUE
cg10624122	Hypermethylated	0.206652	0.218493	7.67286	8.84e-09	5.91e-07	9.79501	0.130823	0.337475	0.206652	7	19158747	R	I	TWIST1	TSS1500	shore	TSS1500-shore	chr7:19156050-19158042	NA	TRUE			rs2188998
cg23288563	Hypermethylated	0.209696	0.286689	7.67205	8.86e-09	5.92e-07	9.79276	0.197727	0.407424	0.209696	14	21491469	R	II	NDRG2	Body	shore	Body-shore	chr14:21492735-21494270	NA	NA
cg02544257	Hypomethylated	-0.216136	0.385597	-7.65068	9.4e-09	6.18e-07	9.73339	0.477291	0.261155	-0.216136	16	70510663	R	II	FUK	Body	shelf	Body-shelf	chr16:70507026-70507246	TRUE	TRUE
cg00476872	Hypomethylated	-0.221522	0.601635	-7.63674	9.77e-09	6.36e-07	9.69464	0.695614	0.474092	-0.221522	6	34201689	R	II		IGR	shore	IGR-shore	chr6:34202567-34206193	NA	NA
cg11151251	Hypomethylated	-0.207029	0.766571	-7.62694	1e-08	6.49e-07	9.66737	0.854401	0.647372	-0.207029	14	69522003	F	I	DCAF5	Body	opensea	Body-opensea		NA	NA
cg23217940	Hypomethylated	-0.266159	0.697989	-7.62425	1.01e-08	6.53e-07	9.6599	0.810905	0.544746	-0.266159	15	22954817	R	II	CYFIP1	Body	opensea	Body-opensea		TRUE	NA
cg24192660	Hypermethylated	0.24	0.203911	7.6253	1.01e-08	6.51e-07	9.6628	0.102092	0.342093	0.24	19	17439877	F	I	ANO8	Body	island	Body-island	chr19:17438054-17440318	NA	NA
cg05393828	Hypermethylated	0.280575	0.698173	7.61633	1.03e-08	6.63e-07	9.63783	0.579141	0.859716	0.280575	1	23034799	F	II		IGR	shelf	IGR-shelf	chr1:23036823-23038362	NA	NA
cg14054279	Hypomethylated	-0.24987	0.669884	-7.58927	1.11e-08	7.02e-07	9.56247	0.775889	0.526019	-0.24987	3	185676640	R	II		IGR	opensea	IGR-opensea		NA	NA
cg08734527	Hypomethylated	-0.21963	0.583546	-7.57582	1.16e-08	7.22e-07	9.52499	0.676723	0.457093	-0.21963	1	18092835	R	II	ACTL8	5'UTR	opensea	5'UTR-opensea		TRUE	TRUE
cg11413152	Hypermethylated	0.254063	0.643834	7.57342	1.16e-08	7.25e-07	9.51829	0.53605	0.790112	0.254063	1	44687590	R	I	ERI3	Body	opensea	Body-opensea		NA	NA
cg14259001	Hypermethylated	0.27227	0.660265	7.57226	1.17e-08	7.27e-07	9.51507	0.544757	0.817027	0.27227	14	70510667	R	II		IGR	shelf	IGR-shelf	chr14:70512792-70512994	NA	NA			rs74700785
cg24431372	Hypomethylated	-0.209419	0.643974	-7.56477	1.19e-08	7.37e-07	9.49417	0.732818	0.523399	-0.209419	3	112494836	R	II		IGR	opensea	IGR-opensea		NA	TRUE
cg00071012	Hypomethylated	-0.241384	0.566487	-7.55015	1.24e-08	7.61e-07	9.4534	0.668892	0.427508	-0.241384	15	22442048	F	II		IGR	opensea	IGR-opensea		NA	NA
cg26801445	Hypomethylated	-0.207424	0.651999	-7.54869	1.25e-08	7.63e-07	9.44931	0.739997	0.532573	-0.207424	8	23389788	R	II	SLC25A37	Body	shelf	Body-shelf	chr8:23386220-23387386	NA	TRUE
cg23557746	Hypomethylated	-0.204907	0.700475	-7.5408	1.27e-08	7.77e-07	9.42729	0.787405	0.582498	-0.204907	10	104060662	F	II	GBF1	Body	opensea	Body-opensea		NA	NA		rs55921045
cg24498636	Hypomethylated	-0.204848	0.634481	-7.52581	1.33e-08	8.03e-07	9.38543	0.721386	0.516538	-0.204848	6	33288372	F	II	DAXX	Body	shore	Body-shore	chr6:33288733-33289008	TRUE	TRUE
cg03034101	Hypomethylated	-0.236845	0.661465	-7.52029	1.35e-08	8.13e-07	9.37001	0.761945	0.5251	-0.236845	4	166631112	R	II		IGR	opensea	IGR-opensea		NA	TRUE
cg09749788	Hypomethylated	-0.205235	0.568722	-7.51377	1.37e-08	8.25e-07	9.35179	0.655792	0.450557	-0.205235	8	6519110	R	II		IGR	opensea	IGR-opensea		NA	TRUE
cg00912277	Hypomethylated	-0.269888	0.747904	-7.51306	1.38e-08	8.27e-07	9.34982	0.862402	0.592514	-0.269888	7	55313376	R	II		IGR	opensea	IGR-opensea		TRUE	TRUE		rs73699439
cg06012748	Hypomethylated	-0.24222	0.791236	-7.51204	1.38e-08	8.28e-07	9.34698	0.893996	0.651776	-0.24222	11	28039531	R	II		IGR	opensea	IGR-opensea		NA	TRUE
cg27018309	Hypomethylated	-0.280982	0.558381	-7.50815	1.4e-08	8.35e-07	9.33609	0.677586	0.396604	-0.280982	16	8943122	F	II	PMM2	3'UTR	opensea	3'UTR-opensea		TRUE	TRUE
cg13531637	Hypomethylated	-0.206649	0.654018	-7.48309	1.5e-08	8.82e-07	9.26603	0.741687	0.535038	-0.206649	2	240060808	R	II	HDAC4	Body	shore	Body-shore	chr2:240061326-240061602	NA	NA
cg00115194	Hypermethylated	0.20176	0.736805	7.47733	1.52e-08	8.93e-07	9.24989	0.65121	0.85297	0.20176	9	124978446	R	II	LHX6	Body	shore	Body-shore	chr9:124979329-124979599	NA	NA
cg26647771	Hypomethylated	-0.307598	0.614802	-7.47371	1.54e-08	9e-07	9.23978	0.745298	0.4377	-0.307598	5	32768395	F	II	NPR3	Body	opensea	Body-opensea		TRUE	TRUE
cg04468334	Hypermethylated	0.256913	0.483389	7.47111	1.55e-08	9.05e-07	9.23248	0.374396	0.631309	0.256913	7	149414901	R	I	KRBA1	5'UTR	shore	5'UTR-shore	chr7:149416662-149416974	NA	NA
cg00013804	Hypomethylated	-0.31701	0.787808	-7.4688	1.56e-08	9.09e-07	9.22602	0.922297	0.605287	-0.31701	2	9358577	R	II	ASAP2	Body	opensea	Body-opensea		NA	TRUE
cg12445309	Hypomethylated	-0.213181	0.494522	-7.46293	1.58e-08	9.19e-07	9.20959	0.584962	0.371781	-0.213181	11	131615437	F	II	NTM	Body	opensea	Body-opensea		NA	TRUE
cg16745930	Hypomethylated	-0.202958	0.651676	-7.45374	1.62e-08	9.37e-07	9.18386	0.73778	0.534821	-0.202958	10	100220809	R	II	HPSE2	3'UTR	opensea	3'UTR-opensea		TRUE	TRUE
cg01137401	Hypermethylated	0.254635	0.528399	7.45569	1.62e-08	9.33e-07	9.18933	0.420372	0.675007	0.254635	3	147107349	R	II	ZIC4	Body	shore	Body-shore	chr3:147108511-147111703	NA	NA
cg17477578	Hypomethylated	-0.393991	0.606005	-7.44263	1.68e-08	9.57e-07	9.15274	0.773153	0.379162	-0.393991	8	129552914	F	II		IGR	opensea	IGR-opensea		NA	TRUE
cg17125990	Hypermethylated	0.217956	0.271982	7.43386	1.72e-08	9.74e-07	9.12816	0.179516	0.397472	0.217956	15	75470777	F	II		IGR	shore	IGR-shore	chr15:75470911-75471212	TRUE	NA
cg06966245	Hypomethylated	-0.218073	0.311574	-7.42964	1.74e-08	9.83e-07	9.11633	0.40409	0.186017	-0.218073	1	30043002	R	II		IGR	opensea	IGR-opensea		TRUE	TRUE
cg27638057	Hypomethylated	-0.261522	0.678066	-7.42397	1.77e-08	9.95e-07	9.10045	0.789015	0.527493	-0.261522	18	20882779	R	II	C18orf45	Body	opensea	Body-opensea		NA	NA
cg25747670	Hypomethylated	-0.207519	0.674351	-7.42365	1.77e-08	9.96e-07	9.09953	0.76239	0.55487	-0.207519	1	115722330	R	II		IGR	opensea	IGR-opensea		TRUE	TRUE
cg08595592	Hypomethylated	-0.236798	0.705338	-7.41407	1.81e-08	1.02e-06	9.07267	0.805798	0.569	-0.236798	7	16780162	F	II		IGR	opensea	IGR-opensea		TRUE	TRUE		rs76042702
cg12139369	Hypermethylated	0.245442	0.691553	7.394	1.92e-08	1.06e-06	9.01636	0.587426	0.832868	0.245442	17	71284979	F	II	CDC42EP4	5'UTR	shelf	5'UTR-shelf	chr17:71281865-71282608	NA	TRUE		rs75248588
cg13638282	Hypomethylated	-0.317195	0.760962	-7.39067	1.94e-08	1.07e-06	9.00701	0.895529	0.578334	-0.317195	9	137353533	R	II		IGR	shelf	IGR-shelf	chr9:137356381-137358802	NA	NA
cg21342910	Hypermethylated	0.241858	0.195575	7.38283	1.98e-08	1.09e-06	8.98501	0.0929682	0.334826	0.241858	17	48042779	F	I		IGR	island	IGR-island	chr17:48041282-48043064	NA	NA		rs34601685
cg06547285	Hypomethylated	-0.268198	0.707662	-7.38147	1.99e-08	1.09e-06	8.98118	0.821443	0.553245	-0.268198	12	47630263	R	II	FAM113B	3'UTR	shore	3'UTR-shore	chr12:47629034-47629680	TRUE	NA
cg24121967	Hypomethylated	-0.212062	0.811606	-7.37799	2.01e-08	1.1e-06	8.97141	0.901571	0.689509	-0.212062	11	69089119	R	II		IGR	opensea	IGR-opensea		TRUE	TRUE
cg22021794	Hypomethylated	-0.340823	0.780388	-7.36564	2.08e-08	1.13e-06	8.93672	0.924979	0.584156	-0.340823	5	54177306	R	II		IGR	shelf	IGR-shelf	chr5:54179363-54180171	NA	NA			rs78107360
cg01889956	Hypomethylated	-0.264897	0.423373	-7.35543	2.14e-08	1.15e-06	8.90803	0.535753	0.270856	-0.264897	6	100650602	R	II		IGR	opensea	IGR-opensea		TRUE	TRUE
cg00355019	Hypomethylated	-0.211764	0.836822	-7.35297	2.15e-08	1.16e-06	8.90111	0.926662	0.714897	-0.211764	11	119994877	F	I	TRIM29	Body	opensea	Body-opensea		NA	NA		rs2084896
cg08704562	Hypermethylated	0.200654	0.326011	7.35084	2.17e-08	1.17e-06	8.89512	0.240886	0.441539	0.200654	19	38886789	F	I	SPRED3	3'UTR	shore	3'UTR-shore	chr19:38885233-38885505	NA	NA
cg26064470	Hypermethylated	0.22927	0.39663	7.3427	2.22e-08	1.19e-06	8.87223	0.299364	0.528633	0.22927	5	32275566	R	II	MTMR12	Body	opensea	Body-opensea		NA	TRUE
cg00865429	Hypomethylated	-0.26506	0.681772	-7.33843	2.24e-08	1.2e-06	8.86023	0.794221	0.529162	-0.26506	4	10592777	F	II	CLNK	Body	opensea	Body-opensea		NA	TRUE
cg21197796	Hypomethylated	-0.266034	0.621157	-7.33801	2.25e-08	1.2e-06	8.85903	0.73402	0.467986	-0.266034	9	111313996	F	II		IGR	opensea	IGR-opensea		TRUE	TRUE
cg22647996	Hypomethylated	-0.295879	0.767656	-7.32717	2.31e-08	1.23e-06	8.82856	0.89318	0.597301	-0.295879	5	141393674	F	I	GNPDA1	TSS1500	shore	TSS1500-shore	chr5:141392360-141392587	NA	NA		rs80344416
cg01446731	Hypomethylated	-0.415151	0.566574	-7.32543	2.33e-08	1.23e-06	8.82366	0.742699	0.327548	-0.415151	15	80770633	R	II	ARNT2	Body	opensea	Body-opensea		NA	NA
cg05098566	Hypomethylated	-0.236622	0.690702	-7.31838	2.37e-08	1.25e-06	8.8038	0.791087	0.554465	-0.236622	6	30652282	R	II	KIAA1949	Body	shelf	Body-shelf	chr6:30654392-30654934	NA	NA
cg09709565	Hypomethylated	-0.316518	0.698836	-7.31733	2.38e-08	1.25e-06	8.80086	0.833117	0.516599	-0.316518	11	46316283	F	II	CREB3L1	Body	shore	Body-shore	chr11:46316875-46317485	NA	NA		rs35334803
cg27315497	Hypermethylated	0.246064	0.203198	7.31744	2.38e-08	1.25e-06	8.80117	0.0988072	0.344872	0.246064	11	57281561	F	I	SLC43A1	Body	shore	Body-shore	chr11:57281671-57283305	NA	NA
cg01291854	Hypomethylated	-0.304656	0.717344	-7.31641	2.39e-08	1.25e-06	8.79827	0.846593	0.541936	-0.304656	12	96613911	R	II	ELK3	5'UTR	opensea	5'UTR-opensea		TRUE	TRUE
cg10577819	Hypomethylated	-0.288479	0.780065	-7.31278	2.41e-08	1.27e-06	8.78805	0.90245	0.613972	-0.288479	2	30591375	R	II		IGR	opensea	IGR-opensea		NA	TRUE
cg06307913	Hypermethylated	0.239107	0.275859	7.29823	2.51e-08	1.31e-06	8.74709	0.17442	0.413526	0.239107	4	81118794	F	II	PRDM8	5'UTR	shore	5'UTR-shore	chr4:81119095-81119391	NA	NA
cg18454510	Hypomethylated	-0.253526	0.650492	-7.28803	2.58e-08	1.34e-06	8.71836	0.758048	0.504522	-0.253526	6	40363184	F	II	LRFN2	Body	shelf	Body-shelf	chr6:40359770-40360438	NA	NA		rs74474126
cg10586672	Hypomethylated	-0.318688	0.718678	-7.28465	2.61e-08	1.35e-06	8.70882	0.853879	0.535191	-0.318688	3	14514657	R	II	SLC6A6	Body	opensea	Body-opensea		TRUE	TRUE
cg17933224	Hypomethylated	-0.205714	0.737542	-7.28246	2.62e-08	1.35e-06	8.70265	0.824814	0.619101	-0.205714	19	42774330	R	II		IGR	shore	IGR-shore	chr19:42772332-42773525	NA	NA
cg13423054	Hypomethylated	-0.241516	0.763231	-7.28207	2.63e-08	1.35e-06	8.70157	0.865692	0.624176	-0.241516	3	160192028	R	II		IGR	opensea	IGR-opensea		TRUE	TRUE
cg18631996	Hypermethylated	0.231241	0.238562	7.28017	2.64e-08	1.36e-06	8.69619	0.14046	0.371701	0.231241	5	139526080	R	I		IGR	island	IGR-island	chr5:139525537-139526227	NA	NA
cg13945880	Hypomethylated	-0.232717	0.800091	-7.27047	2.71e-08	1.39e-06	8.66886	0.89882	0.666103	-0.232717	5	171008055	F	II		IGR	opensea	IGR-opensea		NA	TRUE
cg10818657	Hypomethylated	-0.231421	0.757466	-7.26939	2.72e-08	1.39e-06	8.66582	0.855645	0.624224	-0.231421	2	74967690	R	II		IGR	opensea	IGR-opensea		TRUE	TRUE
cg05317600	Hypomethylated	-0.239693	0.812209	-7.26394	2.76e-08	1.41e-06	8.65046	0.913897	0.674204	-0.239693	13	80612156	R	II		IGR	opensea	IGR-opensea		NA	TRUE
cg13017929	Hypomethylated	-0.28831	0.693292	-7.25918	2.8e-08	1.42e-06	8.63702	0.815605	0.527295	-0.28831	7	116909621	F	II		IGR	opensea	IGR-opensea		TRUE	TRUE			rs79653773
cg00336022	Hypermethylated	0.223878	0.705649	7.25783	2.81e-08	1.42e-06	8.6332	0.61067	0.834548	0.223878	16	30686562	F	II		IGR	opensea	IGR-opensea		NA	NA
cg21283066	Hypermethylated	0.263622	0.479005	7.24693	2.9e-08	1.46e-06	8.60248	0.367165	0.630787	0.263622	6	100615670	F	II		IGR	opensea	IGR-opensea		NA	TRUE
cg11210880	Hypomethylated	-0.244718	0.745975	-7.24254	2.94e-08	1.47e-06	8.59007	0.849795	0.605077	-0.244718	6	11779911	F	II	C6orf105	TSS1500	opensea	TSS1500-opensea		NA	NA
cg08521995	Hypomethylated	-0.272158	0.645356	-7.24129	2.95e-08	1.48e-06	8.58655	0.760817	0.488659	-0.272158	8	41628237	F	II	ANK1	Body	shelf	Body-shelf	chr8:41624555-41625380	TRUE	NA		rs73621186
cg16479476	Hypomethylated	-0.319483	0.758012	-7.23961	2.96e-08	1.48e-06	8.5818	0.89355	0.574067	-0.319483	6	108019687	F	II		IGR	opensea	IGR-opensea		TRUE	TRUE
cg26056959	Hypermethylated	0.238422	0.696177	7.23763	2.98e-08	1.49e-06	8.57621	0.595028	0.833451	0.238422	17	80935259	R	II	B3GNTL1	Body	opensea	Body-opensea		NA	NA
cg00011856	Hypermethylated	0.275501	0.620876	7.23728	2.98e-08	1.49e-06	8.57524	0.503996	0.779497	0.275501	2	217560946	R	II	IGFBP5	TSS1500	shore	TSS1500-shore	chr2:217559039-217559484	NA	NA
cg13979887	Hypermethylated	0.203573	0.274008	7.23615	2.99e-08	1.49e-06	8.57206	0.187644	0.391216	0.203573	9	5831999	R	II	ERMP1	Body	shore	Body-shore	chr9:5832579-5833261	NA	NA
cg03328299	Hypomethylated	-0.278206	0.362659	-7.23288	3.02e-08	1.5e-06	8.56281	0.480686	0.20248	-0.278206	15	74281983	F	II	STOML1	Body	shelf	Body-shelf	chr15:74284252-74284821	TRUE	TRUE
cg13777668	Hypomethylated	-0.23372	0.798038	-7.22051	3.12e-08	1.54e-06	8.52789	0.897192	0.663472	-0.23372	14	69351311	F	II	ACTN1	Body	opensea	Body-opensea		TRUE	TRUE
cg16474118	Hypomethylated	-0.357497	0.776601	-7.21845	3.14e-08	1.55e-06	8.52207	0.928266	0.570769	-0.357497	2	12760191	F	II		IGR	opensea	IGR-opensea		TRUE	TRUE
cg06779009	Hypermethylated	0.219781	0.598638	7.21636	3.16e-08	1.55e-06	8.51618	0.505398	0.725179	0.219781	14	102094299	R	II		IGR	shore	IGR-shore	chr14:102094854-102095204	NA	NA
cg21756647	Hypomethylated	-0.215923	0.549508	-7.21364	3.18e-08	1.57e-06	8.50848	0.641111	0.425189	-0.215923	11	75024611	R	II	ARRB1	Body	opensea	Body-opensea		TRUE	TRUE
cg23903301	Hypomethylated	-0.289641	0.663368	-7.20397	3.27e-08	1.6e-06	8.48116	0.786246	0.496605	-0.289641	11	33744366	F	II	CD59	5'UTR	opensea	5'UTR-opensea		NA	TRUE		rs61576899
cg11382963	Hypermethylated	0.210807	0.134048	7.20159	3.29e-08	1.6e-06	8.47445	0.0446149	0.255422	0.210807	8	72754469	R	I	MSC	3'UTR	island	3'UTR-island	chr8:72753874-72754755	NA	NA
cg23247337	Hypomethylated	-0.231407	0.790744	-7.2009	3.3e-08	1.61e-06	8.47248	0.888917	0.65751	-0.231407	3	11178285	R	I	HRH1	TSS1500	opensea	TSS1500-opensea		NA	TRUE
cg20216309	Hypomethylated	-0.235715	0.524145	-7.19853	3.32e-08	1.62e-06	8.46578	0.624145	0.38843	-0.235715	3	16024540	R	II		IGR	opensea	IGR-opensea		TRUE	TRUE
cg14183602	Hypomethylated	-0.218653	0.535301	-7.19572	3.35e-08	1.63e-06	8.45785	0.628063	0.40941	-0.218653	14	23367828	R	II		IGR	opensea	IGR-opensea		NA	TRUE
cg00287773	Hypomethylated	-0.253556	0.598631	-7.19232	3.38e-08	1.64e-06	8.44824	0.7062	0.452644	-0.253556	5	139594619	R	II	C5orf32	Body	opensea	Body-opensea		NA	TRUE
cg17461336	Hypomethylated	-0.267443	0.631644	-7.1911	3.39e-08	1.64e-06	8.44479	0.745105	0.477662	-0.267443	7	99441559	R	II	CYP3A43	Body	opensea	Body-opensea		NA	NA
cg15732079	Hypomethylated	-0.34852	0.686777	-7.17358	3.57e-08	1.71e-06	8.39526	0.834634	0.486114	-0.34852	7	22898516	F	II		IGR	shelf	IGR-shelf	chr7:22893794-22894577	TRUE	TRUE
cg24680415	Hypomethylated	-0.300987	0.787931	-7.16587	3.64e-08	1.74e-06	8.37343	0.915623	0.614635	-0.300987	17	70358572	R	II		IGR	opensea	IGR-opensea		TRUE	TRUE
cg09115713	Hypomethylated	-0.237975	0.83688	-7.14987	3.81e-08	1.8e-06	8.32817	0.937839	0.699863	-0.237975	16	88832476	R	I	FAM38A	Body	opensea	Body-opensea		NA	NA
cg08278108	Hypermethylated	0.204255	0.262158	7.14787	3.83e-08	1.81e-06	8.32249	0.175504	0.379759	0.204255	17	48042917	F	I		IGR	island	IGR-island	chr17:48041282-48043064	NA	NA
cg06360604	Hypomethylated	-0.359724	0.692249	-7.14525	3.86e-08	1.82e-06	8.31509	0.84486	0.485135	-0.359724	1	19725051	F	II	CAPZB	Body	opensea	Body-opensea		TRUE	TRUE
cg07243202	Hypomethylated	-0.227734	0.584186	-7.14229	3.89e-08	1.83e-06	8.30669	0.6808	0.453066	-0.227734	8	134315520	R	II		IGR	opensea	IGR-opensea		NA	TRUE
cg26187031	Hypomethylated	-0.228266	0.653129	-7.12827	4.05e-08	1.89e-06	8.267	0.749969	0.521704	-0.228266	8	26457789	F	II	DPYSL2	Body	opensea	Body-opensea		NA	TRUE
cg07736627	Hypomethylated	-0.228477	0.579202	-7.12324	4.11e-08	1.91e-06	8.25274	0.676132	0.447655	-0.228477	11	44322491	R	II	ALX4	Body	shelf	Body-shelf	chr11:44324875-44325087	TRUE	NA
cg10155725	Hypermethylated	0.226481	0.697653	7.12046	4.14e-08	1.92e-06	8.24485	0.60157	0.828051	0.226481	11	86380814	F	II	ME3	Body	shore	Body-shore	chr11:86382695-86383586	NA	NA
cg11229273	Hypomethylated	-0.284864	0.493796	-7.11478	4.21e-08	1.94e-06	8.22876	0.614647	0.329783	-0.284864	3	57015101	R	II	ARHGEF3	Body	opensea	Body-opensea		TRUE	TRUE
cg12127149	Hypomethylated	-0.218837	0.493013	-7.11357	4.22e-08	1.95e-06	8.22534	0.585852	0.367016	-0.218837	14	102487020	F	II	DYNC1H1	Body	opensea	Body-opensea		TRUE	TRUE
cg24824842	Hypomethylated	-0.24655	0.535116	-7.11279	4.23e-08	1.95e-06	8.22312	0.639713	0.393163	-0.24655	8	22524560	R	II	BIN3	Body	shore	Body-shore	chr8:22526298-22526757	NA	NA
cg09654261	Hypomethylated	-0.283806	0.679321	-7.10515	4.32e-08	1.98e-06	8.20147	0.799724	0.515918	-0.283806	11	26971995	F	II		IGR	opensea	IGR-opensea		NA	TRUE
cg20323491	Hypermethylated	0.214303	0.546533	7.1052	4.32e-08	1.98e-06	8.2016	0.455617	0.669919	0.214303	20	3218393	F	II	SLC4A11	TSS200	shore	TSS200-shore	chr20:3218578-3220930	NA	NA
cg03849851	Hypomethylated	-0.22955	0.795388	-7.10499	4.33e-08	1.98e-06	8.20102	0.892773	0.663223	-0.22955	6	166980629	R	II	RPS6KA2	Body	opensea	Body-opensea		TRUE	TRUE
cg03729857	Hypermethylated	0.249022	0.652195	7.09296	4.48e-08	2.04e-06	8.16691	0.54655	0.795572	0.249022	5	170866777	F	I	FGF18	Body	opensea	Body-opensea		NA	TRUE
cg17290127	Hypomethylated	-0.228169	0.830011	-7.09112	4.5e-08	2.05e-06	8.1617	0.92681	0.698641	-0.228169	8	1728777	F	I	CLN8	3'UTR	opensea	3'UTR-opensea		NA	NA
cg03597159	Hypomethylated	-0.22859	0.638377	-7.0857	4.57e-08	2.07e-06	8.1463	0.735354	0.506765	-0.22859	4	140910561	R	II	MAML3	Body	opensea	Body-opensea		TRUE	TRUE
cg08140114	Hypomethylated	-0.223146	0.348241	-7.07629	4.69e-08	2.11e-06	8.11963	0.442909	0.219764	-0.223146	6	139482238	F	II	HECA	Body	opensea	Body-opensea		NA	TRUE
cg24979161	Hypomethylated	-0.231424	0.77333	-7.06749	4.81e-08	2.15e-06	8.09464	0.87151	0.640086	-0.231424	14	94567367	R	II	IFI27L1	Body	opensea	Body-opensea		TRUE	TRUE
cg07168060	Hypomethylated	-0.203641	0.501766	-7.06626	4.83e-08	2.16e-06	8.09114	0.588159	0.384518	-0.203641	10	105603022	R	II	SH3PXD2A	Body	opensea	Body-opensea		NA	TRUE
cg27601906	Hypomethylated	-0.215074	0.385363	-7.06592	4.83e-08	2.16e-06	8.09019	0.476607	0.261533	-0.215074	8	95271635	R	II	GEM	Body	shelf	Body-shelf	chr8:95274410-95274655	TRUE	TRUE
cg06480353	Hypomethylated	-0.235505	0.469038	-7.05758	4.95e-08	2.2e-06	8.06651	0.568949	0.333444	-0.235505	7	30209180	R	II		IGR	opensea	IGR-opensea		TRUE	TRUE
cg11539857	Hypomethylated	-0.279317	0.813079	-7.05518	4.98e-08	2.21e-06	8.05969	0.931577	0.65226	-0.279317	6	436594	F	I		IGR	opensea	IGR-opensea		NA	NA		rs79306893
cg05238695	Hypomethylated	-0.215286	0.544101	-7.05363	5e-08	2.22e-06	8.05529	0.635435	0.420149	-0.215286	21	35883588	F	II	KCNE1	1stExon	opensea	1stExon-opensea		NA	TRUE		rs41315349
cg26446832	Hypomethylated	-0.238558	0.795985	-7.05238	5.02e-08	2.22e-06	8.05175	0.897191	0.658633	-0.238558	11	12015695	R	I	DKK3	Body	opensea	Body-opensea		TRUE	TRUE
cg16326367	Hypomethylated	-0.270368	0.727476	-7.04943	5.06e-08	2.24e-06	8.04338	0.842178	0.57181	-0.270368	5	77946110	R	II	LHFPL2	TSS1500	shore	TSS1500-shore	chr5:77943868-77945220	NA	NA
cg15123499	Hypomethylated	-0.217566	0.541989	-7.04235	5.17e-08	2.27e-06	8.02327	0.634289	0.416723	-0.217566	10	636241	R	II	DIP2C	Body	opensea	Body-opensea		NA	NA
cg22110158	Hypomethylated	-0.287821	0.718011	-7.02272	5.46e-08	2.38e-06	7.96748	0.840117	0.552296	-0.287821	11	130036542	F	II	ST14	Body	opensea	Body-opensea		TRUE	TRUE
cg21144009	Hypomethylated	-0.229563	0.448298	-7.01814	5.53e-08	2.4e-06	7.95445	0.545688	0.316125	-0.229563	1	208281523	F	II	PLXNA2	Body	opensea	Body-opensea		TRUE	TRUE
cg23279756	Hypermethylated	0.268469	0.264172	7.01744	5.54e-08	2.41e-06	7.95248	0.150276	0.418746	0.268469	6	109159348	R	I		IGR	opensea	IGR-opensea		NA	TRUE
cg00344445	Hypermethylated	0.203783	0.371674	7.01497	5.58e-08	2.42e-06	7.94546	0.285221	0.489004	0.203783	11	128647107	R	I	FLI1	Body	opensea	Body-opensea		TRUE	TRUE
cg00245885	Hypomethylated	-0.306599	0.766655	-7.01015	5.66e-08	2.44e-06	7.93175	0.896727	0.590128	-0.306599	5	134680139	F	II	H2AFY	Body	opensea	Body-opensea		NA	TRUE
cg12124018	Hypomethylated	-0.242496	0.675365	-7.01002	5.66e-08	2.44e-06	7.93137	0.778242	0.535746	-0.242496	6	31916683	R	II	CFB	Body	opensea	Body-opensea		TRUE	NA
cg13167862	Hypomethylated	-0.205339	0.773864	-7.00207	5.79e-08	2.49e-06	7.90875	0.860977	0.655638	-0.205339	2	129225407	R	II		IGR	shelf	IGR-shelf	chr2:129228601-129228807	NA	NA
cg05328461	Hypomethylated	-0.211817	0.474141	-6.99856	5.85e-08	2.51e-06	7.89878	0.564003	0.352186	-0.211817	19	10231566	R	II	EIF3G	TSS1500	shore	TSS1500-shore	chr19:10230162-10230682	TRUE	NA
cg09936839	Hypomethylated	-0.248581	0.571445	-6.99675	5.88e-08	2.52e-06	7.89362	0.676903	0.428322	-0.248581	19	4181854	F	II	SIRT6	Body	shore	Body-shore	chr19:4182259-4182803	NA	NA
cg25668626	Hypomethylated	-0.20281	0.546777	-6.99236	5.95e-08	2.55e-06	7.88113	0.632818	0.430008	-0.20281	12	113343603	R	II	OAS1	TSS1500	opensea	TSS1500-opensea		NA	NA
cg03055021	Hypomethylated	-0.221193	0.771785	-6.99233	5.95e-08	2.55e-06	7.88106	0.865624	0.644431	-0.221193	1	15664770	R	II	FHAD1	Body	opensea	Body-opensea		TRUE	TRUE
cg04137004	Hypomethylated	-0.221606	0.786399	-6.99013	5.99e-08	2.56e-06	7.87478	0.880414	0.658808	-0.221606	11	13140079	R	II		IGR	opensea	IGR-opensea		TRUE	TRUE
cg21217846	Hypomethylated	-0.303716	0.767019	-6.98877	6.01e-08	2.57e-06	7.87094	0.895868	0.592153	-0.303716	1	153515539	F	II	S100A5	TSS1500	opensea	TSS1500-opensea		NA	TRUE
cg18995788	Hypomethylated	-0.232069	0.801207	-6.98791	6.03e-08	2.57e-06	7.86849	0.899661	0.667591	-0.232069	8	62673444	R	I		IGR	opensea	IGR-opensea		NA	TRUE
cg13432945	Hypomethylated	-0.26134	0.641573	-6.98611	6.06e-08	2.58e-06	7.86335	0.752445	0.491105	-0.26134	1	59193388	R	II		IGR	opensea	IGR-opensea		TRUE	TRUE
cg24425972	Hypomethylated	-0.232283	0.577828	-6.98471	6.08e-08	2.59e-06	7.85938	0.676372	0.444089	-0.232283	13	20764859	R	II	GJB2	5'UTR	shore	5'UTR-shore	chr13:20766208-20767779	TRUE	TRUE			rs74035965
cg02827061	Hypomethylated	-0.22285	0.832456	-6.9821	6.13e-08	2.6e-06	7.85195	0.926999	0.704148	-0.22285	17	48267239	F	II	COL1A1	Body	opensea	Body-opensea		NA	TRUE	low-CpG:45620911-45622731	rs72653142
cg19867579	Hypomethylated	-0.272733	0.58646	-6.98082	6.15e-08	2.61e-06	7.84831	0.702165	0.429432	-0.272733	2	175643491	R	II		IGR	opensea	IGR-opensea		TRUE	TRUE
cg12378001	Hypomethylated	-0.29091	0.776771	-6.9751	6.25e-08	2.65e-06	7.83201	0.900187	0.609277	-0.29091	7	24818413	R	II		IGR	opensea	IGR-opensea		NA	TRUE
cg02029908	Hypomethylated	-0.238147	0.25809	-6.97298	6.29e-08	2.66e-06	7.82598	0.359122	0.120975	-0.238147	5	172195602	R	II	DUSP1	3'UTR	shore	3'UTR-shore	chr5:172197482-172199606	NA	NA
cg05046020	Hypomethylated	-0.226794	0.759969	-6.97099	6.33e-08	2.67e-06	7.82033	0.856185	0.629391	-0.226794	1	158148523	R	II	CD1D	TSS1500	shore	TSS1500-shore	chr1:158147433-158147854	NA	NA
cg03709468	Hypomethylated	-0.352317	0.534805	-6.97071	6.33e-08	2.68e-06	7.81954	0.684273	0.331956	-0.352317	4	156828285	R	II	TDO2	Body	opensea	Body-opensea		TRUE	TRUE			rs3796553
cg09539496	Hypomethylated	-0.258575	0.711092	-6.96617	6.41e-08	2.7e-06	7.8066	0.820791	0.562216	-0.258575	8	20164433	R	II		IGR	shelf	IGR-shelf	chr8:20160811-20161685	TRUE	NA
cg13306478	Hypomethylated	-0.289531	0.687179	-6.95866	6.55e-08	2.75e-06	7.78521	0.810011	0.52048	-0.289531	13	31317745	R	II	ALOX5AP	Body	opensea	Body-opensea		TRUE	TRUE
cg19532942	Hypomethylated	-0.246563	0.528596	-6.95614	6.6e-08	2.76e-06	7.77804	0.633199	0.386636	-0.246563	14	62109173	F	II		IGR	opensea	IGR-opensea		NA	TRUE
cg12341429	Hypomethylated	-0.289913	0.603916	-6.95408	6.64e-08	2.78e-06	7.77218	0.726909	0.436996	-0.289913	2	161887154	F	II		IGR	opensea	IGR-opensea		TRUE	TRUE
cg06956006	Hypomethylated	-0.242218	0.843169	-6.95035	6.71e-08	2.8e-06	7.76155	0.945928	0.70371	-0.242218	17	40066945	R	II	ACLY	Body	opensea	Body-opensea		TRUE	NA
cg03376089	Hypomethylated	-0.25837	0.778739	-6.94182	6.87e-08	2.86e-06	7.73724	0.888351	0.629981	-0.25837	17	17839409	R	II	TOM1L2	Body	opensea	Body-opensea		TRUE	TRUE
cg26134248	Hypermethylated	0.272892	0.586027	6.94173	6.87e-08	2.86e-06	7.73699	0.470255	0.743146	0.272892	17	3907702	F	II		IGR	island	IGR-island	chr17:3907378-3907703	TRUE	TRUE
cg15258447	Hypermethylated	0.268406	0.395195	6.93648	6.98e-08	2.89e-06	7.72202	0.281326	0.549731	0.268406	10	99798430	R	I		IGR	opensea	IGR-opensea		NA	NA
cg27661394	Hypomethylated	-0.301146	0.640522	-6.92444	7.22e-08	2.97e-06	7.68772	0.768281	0.467135	-0.301146	4	4661952	F	II		IGR	opensea	IGR-opensea		TRUE	TRUE		rs79374724
cg25943661	Hypomethylated	-0.264935	0.652232	-6.92014	7.31e-08	3e-06	7.67546	0.764628	0.499693	-0.264935	11	122662714	R	II	UBASH3B	Body	opensea	Body-opensea		NA	TRUE
cg02920600	Hypomethylated	-0.354208	0.65632	-6.91616	7.39e-08	3.02e-06	7.66409	0.80659	0.452382	-0.354208	7	137367341	R	II	DGKI	Body	opensea	Body-opensea		NA	TRUE
cg11524454	Hypomethylated	-0.202708	0.610393	-6.91505	7.42e-08	3.03e-06	7.66094	0.69639	0.493682	-0.202708	12	93129167	R	II	PLEKHG7	TSS1500	opensea	TSS1500-opensea		NA	TRUE
cg14784820	Hypomethylated	-0.283152	0.811674	-6.9134	7.45e-08	3.04e-06	7.65623	0.931799	0.648647	-0.283152	2	71791254	R	II	DYSF	Body	shelf	Body-shelf	chr2:71787430-71787897	NA	NA
cg21723559	Hypomethylated	-0.224672	0.800005	-6.91276	7.46e-08	3.04e-06	7.65441	0.89532	0.670648	-0.224672	20	44048174	R	II	PIGT	Body	shelf	Body-shelf	chr20:44044652-44045147	TRUE	TRUE
cg26113233	Hypomethylated	-0.282325	0.634476	-6.90881	7.55e-08	3.07e-06	7.64314	0.75425	0.471925	-0.282325	5	174673622	F	II		IGR	opensea	IGR-opensea		NA	TRUE
cg13570892	Hypomethylated	-0.302836	0.733904	-6.9044	7.64e-08	3.1e-06	7.63055	0.86238	0.559544	-0.302836	15	45449437	R	II	DUOX1	Body	opensea	Body-opensea		TRUE	TRUE
cg23902076	Hypomethylated	-0.321019	0.806018	-6.90303	7.67e-08	3.11e-06	7.62664	0.942208	0.621189	-0.321019	2	9428726	R	II	ASAP2	Body	opensea	Body-opensea		TRUE	TRUE
cg26254045	Hypermethylated	0.207699	0.441343	6.89495	7.85e-08	3.17e-06	7.6036	0.353228	0.560927	0.207699	19	38886658	F	I	SPRED3	Body	shore	Body-shore	chr19:38885233-38885505	NA	NA	high-CpG:43578495-43578523
cg08216099	Hypomethylated	-0.343474	0.694613	-6.89347	7.89e-08	3.18e-06	7.59938	0.84033	0.496855	-0.343474	2	1725761	F	II	PXDN	Body	opensea	Body-opensea		TRUE	TRUE
cg03097134	Hypomethylated	-0.242788	0.512298	-6.88802	8.01e-08	3.22e-06	7.58381	0.615299	0.372511	-0.242788	6	37598264	R	II		IGR	opensea	IGR-opensea		TRUE	TRUE
cg14378231	Hypomethylated	-0.250714	0.532807	-6.8815	8.16e-08	3.27e-06	7.56521	0.63917	0.388456	-0.250714	1	98404032	F	II		IGR	opensea	IGR-opensea		NA	TRUE
cg17368726	Hypermethylated	0.203505	0.587405	6.87981	8.2e-08	3.28e-06	7.56039	0.50107	0.704575	0.203505	7	108169094	F	II		IGR	shelf	IGR-shelf	chr7:108166211-108167077	NA	NA
cg01812571	Hypomethylated	-0.223505	0.758471	-6.87828	8.23e-08	3.29e-06	7.55603	0.853292	0.629786	-0.223505	12	132970724	R	I		IGR	shore	IGR-shore	chr12:132972695-132972941	TRUE	NA
cg19897979	Hypomethylated	-0.308684	0.800529	-6.87197	8.38e-08	3.34e-06	7.53801	0.931486	0.622802	-0.308684	1	25687812	F	II	TMEM50A	3'UTR	opensea	3'UTR-opensea		NA	TRUE
cg26558862	Hypomethylated	-0.307526	0.737887	-6.86694	8.5e-08	3.37e-06	7.52366	0.868353	0.560826	-0.307526	3	52704647	R	II	PBRM1	Body	opensea	Body-opensea		TRUE	TRUE
cg21571166	Hypermethylated	0.24503	0.396027	6.86658	8.51e-08	3.38e-06	7.52261	0.292075	0.537105	0.24503	3	147133884	F	II	ZIC1	3'UTR	shelf	3'UTR-shelf	chr3:147136903-147137328	NA	NA
cg20026633	Hypomethylated	-0.216814	0.464421	-6.85736	8.74e-08	3.45e-06	7.49629	0.556402	0.339588	-0.216814	3	49837529	F	II	CDH29	TSS1500	shelf	TSS1500-shelf	chr3:49840103-49841191	TRUE	NA
cg01473602	Hypomethylated	-0.200571	0.396164	-6.84855	8.96e-08	3.51e-06	7.47112	0.481255	0.280684	-0.200571	12	77257301	R	II	CSRP2	Body	opensea	Body-opensea		TRUE	NA
cg15812586	Hypomethylated	-0.383704	0.682747	-6.84548	9.04e-08	3.54e-06	7.46234	0.845531	0.461826	-0.383704	7	139953117	R	II		IGR	opensea	IGR-opensea		TRUE	TRUE
cg15384383	Hypermethylated	0.228023	0.301071	6.83917	9.21e-08	3.59e-06	7.44431	0.204334	0.432357	0.228023	10	99798415	R	I		IGR	opensea	IGR-opensea		NA	NA
cg13415078	Hypomethylated	-0.216354	0.788805	-6.8383	9.23e-08	3.59e-06	7.44183	0.880592	0.664237	-0.216354	13	111287117	R	II	CARKD	Body	shelf	Body-shelf	chr13:111290666-111290970	TRUE	TRUE
cg10177197	Hypomethylated	-0.259108	0.820832	-6.83251	9.38e-08	3.64e-06	7.42527	0.930756	0.671648	-0.259108	1	55316481	F	II	DHCR24	3'UTR	opensea	3'UTR-opensea		TRUE	TRUE		rs71637873
cg22731637	Hypermethylated	0.201043	0.179002	6.83124	9.42e-08	3.65e-06	7.42165	0.0937112	0.294754	0.201043	11	45231545	F	I	PRDM11	Body	shelf	Body-shelf	chr11:45234222-45234428	TRUE	TRUE
cg08376643	Hypermethylated	0.20452	0.630321	6.82647	9.54e-08	3.69e-06	7.408	0.543555	0.748075	0.20452	10	64880766	R	II		IGR	opensea	IGR-opensea		NA	TRUE
cg00172872	Hypomethylated	-0.323094	0.789057	-6.81374	9.9e-08	3.79e-06	7.37161	0.926127	0.603033	-0.323094	12	89461426	F	II		IGR	opensea	IGR-opensea		NA	TRUE
cg27109748	Hypomethylated	-0.291249	0.7611	-6.79787	1.04e-07	3.94e-06	7.32622	0.88466	0.593411	-0.291249	7	2150016	F	I	MAD1L1	Body	opensea	Body-opensea		NA	TRUE
cg22902505	Hypermethylated	0.218461	0.282106	6.79489	1.04e-07	3.96e-06	7.31769	0.189425	0.407887	0.218461	4	81119473	F	II	PRDM8	5'UTR	shore	5'UTR-shore	chr4:81118137-81118603	NA	NA
cg12526923	Hypermethylated	0.232553	0.242772	6.79159	1.05e-07	3.99e-06	7.30824	0.144114	0.376667	0.232553	19	17439208	F	I	ANO8	Body	island	Body-island	chr19:17438054-17440318	NA	NA
cg02959112	Hypomethylated	-0.21745	0.771959	-6.79132	1.06e-07	3.99e-06	7.30747	0.86421	0.64676	-0.21745	1	19978788	F	II	NBL1	Body	opensea	Body-opensea		NA	TRUE
cg00502509	Hypomethylated	-0.214421	0.868404	-6.7901	1.06e-07	4e-06	7.30399	0.959371	0.74495	-0.214421	7	1956121	R	I	MAD1L1	Body	opensea	Body-opensea		NA	NA
cg04362790	Hypomethylated	-0.406446	0.519126	-6.77485	1.11e-07	4.14e-06	7.26033	0.691558	0.285112	-0.406446	14	100223811	R	I		IGR	opensea	IGR-opensea		TRUE	TRUE
cg04884025	Hypomethylated	-0.290401	0.597398	-6.77242	1.11e-07	4.16e-06	7.25339	0.720598	0.430197	-0.290401	1	52704337	F	II	ZFYVE9	Body	opensea	Body-opensea		NA	TRUE		rs35391635
cg04541077	Hypermethylated	0.234142	0.616272	6.77068	1.12e-07	4.17e-06	7.24838	0.516939	0.751081	0.234142	16	30003161	F	II	TAOK2	3'UTR	shelf	3'UTR-shelf	chr16:30006578-30007874	NA	NA		rs67741806
cg03129324	Hypomethylated	-0.235913	0.625419	-6.76003	1.15e-07	4.27e-06	7.2179	0.725504	0.489591	-0.235913	10	124889295	R	II		IGR	shelf	IGR-shelf	chr10:124892266-124893337	NA	NA
cg18484958	Hypomethylated	-0.285849	0.719165	-6.75344	1.18e-07	4.33e-06	7.19901	0.840434	0.554585	-0.285849	3	149420985	F	II	WWTR1	1stExon	opensea	1stExon-opensea		TRUE	TRUE
cg07795082	Hypermethylated	0.294529	0.452883	6.75332	1.18e-07	4.33e-06	7.19867	0.327931	0.62246	0.294529	22	28200494	R	II		IGR	shore	IGR-shore	chr22:28192793-28198592	NA	NA
cg17894577	Hypermethylated	0.211767	0.705639	6.74425	1.21e-07	4.42e-06	7.17269	0.615798	0.827565	0.211767	10	15600165	F	II	ITGA8	Body	opensea	Body-opensea		NA	TRUE
cg00361155	Hypermethylated	0.214951	0.697374	6.73791	1.23e-07	4.48e-06	7.1545	0.606183	0.821134	0.214951	2	109651951	F	II		IGR	shelf	IGR-shelf	chr2:109647955-109648230	NA	NA
cg16509336	Hypomethylated	-0.236932	0.621672	-6.73169	1.25e-07	4.55e-06	7.13668	0.722188	0.485256	-0.236932	10	79785712	R	II	POLR3A	Body	shelf	Body-shelf	chr10:79789138-79789441	TRUE	TRUE
cg25545598	Hypomethylated	-0.207239	0.508937	-6.73081	1.25e-07	4.56e-06	7.13418	0.596857	0.389618	-0.207239	8	107937633	F	II		IGR	opensea	IGR-opensea		NA	TRUE
cg02384859	Hypomethylated	-0.222189	0.684091	-6.72682	1.27e-07	4.6e-06	7.12273	0.778353	0.556165	-0.222189	15	74862662	R	II	ARID3B	Body	opensea	Body-opensea		NA	TRUE
cg25734089	Hypomethylated	-0.270473	0.582871	-6.72536	1.27e-07	4.61e-06	7.11853	0.697617	0.427144	-0.270473	19	46969919	R	II	PNMAL1	3'UTR	opensea	3'UTR-opensea		TRUE	NA
cg04858148	Hypermethylated	0.239425	0.679189	6.72676	1.27e-07	4.6e-06	7.12257	0.577614	0.817039	0.239425	4	81117016	R	II	PRDM8	5'UTR	shore	5'UTR-shore	chr4:81118137-81118603	NA	NA
cg02872693	Hypomethylated	-0.268812	0.822029	-6.72171	1.29e-07	4.65e-06	7.10809	0.936071	0.667259	-0.268812	20	18295599	F	II	ZNF133	Body	opensea	Body-opensea		NA	NA
cg10624729	Hypomethylated	-0.216966	0.830365	-6.71946	1.3e-07	4.68e-06	7.10163	0.922411	0.705446	-0.216966	1	78298207	F	II	FAM73A	Body	opensea	Body-opensea		NA	TRUE
cg14152974	Hypomethylated	-0.243624	0.722405	-6.71868	1.3e-07	4.68e-06	7.0994	0.825761	0.582136	-0.243624	6	83893273	R	II	PGM3	Body	opensea	Body-opensea		NA	TRUE
cg23899057	Hypomethylated	-0.231654	0.838878	-6.71492	1.31e-07	4.72e-06	7.08861	0.937155	0.705501	-0.231654	12	106316810	F	II		IGR	opensea	IGR-opensea		NA	TRUE
cg09994773	Hypomethylated	-0.204523	0.809995	-6.71482	1.31e-07	4.72e-06	7.08832	0.896763	0.69224	-0.204523	1	9212514	F	II	MIR34A	TSS1500	opensea	TSS1500-opensea		NA	NA
cg26846864	Hypomethylated	-0.24524	0.639532	-6.71413	1.32e-07	4.73e-06	7.08636	0.743573	0.498333	-0.24524	16	3307326	F	II	MEFV	TSS1500	shelf	TSS1500-shelf	chr16:3304351-3304696	NA	NA
cg14720274	Hypomethylated	-0.23776	0.787692	-6.70998	1.33e-07	4.77e-06	7.07444	0.88856	0.6508	-0.23776	15	61014131	R	II	RORA	Body	opensea	Body-opensea		NA	TRUE
cg12132508	Hypomethylated	-0.257596	0.6592	-6.70938	1.33e-07	4.78e-06	7.07271	0.768484	0.510888	-0.257596	1	218486027	F	II	RRP15	Body	opensea	Body-opensea		NA	TRUE		rs6701482
cg26557270	Hypomethylated	-0.210612	0.547348	-6.70553	1.35e-07	4.82e-06	7.06169	0.636698	0.426086	-0.210612	6	116382179	R	II	FRK	TSS1500	opensea	TSS1500-opensea		NA	TRUE			rs77304016
cg26422981	Hypomethylated	-0.243935	0.802594	-6.7043	1.35e-07	4.83e-06	7.05815	0.906081	0.662146	-0.243935	2	206560837	F	II	NRP2	Body	opensea	Body-opensea		NA	TRUE
cg18019509	Hypomethylated	-0.247462	0.73702	-6.70125	1.37e-07	4.87e-06	7.0494	0.842004	0.594542	-0.247462	6	86370111	R	II		IGR	opensea	IGR-opensea		TRUE	TRUE
cg14205864	Hypomethylated	-0.294571	0.727315	-6.69351	1.4e-07	4.95e-06	7.02719	0.852284	0.557713	-0.294571	13	113841719	R	II	PCID2	Body	opensea	Body-opensea		TRUE	TRUE
cg14290576	Hypomethylated	-0.339202	0.555611	-6.68598	1.43e-07	5.04e-06	7.0056	0.699515	0.360313	-0.339202	9	94181612	R	II	NFIL3	5'UTR	shore	5'UTR-shore	chr9:94183407-94183994	TRUE	NA
cg21557087	Hypomethylated	-0.246682	0.787666	-6.68558	1.43e-07	5.04e-06	7.00445	0.892319	0.645637	-0.246682	2	106103691	R	II		IGR	opensea	IGR-opensea		TRUE	TRUE
cg05452645	Hypermethylated	0.214107	0.522656	6.68104	1.45e-07	5.1e-06	6.99141	0.431823	0.64593	0.214107	4	81117647	R	II	PRDM8	TSS1500	shore	TSS1500-shore	chr4:81118137-81118603	NA	TRUE
cg00730780	Hypermethylated	0.209256	0.198695	6.67929	1.45e-07	5.11e-06	6.98639	0.10992	0.319176	0.209256	10	30316187	R	II	KIAA1462	Body	opensea	Body-opensea		TRUE	NA
cg11876492	Hypomethylated	-0.200948	0.815031	-6.67775	1.46e-07	5.13e-06	6.98199	0.900281	0.699333	-0.200948	12	93042545	F	II		IGR	opensea	IGR-opensea		NA	TRUE
cg21491107	Hypermethylated	0.201647	0.26451	6.66972	1.49e-07	5.23e-06	6.95893	0.178962	0.38061	0.201647	16	85649026	F	II	KIAA0182	5'UTR	island	5'UTR-island	chr16:85644947-85649027	NA	TRUE
cg08515811	Hypomethylated	-0.206718	0.857334	-6.66625	1.51e-07	5.27e-06	6.94895	0.945032	0.738314	-0.206718	17	77921489	R	I	TBC1D16	Body	shore	Body-shore	chr17:77922721-77922973	TRUE	NA			rs75937006
cg02123091	Hypomethylated	-0.303002	0.785765	-6.66398	1.52e-07	5.3e-06	6.94245	0.914311	0.611309	-0.303002	12	66261320	F	II	HMGA2	Body	opensea	Body-opensea		NA	TRUE
cg00555438	Hypomethylated	-0.208325	0.370176	-6.66054	1.53e-07	5.34e-06	6.93257	0.458557	0.250232	-0.208325	3	195578280	F	II		IGR	opensea	IGR-opensea		NA	NA
cg24604417	Hypomethylated	-0.222202	0.746793	-6.65562	1.56e-07	5.39e-06	6.91844	0.84106	0.618858	-0.222202	5	49995694	F	II	PARP8	Body	opensea	Body-opensea		NA	TRUE
cg00145961	Hypomethylated	-0.227523	0.846206	-6.65534	1.56e-07	5.4e-06	6.91764	0.942731	0.715208	-0.227523	15	88576296	F	II	NTRK3	Body	opensea	Body-opensea		NA	NA
cg09970511	Hypomethylated	-0.289031	0.70733	-6.65381	1.56e-07	5.41e-06	6.91325	0.829949	0.540918	-0.289031	6	56823640	F	II	BEND6	5'UTR	shelf	5'UTR-shelf	chr6:56818873-56820308	NA	NA
cg15629311	Hypermethylated	0.22077	0.287966	6.65551	1.56e-07	5.4e-06	6.91812	0.194306	0.415076	0.22077	3	129295896	F	I	PLXND1	Body	opensea	Body-opensea		TRUE	TRUE
cg04658357	Hypomethylated	-0.226434	0.65427	-6.64357	1.61e-07	5.54e-06	6.88382	0.750332	0.523899	-0.226434	17	18911043	F	II	SLC5A10	Body	shelf	Body-shelf	chr17:18906909-18908243	NA	NA
cg03850811	Hypomethylated	-0.201437	0.66566	-6.64251	1.62e-07	5.55e-06	6.8808	0.751118	0.549681	-0.201437	2	224600855	R	II		IGR	opensea	IGR-opensea		TRUE	TRUE
cg21286117	Hypomethylated	-0.222374	0.797586	-6.63993	1.63e-07	5.58e-06	6.87337	0.891927	0.669552	-0.222374	17	48286851	F	II		IGR	opensea	IGR-opensea		TRUE	TRUE
cg05467828	Hypomethylated	-0.265021	0.838182	-6.63931	1.63e-07	5.59e-06	6.87158	0.950615	0.685595	-0.265021	10	134207130	F	II		IGR	shelf	IGR-shelf	chr10:134209367-134211056	TRUE	NA
cg09244312	Hypomethylated	-0.268666	0.759225	-6.63538	1.65e-07	5.64e-06	6.8603	0.873204	0.604538	-0.268666	13	42120657	R	II		IGR	opensea	IGR-opensea		TRUE	TRUE
cg23636802	Hypomethylated	-0.246479	0.546717	-6.63533	1.65e-07	5.64e-06	6.86016	0.651284	0.404805	-0.246479	6	32054441	F	II	TNXB	Body	shore	Body-shore	chr6:32055067-32055601	TRUE	TRUE
cg03400695	Hypomethylated	-0.264294	0.704864	-6.63317	1.66e-07	5.67e-06	6.85394	0.816988	0.552694	-0.264294	8	142162582	R	II	DENND3	Body	opensea	Body-opensea		NA	NA
cg14325112	Hypomethylated	-0.340308	0.727185	-6.63316	1.66e-07	5.67e-06	6.85393	0.871559	0.53125	-0.340308	9	4115070	R	II	GLIS3	Body	shelf	Body-shelf	chr9:4117825-4118594	NA	NA
cg11234688	Hypomethylated	-0.256702	0.640769	-6.6274	1.69e-07	5.74e-06	6.83737	0.749673	0.492971	-0.256702	2	1609660	F	II		IGR	opensea	IGR-opensea		TRUE	TRUE		rs76879059
cg03666350	Hypomethylated	-0.296395	0.666061	-6.62344	1.71e-07	5.79e-06	6.826	0.791804	0.495409	-0.296395	2	46662132	R	II		IGR	opensea	IGR-opensea		NA	TRUE
cg09632876	Hypomethylated	-0.224967	0.860421	-6.62175	1.72e-07	5.82e-06	6.82112	0.955861	0.730894	-0.224967	16	12484175	R	II	SNX29	Body	opensea	Body-opensea		NA	TRUE
cg05300440	Hypomethylated	-0.229487	0.723276	-6.62089	1.72e-07	5.82e-06	6.81867	0.820634	0.591147	-0.229487	1	27098693	F	II	ARID1A	Body	opensea	Body-opensea		TRUE	TRUE
cg03033182	Hypomethylated	-0.256466	0.555238	-6.61904	1.73e-07	5.84e-06	6.81334	0.664041	0.407575	-0.256466	4	141177619	R	II	SCOC	TSS1500	shelf	TSS1500-shelf	chr4:141173834-141174567	TRUE	NA
cg06646715	Hypermethylated	0.232557	0.739227	6.61676	1.74e-07	5.88e-06	6.8068	0.640567	0.873124	0.232557	17	59668895	R	II	NACA2	TSS1500	opensea	TSS1500-opensea		NA	NA
cg25388800	Hypomethylated	-0.284474	0.505577	-6.61562	1.75e-07	5.89e-06	6.80351	0.626263	0.341789	-0.284474	5	137990243	F	II		IGR	opensea	IGR-opensea		NA	TRUE
cg20070933	Hypomethylated	-0.22761	0.87277	-6.61398	1.75e-07	5.91e-06	6.79879	0.969332	0.741721	-0.22761	7	553810	R	II	PDGFA	Body	shelf	Body-shelf	chr7:556611-562845	TRUE	TRUE
cg03183618	Hypomethylated	-0.22997	0.657048	-6.61206	1.76e-07	5.93e-06	6.79328	0.754611	0.524641	-0.22997	2	134964228	F	II		IGR	opensea	IGR-opensea		NA	TRUE
cg11569478	Hypomethylated	-0.252567	0.707472	-6.61	1.77e-07	5.96e-06	6.78734	0.814622	0.562054	-0.252567	4	119910700	F	II	SYNPO2	Body	opensea	Body-opensea		TRUE	TRUE
cg06724409	Hypomethylated	-0.213182	0.824246	-6.60986	1.77e-07	5.96e-06	6.78696	0.914687	0.701504	-0.213182	10	3821491	R	II	KLF6	Body	shelf	Body-shelf	chr10:3823789-3824017	NA	NA
cg00874032	Hypomethylated	-0.207913	0.498298	-6.60611	1.79e-07	6.02e-06	6.77616	0.586504	0.378591	-0.207913	3	5095248	F	II		IGR	opensea	IGR-opensea		NA	TRUE
cg01542423	Hypomethylated	-0.214532	0.558169	-6.60562	1.8e-07	6.02e-06	6.77475	0.649182	0.43465	-0.214532	8	126668119	R	II		IGR	opensea	IGR-opensea		TRUE	TRUE
cg01878963	Hypomethylated	-0.33311	0.657157	-6.59829	1.83e-07	6.12e-06	6.75369	0.798477	0.465367	-0.33311	1	112147900	F	II		IGR	opensea	IGR-opensea		TRUE	TRUE
cg12262372	Hypermethylated	0.267698	0.367644	6.59849	1.83e-07	6.12e-06	6.75426	0.254075	0.521773	0.267698	1	61542211	F	II	NFIA	TSS1500	shore	TSS1500-shore	chr1:61542537-61542877	NA	NA
cg14557690	Hypomethylated	-0.227389	0.685865	-6.59775	1.84e-07	6.13e-06	6.75212	0.782333	0.554945	-0.227389	9	139978293	F	II	UAP1L1	3'UTR	shelf	3'UTR-shelf	chr9:139980377-139981887	TRUE	TRUE
cg06425136	Hypermethylated	0.225427	0.619757	6.59509	1.85e-07	6.17e-06	6.74447	0.524121	0.749548	0.225427	16	31040922	R	II		IGR	shelf	IGR-shelf	chr16:31044353-31045495	NA	NA
cg24550933	Hypomethylated	-0.2976	0.605651	-6.59312	1.86e-07	6.19e-06	6.73881	0.731906	0.434306	-0.2976	1	111932556	R	II	LOC441897	TSS200	opensea	TSS200-opensea		NA	NA
cg08157323	Hypermethylated	0.207623	0.681457	6.59223	1.87e-07	6.2e-06	6.73624	0.593375	0.800997	0.207623	14	105688914	F	I	BRF1	Body	shelf	Body-shelf	chr14:105684955-105685159	NA	NA
cg08375396	Hypomethylated	-0.222545	0.825234	-6.58307	1.92e-07	6.33e-06	6.7099	0.919646	0.697102	-0.222545	11	8033848	F	II		IGR	opensea	IGR-opensea		TRUE	TRUE
cg02224164	Hypomethylated	-0.305001	0.64524	-6.57279	1.97e-07	6.47e-06	6.68031	0.774634	0.469633	-0.305001	12	57883315	R	II	MARS	Body	shore	Body-shore	chr12:57881750-57882035	NA	NA
cg05176551	Hypomethylated	-0.2261	0.301202	-6.56558	2.02e-07	6.58e-06	6.65957	0.397123	0.171023	-0.2261	10	32701586	F	II		IGR	opensea	IGR-opensea		NA	TRUE		rs12355323
cg07339138	Hypomethylated	-0.227182	0.784119	-6.56448	2.02e-07	6.6e-06	6.65642	0.8805	0.653318	-0.227182	3	42820274	R	II		IGR	opensea	IGR-opensea		NA	NA
cg26180469	Hypomethylated	-0.243862	0.788614	-6.56299	2.03e-07	6.62e-06	6.65211	0.892071	0.648208	-0.243862	11	64081563	R	I	ESRRA	Body	shelf	Body-shelf	chr11:64084646-64086057	NA	NA
cg26119731	Hypomethylated	-0.225791	0.749331	-6.56149	2.04e-07	6.65e-06	6.6478	0.845121	0.61933	-0.225791	7	586501	R	II		IGR	shelf	IGR-shelf	chr7:588913-589544	TRUE	NA
cg03265268	Hypomethylated	-0.225437	0.63837	-6.56099	2.04e-07	6.66e-06	6.64636	0.73401	0.508573	-0.225437	8	11839764	R	II	DEFB135	TSS200	opensea	TSS200-opensea		NA	NA			rs78424466
cg18247223	Hypomethylated	-0.25329	0.710133	-6.55596	2.07e-07	6.73e-06	6.63188	0.81759	0.5643	-0.25329	11	44908673	F	II	TSPAN18	5'UTR	opensea	5'UTR-opensea		NA	TRUE
cg06838283	Hypermethylated	0.240053	0.640478	6.55686	2.07e-07	6.72e-06	6.63448	0.538637	0.77869	0.240053	5	111090142	F	II	C5orf13	Body	shelf	Body-shelf	chr5:111093438-111093980	NA	NA
cg09514588	Hypomethylated	-0.219356	0.759213	-6.55449	2.08e-07	6.75e-06	6.62765	0.852273	0.632917	-0.219356	10	118586556	F	II		IGR	opensea	IGR-opensea		NA	TRUE
cg02770724	Hypomethylated	-0.249164	0.509888	-6.55439	2.08e-07	6.75e-06	6.62736	0.615594	0.36643	-0.249164	7	73132837	R	II	STX1A	Body	shore	Body-shore	chr7:73133388-73134204	NA	NA
cg21583694	Hypomethylated	-0.220441	0.598678	-6.55279	2.09e-07	6.78e-06	6.62275	0.692199	0.471757	-0.220441	5	135365401	F	II	TGFBI	Body	shore	Body-shore	chr5:135364507-135365036	NA	NA
cg11388320	Hypermethylated	0.210622	0.274776	6.55165	2.1e-07	6.79e-06	6.61947	0.185421	0.396043	0.210622	4	81119299	F	I	PRDM8	5'UTR	island	5'UTR-island	chr4:81119095-81119391	NA	NA
cg09920804	Hypomethylated	-0.246545	0.723863	-6.54517	2.14e-07	6.89e-06	6.60083	0.828458	0.581913	-0.246545	8	42053994	F	II	PLAT	5'UTR	opensea	5'UTR-opensea		TRUE	TRUE
cg09232358	Hypomethylated	-0.211428	0.412586	-6.5414	2.16e-07	6.94e-06	6.58995	0.502283	0.290854	-0.211428	14	23015657	F	II		IGR	opensea	IGR-opensea		TRUE	TRUE
cg05721751	Hypomethylated	-0.245966	0.783751	-6.53288	2.21e-07	7.08e-06	6.56543	0.888101	0.642134	-0.245966	10	1707576	F	I	ADARB2	Body	opensea	Body-opensea		NA	NA
cg16016034	Hypomethylated	-0.202017	0.692914	-6.53221	2.22e-07	7.09e-06	6.56349	0.778618	0.576601	-0.202017	1	205579533	R	II		IGR	opensea	IGR-opensea		NA	TRUE
cg08623810	Hypomethylated	-0.290845	0.752408	-6.52841	2.24e-07	7.15e-06	6.55256	0.875796	0.584952	-0.290845	11	64427416	F	II	NRXN2	Body	shore	Body-shore	chr11:64428238-64428459	TRUE	TRUE
cg09452312	Hypomethylated	-0.2029	0.807805	-6.52833	2.24e-07	7.15e-06	6.55232	0.893884	0.690984	-0.2029	16	79101802	F	II	WWOX	Body	opensea	Body-opensea		NA	TRUE			rs76860117
cg26110900	Hypomethylated	-0.238462	0.738418	-6.52296	2.28e-07	7.24e-06	6.53686	0.839584	0.601122	-0.238462	10	62073066	F	II	ANK3	Body	opensea	Body-opensea		NA	TRUE
cg01751584	Hypomethylated	-0.229863	0.82238	-6.52007	2.3e-07	7.29e-06	6.52852	0.919898	0.690035	-0.229863	9	100159780	R	II	LOC286359	TSS1500	opensea	TSS1500-opensea		NA	NA
cg15457481	Hypomethylated	-0.301321	0.757805	-6.51662	2.32e-07	7.34e-06	6.51858	0.885638	0.584317	-0.301321	4	100326030	R	II		IGR	opensea	IGR-opensea		TRUE	TRUE
cg09910876	Hypermethylated	0.228241	0.209674	6.51681	2.32e-07	7.34e-06	6.51914	0.112844	0.341085	0.228241	16	85482530	R	II		IGR	opensea	IGR-opensea		NA	TRUE
cg26764198	Hypomethylated	-0.208926	0.73434	-6.5132	2.34e-07	7.4e-06	6.50874	0.822976	0.61405	-0.208926	16	87469002	F	II	ZCCHC14	Body	opensea	Body-opensea		NA	NA
cg14863643	Hypermethylated	0.2237	0.606314	6.51169	2.35e-07	7.42e-06	6.50437	0.511411	0.735111	0.2237	12	132318393	F	II	MMP17	Body	shelf	Body-shelf	chr12:132312439-132315739	TRUE	NA
cg12024811	Hypomethylated	-0.240583	0.76408	-6.50921	2.37e-07	7.46e-06	6.49722	0.866145	0.625563	-0.240583	3	123979446	F	II	KALRN	Body	opensea	Body-opensea		TRUE	TRUE
cg13696545	Hypomethylated	-0.215199	0.79588	-6.50865	2.37e-07	7.47e-06	6.49563	0.887177	0.671978	-0.215199	3	55784854	F	II	ERC2	Body	opensea	Body-opensea		TRUE	TRUE
cg07807757	Hypomethylated	-0.255141	0.709484	-6.50269	2.42e-07	7.57e-06	6.47843	0.817726	0.562585	-0.255141	7	50894570	F	II		IGR	opensea	IGR-opensea		TRUE	TRUE
cg19447962	Hypermethylated	0.366106	0.255551	6.50192	2.42e-07	7.59e-06	6.47623	0.100234	0.46634	0.366106	17	17628656	R	I	RAI1	5'UTR	shore	5'UTR-shore	chr17:17625605-17628500	NA	NA
cg08388802	Hypomethylated	-0.212759	0.690895	-6.49935	2.44e-07	7.63e-06	6.46881	0.781157	0.568398	-0.212759	2	62638371	F	II		IGR	opensea	IGR-opensea		NA	TRUE
cg09051342	Hypomethylated	-0.318925	0.600393	-6.49318	2.48e-07	7.74e-06	6.45103	0.735695	0.41677	-0.318925	8	95113521	F	II		IGR	opensea	IGR-opensea		NA	TRUE		rs34951704
cg11165619	Hypomethylated	-0.279315	0.755465	-6.49291	2.48e-07	7.74e-06	6.45026	0.873962	0.594648	-0.279315	22	44705581	F	II	KIAA1644	5'UTR	opensea	5'UTR-opensea		TRUE	TRUE
cg05474761	Hypermethylated	0.201534	0.367148	6.49044	2.5e-07	7.78e-06	6.44314	0.281648	0.483183	0.201534	16	85414689	R	I		IGR	opensea	IGR-opensea		NA	NA
cg11310639	Hypomethylated	-0.211412	0.36361	-6.48739	2.52e-07	7.84e-06	6.43433	0.4533	0.241888	-0.211412	10	48623215	R	II		IGR	opensea	IGR-opensea		NA	TRUE
cg23729763	Hypomethylated	-0.258356	0.697623	-6.48479	2.54e-07	7.89e-06	6.42683	0.807229	0.548873	-0.258356	11	129991544	F	II	APLP2	Body	shore	Body-shore	chr11:129993524-129993797	TRUE	NA	low-CpG:129496731-129496810
cg26719625	Hypomethylated	-0.200013	0.784432	-6.48144	2.57e-07	7.94e-06	6.41718	0.869286	0.669273	-0.200013	17	16322482	R	II	TRPV2	Body	opensea	Body-opensea		TRUE	TRUE
cg18664965	Hypomethylated	-0.267175	0.610056	-6.47953	2.58e-07	7.97e-06	6.41169	0.723403	0.456228	-0.267175	3	126259356	F	II	CHST13	Body	shore	Body-shore	chr3:126260488-126261356	TRUE	TRUE		rs13079087
cg05820435	Hypomethylated	-0.266459	0.662064	-6.47813	2.59e-07	8e-06	6.40764	0.775107	0.508649	-0.266459	1	19701756	F	II	CAPZB	Body	opensea	Body-opensea		NA	NA
cg08213909	Hypomethylated	-0.281329	0.785471	-6.47649	2.6e-07	8.02e-06	6.4029	0.904823	0.623494	-0.281329	5	112417701	F	II	MCC	Body	opensea	Body-opensea		TRUE	TRUE
cg22746333	Hypomethylated	-0.260792	0.822791	-6.4733	2.63e-07	8.08e-06	6.3937	0.93343	0.672638	-0.260792	5	82326096	F	II		IGR	opensea	IGR-opensea		NA	TRUE
cg19466822	Hypermethylated	0.221468	0.743704	6.47361	2.63e-07	8.07e-06	6.3946	0.649748	0.871216	0.221468	14	99726317	R	II	BCL11B	Body	opensea	Body-opensea		NA	TRUE
cg08849509	Hypomethylated	-0.203935	0.67133	-6.46872	2.66e-07	8.16e-06	6.38051	0.757848	0.553913	-0.203935	11	9837208	F	II	SBF2	Body	opensea	Body-opensea		NA	TRUE
cg13873889	Hypomethylated	-0.213949	0.788743	-6.46574	2.69e-07	8.22e-06	6.37191	0.87951	0.66556	-0.213949	6	31607340	F	I	BAT3	Body	opensea	Body-opensea		TRUE	NA
cg14671011	Hypomethylated	-0.265605	0.751644	-6.46303	2.71e-07	8.27e-06	6.36408	0.864325	0.59872	-0.265605	5	134544423	F	II		IGR	opensea	IGR-opensea		TRUE	TRUE
cg04799980	Hypomethylated	-0.227462	0.691094	-6.46251	2.71e-07	8.28e-06	6.3626	0.787593	0.560131	-0.227462	2	236291490	F	II		IGR	shore	IGR-shore	chr2:236293300-236293569	NA	NA		rs80296511
cg11854227	Hypomethylated	-0.217906	0.408235	-6.45833	2.74e-07	8.36e-06	6.35053	0.50068	0.282774	-0.217906	3	121714109	F	II	ILDR1	Body	shore	Body-shore	chr3:121712057-121712305	NA	NA		rs77863349
cg21642103	Hypermethylated	0.210743	0.24399	6.4576	2.75e-07	8.38e-06	6.34841	0.154584	0.365327	0.210743	6	32064656	F	I	TNXB	Body	island	Body-island	chr6:32063533-32065044	TRUE	NA		rs34181010
cg19382019	Hypomethylated	-0.244748	0.721196	-6.45566	2.77e-07	8.41e-06	6.34281	0.825028	0.58028	-0.244748	19	48796188	R	II		IGR	shore	IGR-shore	chr19:48794353-48794727	TRUE	NA
cg26531231	Hypomethylated	-0.212739	0.791811	-6.45002	2.81e-07	8.52e-06	6.32655	0.882064	0.669325	-0.212739	4	40336255	R	II	CHRNA9	TSS1500	opensea	TSS1500-opensea		TRUE	TRUE
cg26932364	Hypomethylated	-0.204709	0.866107	-6.44579	2.85e-07	8.6e-06	6.31434	0.952953	0.748244	-0.204709	7	50603292	R	II	DDC	Body	opensea	Body-opensea		TRUE	TRUE
cg06709297	Hypomethylated	-0.225382	0.823213	-6.4441	2.86e-07	8.64e-06	6.30948	0.918829	0.693447	-0.225382	2	10302454	R	II	C2orf48	Body	opensea	Body-opensea		TRUE	NA
cg14700325	Hypomethylated	-0.264141	0.775823	-6.4277	3e-07	8.96e-06	6.26214	0.887883	0.623742	-0.264141	17	48274189	R	II	COL1A1	Body	shelf	Body-shelf	chr17:48276877-48279008	NA	NA
cg25546651	Hypomethylated	-0.241501	0.731245	-6.42493	3.02e-07	9.01e-06	6.25413	0.8337	0.592198	-0.241501	4	25910053	F	II		IGR	opensea	IGR-opensea		TRUE	TRUE
cg18849417	Hypermethylated	0.204081	0.655574	6.41519	3.11e-07	9.21e-06	6.22601	0.568994	0.773075	0.204081	6	33145168	F	I	COL11A2	Body	opensea	Body-opensea		NA	NA
cg03254336	Hypomethylated	-0.235717	0.439831	-6.41188	3.14e-07	9.28e-06	6.21646	0.539833	0.304115	-0.235717	10	114635839	F	II		IGR	opensea	IGR-opensea		NA	TRUE
cg00657780	Hypomethylated	-0.260746	0.727512	-6.41181	3.14e-07	9.28e-06	6.21626	0.838131	0.577386	-0.260746	16	50285254	R	II		IGR	opensea	IGR-opensea		TRUE	TRUE	low-CpG:48842755-48842756
cg10713515	Hypermethylated	0.250728	0.194131	6.4101	3.15e-07	9.32e-06	6.21133	0.0877619	0.33849	0.250728	10	22603999	F	II	COMMD3	TSS1500	shore	TSS1500-shore	chr10:22604907-22605632	NA	NA
cg04476427	Hypomethylated	-0.310304	0.688413	-6.40908	3.16e-07	9.34e-06	6.20838	0.820057	0.509753	-0.310304	5	60582883	R	II		IGR	opensea	IGR-opensea		NA	TRUE
cg13909661	Hypomethylated	-0.234327	0.716931	-6.40885	3.17e-07	9.34e-06	6.20772	0.816343	0.582016	-0.234327	12	26386833	R	I	SSPN	3'UTR	opensea	3'UTR-opensea		NA	NA
cg07974833	Hypomethylated	-0.256385	0.621189	-6.40575	3.19e-07	9.41e-06	6.19876	0.729958	0.473573	-0.256385	4	73430160	R	II	ADAMTS3	Body	shelf	Body-shelf	chr4:73433783-73434289	NA	NA
cg02680710	Hypermethylated	0.294909	0.734385	6.4013	3.24e-07	9.5e-06	6.1859	0.609272	0.904181	0.294909	6	169310568	R	II		IGR	island	IGR-island	chr6:169309817-169310582	NA	NA
cg06308258	Hypermethylated	0.217732	0.465243	6.39759	3.27e-07	9.58e-06	6.17518	0.372872	0.590604	0.217732	12	117069282	R	II		IGR	opensea	IGR-opensea		NA	TRUE
cg06043820	Hypomethylated	-0.308665	0.749876	-6.39624	3.28e-07	9.61e-06	6.17129	0.880825	0.57216	-0.308665	15	85340481	F	I	ZNF592	Body	opensea	Body-opensea		NA	TRUE
cg18810022	Hypomethylated	-0.284306	0.714907	-6.39528	3.29e-07	9.63e-06	6.16852	0.835522	0.551216	-0.284306	2	134989811	R	II		IGR	opensea	IGR-opensea		NA	TRUE
cg22534374	Hypomethylated	-0.394028	0.735527	-6.39466	3.3e-07	9.64e-06	6.16672	0.90269	0.508662	-0.394028	1	201511610	R	II		IGR	shelf	IGR-shelf	chr1:201507779-201509317	NA	NA
cg16213217	Hypomethylated	-0.254506	0.821808	-6.38719	3.37e-07	9.81e-06	6.14514	0.92978	0.675274	-0.254506	13	50074189	F	II	PHF11	Body	shelf	Body-shelf	chr13:50070022-50070719	TRUE	NA
cg26728709	Hypermethylated	0.295704	0.276761	6.38757	3.37e-07	9.8e-06	6.14624	0.151311	0.447015	0.295704	4	114823338	F	II	ARSJ	3'UTR	opensea	3'UTR-opensea		NA	NA
cg06024391	Hypomethylated	-0.224175	0.794259	-6.38558	3.39e-07	9.84e-06	6.14049	0.889364	0.665189	-0.224175	7	134345134	F	II	BPGM	5'UTR	opensea	5'UTR-opensea		NA	NA
cg16393905	Hypomethylated	-0.23874	0.69094	-6.38439	3.4e-07	9.87e-06	6.13707	0.792223	0.553484	-0.23874	1	201605733	R	II		IGR	opensea	IGR-opensea		NA	TRUE
cg09606421	Hypomethylated	-0.221712	0.822051	-6.3813	3.43e-07	9.94e-06	6.12813	0.916111	0.694398	-0.221712	6	143154107	R	II	HIVEP2	5'UTR	opensea	5'UTR-opensea		NA	TRUE
cg07496457	Hypomethylated	-0.200208	0.821233	-6.37716	3.47e-07	1e-05	6.11617	0.90617	0.705961	-0.200208	4	184929183	R	II	STOX2	Body	opensea	Body-opensea		NA	NA
cg00509007	Hypomethylated	-0.213781	0.816613	-6.36809	3.56e-07	1.02e-05	6.08995	0.907308	0.693527	-0.213781	11	1781557	R	II	HCCA2	Body	shelf	Body-shelf	chr11:1784805-1785553	TRUE	NA
cg04499514	Hypomethylated	-0.240002	0.553238	-6.36323	3.61e-07	1.04e-05	6.07592	0.655057	0.415055	-0.240002	12	8219020	R	II	C3AR1	TSS200	opensea	TSS200-opensea		NA	NA	low-CpG:8110197-8110299
cg24392939	Hypomethylated	-0.33217	0.77848	-6.36189	3.63e-07	1.04e-05	6.07204	0.9194	0.587231	-0.33217	3	97591258	F	II		IGR	opensea	IGR-opensea		TRUE	TRUE
cg03478610	Hypomethylated	-0.2972	0.716696	-6.35923	3.65e-07	1.04e-05	6.06435	0.842781	0.545581	-0.2972	3	135702110	R	II	PPP2R3A	5'UTR	opensea	5'UTR-opensea		NA	TRUE
cg02934719	Hypomethylated	-0.268656	0.758349	-6.35897	3.66e-07	1.04e-05	6.06358	0.872324	0.603668	-0.268656	16	66545712	F	II	TK2	3'UTR	opensea	3'UTR-opensea		TRUE	TRUE
cg04163638	Hypomethylated	-0.255351	0.695004	-6.35864	3.66e-07	1.05e-05	6.06264	0.803335	0.547984	-0.255351	2	16832247	R	II	FAM49A	5'UTR	opensea	5'UTR-opensea		NA	TRUE			rs75927537
cg03568607	Hypomethylated	-0.241848	0.802156	-6.35512	3.7e-07	1.05e-05	6.05247	0.904758	0.66291	-0.241848	13	110106992	R	II		IGR	opensea	IGR-opensea		NA	TRUE
cg26182406	Hypomethylated	-0.228025	0.370136	-6.35447	3.7e-07	1.06e-05	6.05059	0.466874	0.238849	-0.228025	14	105491309	F	II		IGR	shelf	IGR-shelf	chr14:105486611-105487915	TRUE	NA	low-CpG:104562350-104562359
cg25765315	Hypomethylated	-0.296432	0.796616	-6.35413	3.71e-07	1.06e-05	6.04959	0.922375	0.625942	-0.296432	12	92472232	R	II		IGR	opensea	IGR-opensea		NA	TRUE
cg21832142	Hypomethylated	-0.221243	0.428942	-6.35268	3.72e-07	1.06e-05	6.04541	0.522803	0.30156	-0.221243	3	160334793	F	II		IGR	opensea	IGR-opensea		NA	TRUE
cg14578677	Hypomethylated	-0.206417	0.247715	-6.35084	3.74e-07	1.06e-05	6.04011	0.335286	0.128869	-0.206417	4	38859770	F	II	TLR6	TSS1500	opensea	TSS1500-opensea		TRUE	TRUE		rs76321546
cg27365991	Hypomethylated	-0.249365	0.584527	-6.34837	3.77e-07	1.07e-05	6.03295	0.690319	0.440954	-0.249365	5	123036376	F	II		IGR	opensea	IGR-opensea		TRUE	TRUE
cg26797722	Hypomethylated	-0.249407	0.75478	-6.3437	3.82e-07	1.08e-05	6.01944	0.86059	0.611182	-0.249407	6	15432551	F	II	JARID2	Body	opensea	Body-opensea		NA	TRUE
cg12232146	Hypomethylated	-0.2551	0.495955	-6.34226	3.84e-07	1.08e-05	6.0153	0.60418	0.349079	-0.2551	12	76347937	F	II		IGR	opensea	IGR-opensea		TRUE	TRUE
cg26971423	Hypomethylated	-0.223842	0.701839	-6.34198	3.84e-07	1.09e-05	6.01448	0.796802	0.57296	-0.223842	15	63785031	F	II		IGR	opensea	IGR-opensea		NA	TRUE
cg19670610	Hypomethylated	-0.222796	0.730105	-6.34191	3.84e-07	1.09e-05	6.01428	0.824625	0.601829	-0.222796	4	89455337	R	II		IGR	opensea	IGR-opensea		TRUE	TRUE
cg11554335	Hypomethylated	-0.251366	0.562039	-6.33555	3.91e-07	1.1e-05	5.99589	0.668679	0.417313	-0.251366	11	57336941	F	II	UBE2L6	TSS1500	shore	TSS1500-shore	chr11:57334971-57335486	TRUE	NA
cg24232510	Hypomethylated	-0.260302	0.781772	-6.33493	3.92e-07	1.1e-05	5.99409	0.892203	0.631901	-0.260302	2	240582629	R	II		IGR	opensea	IGR-opensea		NA	NA
cg19085146	Hypermethylated	0.218761	0.687872	6.3318	3.96e-07	1.11e-05	5.98503	0.595064	0.813825	0.218761	1	15066110	F	I	KIAA1026	Body	opensea	Body-opensea		NA	NA
cg26753608	Hypomethylated	-0.234436	0.820145	-6.32849	3.99e-07	1.12e-05	5.97546	0.919602	0.685166	-0.234436	8	128938630	F	II	PVT1	Body	opensea	Body-opensea		TRUE	TRUE
cg07086226	Hypomethylated	-0.253332	0.724384	-6.3195	4.1e-07	1.14e-05	5.94945	0.831858	0.578526	-0.253332	4	681509	F	II	MFSD7	Body	island	Body-island	chr4:681313-681514	NA	TRUE
cg25250013	Hypomethylated	-0.209678	0.647831	-6.31674	4.13e-07	1.15e-05	5.94149	0.736786	0.527108	-0.209678	19	11302225	F	II	KANK2	Body	shore	Body-shore	chr19:11303697-11304609	NA	NA		rs36047808
cg02311801	Hypomethylated	-0.24433	0.778492	-6.31061	4.21e-07	1.17e-05	5.92374	0.882147	0.637817	-0.24433	11	73070760	R	II	ARHGEF17	Body	shelf	Body-shelf	chr11:73073118-73073733	TRUE	NA
cg16289896	Hypomethylated	-0.228618	0.761203	-6.31005	4.21e-07	1.17e-05	5.92214	0.858192	0.629574	-0.228618	1	160146342	F	II	ATP1A4	TSS1500	opensea	TSS1500-opensea		NA	NA
cg14276133	Hypomethylated	-0.238968	0.705286	-6.30875	4.23e-07	1.17e-05	5.91835	0.806666	0.567698	-0.238968	9	89061100	F	II		IGR	opensea	IGR-opensea		NA	TRUE		rs10121848
cg07861968	Hypomethylated	-0.260608	0.81482	-6.30764	4.24e-07	1.17e-05	5.91516	0.925381	0.664773	-0.260608	16	48180550	R	II	ABCC12	5'UTR	opensea	5'UTR-opensea		NA	NA
cg12002139	Hypomethylated	-0.323545	0.782163	-6.30741	4.25e-07	1.17e-05	5.91449	0.919424	0.595879	-0.323545	6	158478872	F	II	SYNJ2	Body	opensea	Body-opensea		TRUE	TRUE		rs2765231
cg03663556	Hypomethylated	-0.216784	0.460011	-6.30294	4.3e-07	1.19e-05	5.90156	0.55198	0.335195	-0.216784	7	50900556	R	II		IGR	opensea	IGR-opensea		NA	TRUE
cg22462109	Hypermethylated	0.259992	0.393612	6.29579	4.39e-07	1.21e-05	5.88087	0.283313	0.543305	0.259992	3	139279121	R	II	NMNAT3	3'UTR	opensea	3'UTR-opensea		NA	NA
cg09362047	Hypomethylated	-0.232379	0.85749	-6.29487	4.4e-07	1.21e-05	5.87819	0.956075	0.723696	-0.232379	17	70389968	F	II		IGR	opensea	IGR-opensea		TRUE	TRUE		rs34198675
cg10097313	Hypomethylated	-0.284481	0.733461	-6.29055	4.46e-07	1.22e-05	5.8657	0.854149	0.569669	-0.284481	14	25591076	F	II		IGR	opensea	IGR-opensea		TRUE	TRUE
cg04229930	Hypermethylated	0.224261	0.31436	6.28688	4.51e-07	1.23e-05	5.85508	0.219218	0.44348	0.224261	2	224433836	F	II		IGR	opensea	IGR-opensea		NA	TRUE
cg25274185	Hypermethylated	0.35089	0.381902	6.28458	4.54e-07	1.24e-05	5.84843	0.23304	0.583929	0.35089	13	32611483	F	II	FRY	Body	opensea	Body-opensea		NA	TRUE
cg01808969	Hypomethylated	-0.240554	0.85355	-6.2811	4.58e-07	1.25e-05	5.83835	0.955603	0.715049	-0.240554	7	4786364	R	II	FOXK1	Body	shore	Body-shore	chr7:4786761-4786987	NA	NA
cg16408820	Hypomethylated	-0.268327	0.841518	-6.27966	4.6e-07	1.25e-05	5.83417	0.955354	0.687026	-0.268327	8	134165361	R	II		IGR	opensea	IGR-opensea		TRUE	TRUE
cg00104072	Hypomethylated	-0.2337	0.709232	-6.27937	4.6e-07	1.25e-05	5.83333	0.808377	0.574677	-0.2337	6	85487766	F	II		IGR	shelf	IGR-shelf	chr6:85482569-85484718	NA	NA
cg03556669	Hypermethylated	0.241244	0.331548	6.27952	4.6e-07	1.25e-05	5.83378	0.229202	0.470446	0.241244	6	32064497	F	I	TNXB	Body	island	Body-island	chr6:32063533-32065044	TRUE	NA		rs9380279
cg14501839	Hypermethylated	0.204065	0.798456	6.27845	4.62e-07	1.25e-05	5.83067	0.711883	0.915948	0.204065	7	116137036	F	II		IGR	shelf	IGR-shelf	chr7:116139774-116140352	NA	NA		rs6968230
cg14576291	Hypomethylated	-0.245627	0.819888	-6.27682	4.64e-07	1.26e-05	5.82596	0.924093	0.678466	-0.245627	9	134526136	F	II	RAPGEF1	Body	opensea	Body-opensea		NA	TRUE
cg05838308	Hypomethylated	-0.2398	0.615273	-6.27442	4.67e-07	1.27e-05	5.81899	0.717006	0.477207	-0.2398	5	135367668	F	II	TGFBI	Body	shelf	Body-shelf	chr5:135364507-135365036	NA	TRUE
cg27306680	Hypomethylated	-0.200123	0.516768	-6.27394	4.68e-07	1.27e-05	5.81763	0.601669	0.401546	-0.200123	2	217578651	F	II		IGR	opensea	IGR-opensea		TRUE	TRUE
cg14260889	Hypomethylated	-0.214771	0.824753	-6.27091	4.72e-07	1.28e-05	5.80884	0.915868	0.701097	-0.214771	10	17275599	R	II	VIM	Body	shelf	Body-shelf	chr10:17270430-17272617	NA	NA			rs61761616
cg08656837	Hypomethylated	-0.206725	0.873454	-6.27039	4.73e-07	1.28e-05	5.80734	0.961155	0.75443	-0.206725	7	155744544	R	II		IGR	opensea	IGR-opensea		TRUE	TRUE
cg26123532	Hypomethylated	-0.229208	0.572873	-6.26948	4.74e-07	1.28e-05	5.80469	0.670113	0.440905	-0.229208	2	158027027	F	II		IGR	opensea	IGR-opensea		NA	TRUE
cg03278514	Hypomethylated	-0.345364	0.754694	-6.26943	4.74e-07	1.28e-05	5.80456	0.901212	0.555848	-0.345364	15	70779346	F	I		IGR	opensea	IGR-opensea		TRUE	TRUE
cg16596317	Hypomethylated	-0.347185	0.639053	-6.26602	4.79e-07	1.29e-05	5.79469	0.786343	0.439159	-0.347185	1	85755348	F	II		IGR	opensea	IGR-opensea		TRUE	TRUE
cg00439089	Hypomethylated	-0.228732	0.834187	-6.26585	4.79e-07	1.29e-05	5.79419	0.931225	0.702492	-0.228732	17	48263150	R	II	COL1A1	Body	opensea	Body-opensea		NA	NA	low-CpG:45616923-45620319		rs72656349
cg16704530	Hypomethylated	-0.216487	0.788979	-6.26084	4.86e-07	1.31e-05	5.77967	0.880822	0.664335	-0.216487	6	111889939	R	II	TRAF3IP2	Body	opensea	Body-opensea		NA	NA
cg22588983	Hypomethylated	-0.257501	0.742981	-6.25997	4.87e-07	1.31e-05	5.77718	0.852223	0.594722	-0.257501	5	38783142	F	II		IGR	opensea	IGR-opensea		TRUE	TRUE
cg13287763	Hypomethylated	-0.230358	0.834088	-6.25989	4.87e-07	1.31e-05	5.77694	0.931816	0.701458	-0.230358	2	158666076	F	II	ACVR1	5'UTR	opensea	5'UTR-opensea		NA	TRUE
cg02527375	Hypomethylated	-0.245452	0.844686	-6.25546	4.93e-07	1.32e-05	5.7641	0.948818	0.703365	-0.245452	3	41724686	R	II	ULK4	Body	opensea	Body-opensea		NA	TRUE
cg04500909	Hypomethylated	-0.255562	0.836577	-6.25471	4.95e-07	1.32e-05	5.76192	0.944997	0.689435	-0.255562	5	159203122	F	II		IGR	shelf	IGR-shelf	chr5:159200237-159200692	NA	NA
cg04402088	Hypomethylated	-0.252881	0.824365	-6.2541	4.95e-07	1.33e-05	5.76016	0.931648	0.678767	-0.252881	13	114764394	R	I	RASA3	Body	island	Body-island	chr13:114764353-114764622	NA	NA
cg23151924	Hypomethylated	-0.220306	0.793232	-6.25269	4.97e-07	1.33e-05	5.75607	0.886695	0.666389	-0.220306	6	2415343	F	II		IGR	opensea	IGR-opensea		NA	NA		rs12207713
cg22304705	Hypomethylated	-0.271215	0.832514	-6.24774	5.05e-07	1.35e-05	5.74174	0.947575	0.67636	-0.271215	2	238173584	R	II		IGR	opensea	IGR-opensea		NA	NA
cg05967340	Hypomethylated	-0.204357	0.846735	-6.24745	5.05e-07	1.35e-05	5.7409	0.933432	0.729075	-0.204357	16	54146616	R	II	FTO	3'UTR	opensea	3'UTR-opensea		NA	NA
cg09501717	Hypomethylated	-0.247242	0.802105	-6.24652	5.06e-07	1.35e-05	5.73822	0.906996	0.659753	-0.247242	2	225968528	F	II		IGR	opensea	IGR-opensea		NA	TRUE
cg11760395	Hypomethylated	-0.290961	0.636744	-6.23832	5.19e-07	1.38e-05	5.71447	0.760182	0.469221	-0.290961	10	33701708	F	II		IGR	opensea	IGR-opensea		NA	TRUE
cg01477253	Hypomethylated	-0.255709	0.850598	-6.23788	5.19e-07	1.38e-05	5.71319	0.959081	0.703372	-0.255709	2	74885882	R	II	SEMA4F	Body	shelf	Body-shelf	chr2:74881359-74882019	NA	NA
cg03388266	Hypomethylated	-0.26554	0.517212	-6.23509	5.23e-07	1.38e-05	5.70512	0.629866	0.364326	-0.26554	2	234891489	F	II	TRPM8	Body	opensea	Body-opensea		TRUE	TRUE
cg17226446	Hypermethylated	0.285673	0.3537	6.23331	5.26e-07	1.39e-05	5.69996	0.232505	0.518178	0.285673	4	154408845	R	II	KIAA0922	Body	opensea	Body-opensea		NA	TRUE
cg07041565	Hypermethylated	0.274962	0.639448	6.23222	5.28e-07	1.39e-05	5.69678	0.522798	0.797759	0.274962	15	72480270	F	II	GRAMD2	Body	shelf	Body-shelf	chr15:72476676-72476969	NA	NA
cg04496791	Hypermethylated	0.206473	0.170077	6.2303	5.31e-07	1.4e-05	5.69123	0.0824823	0.288955	0.206473	6	41395094	R	II		IGR	shore	IGR-shore	chr6:41395229-41396253	NA	NA
cg01782668	Hypomethylated	-0.276509	0.816527	-6.228	5.34e-07	1.41e-05	5.68456	0.933833	0.657325	-0.276509	4	148947436	F	II	ARHGAP10	Body	opensea	Body-opensea		NA	TRUE
cg05885688	Hypomethylated	-0.2107	0.798723	-6.22426	5.4e-07	1.42e-05	5.67372	0.888111	0.677411	-0.2107	8	41628552	F	II	ANK1	Body	shelf	Body-shelf	chr8:41624555-41625380	TRUE	TRUE
cg07826747	Hypermethylated	0.233735	0.388914	6.22453	5.4e-07	1.42e-05	5.67452	0.289753	0.523489	0.233735	19	16985068	R	II	SIN3B	Body	shore	Body-shore	chr19:16986821-16987093	NA	NA
cg11797364	Hypomethylated	-0.200389	0.843395	-6.22169	5.44e-07	1.43e-05	5.6663	0.928408	0.728019	-0.200389	6	436969	R	I		IGR	opensea	IGR-opensea		NA	NA
cg15581944	Hypomethylated	-0.263436	0.756373	-6.22051	5.46e-07	1.43e-05	5.66287	0.868133	0.604697	-0.263436	11	35551852	F	II		IGR	opensea	IGR-opensea		TRUE	TRUE		rs506859
cg21609584	Hypomethylated	-0.289146	0.7046	-6.21975	5.47e-07	1.43e-05	5.66065	0.827268	0.538122	-0.289146	2	101508685	R	II	NPAS2	5'UTR	opensea	5'UTR-opensea		NA	TRUE
cg22795331	Hypomethylated	-0.234181	0.808778	-6.21815	5.5e-07	1.44e-05	5.65604	0.908128	0.673947	-0.234181	6	117785611	F	II		IGR	opensea	IGR-opensea		NA	TRUE
cg27549878	Hypermethylated	0.212764	0.262267	6.21668	5.52e-07	1.44e-05	5.65176	0.172004	0.384768	0.212764	19	38886554	F	I	SPRED3	Body	island	Body-island	chr19:38886109-38886615	NA	NA
cg04498511	Hypomethylated	-0.287897	0.678133	-6.21617	5.53e-07	1.45e-05	5.6503	0.800271	0.512374	-0.287897	1	203768441	F	II	ZC3H11A	5'UTR	shelf	5'UTR-shelf	chr1:203764568-203765293	NA	NA
cg04463607	Hypomethylated	-0.225137	0.350437	-6.2155	5.54e-07	1.45e-05	5.64835	0.44595	0.220813	-0.225137	11	114549162	F	II	FAM55B	TSS200	opensea	TSS200-opensea		NA	NA
cg06738169	Hypomethylated	-0.207677	0.703695	-6.21294	5.58e-07	1.46e-05	5.64093	0.7918	0.584123	-0.207677	19	30102004	R	II	POP4	Body	shore	Body-shore	chr19:30101233-30101452	NA	NA
cg20174636	Hypermethylated	0.21391	0.190682	6.21241	5.59e-07	1.46e-05	5.63939	0.0999326	0.313842	0.21391	2	220299900	F	I	SPEG	1stExon	island	1stExon-island	chr2:220299483-220300243	TRUE	TRUE		rs1631112
cg02556345	Hypomethylated	-0.223896	0.634825	-6.20812	5.66e-07	1.47e-05	5.62697	0.729811	0.505916	-0.223896	10	124181965	R	II	PLEKHA1	Body	opensea	Body-opensea		NA	NA
cg23340777	Hypermethylated	0.309256	0.45347	6.20632	5.69e-07	1.48e-05	5.62176	0.322271	0.631527	0.309256	12	120532852	F	II		IGR	shore	IGR-shore	chr12:120534552-120535017	NA	NA
cg00619263	Hypomethylated	-0.234477	0.808431	-6.2049	5.71e-07	1.48e-05	5.61764	0.907906	0.673429	-0.234477	5	134471974	R	II		IGR	opensea	IGR-opensea		NA	TRUE
cg07659624	Hypomethylated	-0.221242	0.740303	-6.20424	5.72e-07	1.49e-05	5.61572	0.834163	0.612921	-0.221242	8	23425272	R	II	SLC25A37	Body	shelf	Body-shelf	chr8:23429038-23429265	NA	NA
cg14474158	Hypomethylated	-0.205079	0.657229	-6.20351	5.74e-07	1.49e-05	5.6136	0.744233	0.539153	-0.205079	6	31607350	F	II	BAT3	Body	opensea	Body-opensea		TRUE	NA
cg19910327	Hypomethylated	-0.239879	0.717598	-6.20306	5.74e-07	1.49e-05	5.61231	0.819364	0.579486	-0.239879	10	95723024	F	II	PIPSL	TSS1500	opensea	TSS1500-opensea		NA	NA
cg13426642	Hypomethylated	-0.204817	0.695223	-6.20242	5.76e-07	1.49e-05	5.61045	0.782115	0.577299	-0.204817	12	31062809	F	II		IGR	opensea	IGR-opensea		NA	TRUE
cg26123824	Hypomethylated	-0.239066	0.671294	-6.20225	5.76e-07	1.49e-05	5.60996	0.772716	0.533651	-0.239066	10	120783201	R	II		IGR	opensea	IGR-opensea		TRUE	TRUE
cg14741870	Hypomethylated	-0.277694	0.708515	-6.20033	5.79e-07	1.5e-05	5.60439	0.826325	0.548631	-0.277694	6	30174091	R	II	TRIM26	5'UTR	opensea	5'UTR-opensea		NA	NA
cg19303524	Hypomethylated	-0.229156	0.621729	-6.19692	5.85e-07	1.51e-05	5.59449	0.718947	0.48979	-0.229156	12	67040901	R	II	GRIP1	Body	opensea	Body-opensea		NA	TRUE
cg24178897	Hypomethylated	-0.20764	0.551741	-6.19564	5.87e-07	1.52e-05	5.59079	0.63983	0.43219	-0.20764	14	69170010	F	II		IGR	opensea	IGR-opensea		TRUE	TRUE
cg09800500	Hypomethylated	-0.259544	0.492832	-6.19541	5.87e-07	1.52e-05	5.59012	0.602941	0.343398	-0.259544	12	24992256	F	I	BCAT1	Body	opensea	Body-opensea		NA	TRUE
cg03655174	Hypomethylated	-0.202553	0.618243	-6.19292	5.92e-07	1.53e-05	5.58292	0.704175	0.501622	-0.202553	8	30505290	R	II	GTF2E2	Body	opensea	Body-opensea		NA	TRUE
cg12028646	Hypomethylated	-0.268076	0.508595	-6.18508	6.05e-07	1.55e-05	5.56018	0.622324	0.354249	-0.268076	20	43987945	F	II		IGR	shelf	IGR-shelf	chr20:43991615-43992376	NA	NA
cg13155421	Hypomethylated	-0.251124	0.738591	-6.18094	6.13e-07	1.57e-05	5.54818	0.845129	0.594004	-0.251124	3	105717036	R	I		IGR	opensea	IGR-opensea		NA	TRUE
cg05519606	Hypomethylated	-0.287441	0.513562	-6.18055	6.13e-07	1.57e-05	5.54704	0.635506	0.348066	-0.287441	6	143176015	F	II	HIVEP2	5'UTR	opensea	5'UTR-opensea		NA	TRUE		rs34653399
cg22524332	Hypomethylated	-0.258423	0.726084	-6.18032	6.14e-07	1.57e-05	5.54637	0.835718	0.577295	-0.258423	1	17960353	R	II	ARHGEF10L	Body	opensea	Body-opensea		TRUE	TRUE
cg04256834	Hypomethylated	-0.215604	0.721027	-6.1774	6.19e-07	1.58e-05	5.5379	0.812495	0.596891	-0.215604	11	132502809	R	I	OPCML	Body	opensea	Body-opensea		TRUE	TRUE
cg19072957	Hypomethylated	-0.267681	0.702088	-6.17414	6.25e-07	1.59e-05	5.52847	0.81565	0.547969	-0.267681	10	89338685	F	II		IGR	opensea	IGR-opensea		NA	TRUE
cg09670263	Hypomethylated	-0.286436	0.820974	-6.17324	6.26e-07	1.59e-05	5.52584	0.942492	0.656056	-0.286436	3	46558636	R	II	LRRC2	3'UTR	opensea	3'UTR-opensea		TRUE	TRUE
cg09528494	Hypomethylated	-0.216539	0.544199	-6.17175	6.29e-07	1.6e-05	5.52154	0.636064	0.419525	-0.216539	8	11338675	R	II		IGR	opensea	IGR-opensea		TRUE	TRUE
cg14534803	Hypomethylated	-0.287565	0.723336	-6.16893	6.34e-07	1.61e-05	5.51334	0.845333	0.557768	-0.287565	11	19692446	F	II	NAV2	Body	opensea	Body-opensea		NA	TRUE
cg22626506	Hypomethylated	-0.215465	0.516192	-6.16747	6.37e-07	1.61e-05	5.50911	0.607601	0.392136	-0.215465	19	11279436	R	II	KANK2	Body	shore	Body-shore	chr19:11280654-11280914	TRUE	NA
cg24339574	Hypomethylated	-0.221044	0.720487	-6.16595	6.4e-07	1.62e-05	5.50471	0.814264	0.59322	-0.221044	1	234764068	R	II		IGR	opensea	IGR-opensea		NA	TRUE
cg18765405	Hypomethylated	-0.244239	0.693574	-6.16048	6.5e-07	1.64e-05	5.48886	0.797191	0.552951	-0.244239	5	134644263	R	II		IGR	opensea	IGR-opensea		NA	TRUE
cg13881790	Hypomethylated	-0.250034	0.697525	-6.15816	6.54e-07	1.65e-05	5.48212	0.8036	0.553566	-0.250034	7	69636611	F	II	AUTS2	Body	opensea	Body-opensea		NA	TRUE
cg01981108	Hypermethylated	0.210615	0.754477	6.15445	6.61e-07	1.66e-05	5.47136	0.665126	0.87574	0.210615	8	146020112	F	II		IGR	shore	IGR-shore	chr8:146016927-146018664	NA	NA
cg17046141	Hypomethylated	-0.211142	0.454229	-6.15001	6.7e-07	1.68e-05	5.45848	0.543805	0.332663	-0.211142	5	53173166	R	II		IGR	opensea	IGR-opensea		TRUE	TRUE
cg16356013	Hypomethylated	-0.283922	0.810271	-6.14931	6.71e-07	1.68e-05	5.45644	0.930723	0.646801	-0.283922	5	134722079	R	II	H2AFY	Body	opensea	Body-opensea		TRUE	TRUE
cg25064331	Hypermethylated	0.213037	0.478828	6.1403	6.89e-07	1.71e-05	5.4303	0.388448	0.601485	0.213037	7	33080500	R	II	NT5C3	1stExon	opensea	1stExon-opensea		NA	NA			rs72555730
cg12695612	Hypomethylated	-0.234019	0.82081	-6.14006	6.9e-07	1.71e-05	5.42962	0.92009	0.686071	-0.234019	1	17308092	R	II	MFAP2	TSS1500	shore	TSS1500-shore	chr1:17306551-17307363	NA	NA
cg11273176	Hypomethylated	-0.214737	0.701973	-6.13926	6.91e-07	1.72e-05	5.42729	0.793073	0.578336	-0.214737	2	26947126	F	II	KCNK3	Body	shelf	Body-shelf	chr2:26950538-26951474	TRUE	NA	low-CpG:26800571-26800743
cg21451309	Hypomethylated	-0.237645	0.806742	-6.13488	7e-07	1.73e-05	5.41458	0.907561	0.669916	-0.237645	20	48922072	R	II		IGR	opensea	IGR-opensea		TRUE	TRUE
cg07591229	Hypermethylated	0.237721	0.299898	6.1342	7.02e-07	1.74e-05	5.4126	0.199047	0.436768	0.237721	2	241922908	R	I		IGR	island	IGR-island	chr2:241922777-241923143	TRUE	NA
cg21313830	Hypomethylated	-0.204131	0.493106	-6.12997	7.1e-07	1.75e-05	5.40034	0.579707	0.375576	-0.204131	15	45983303	F	II	SQRDL	3'UTR	opensea	3'UTR-opensea		NA	NA
cg01815567	Hypermethylated	0.210912	0.278537	6.12991	7.1e-07	1.75e-05	5.40018	0.18906	0.399971	0.210912	4	4866091	F	I		IGR	shore	IGR-shore	chr4:4866438-4866813	NA	NA
cg12307200	Hypomethylated	-0.20504	0.625455	-6.12855	7.13e-07	1.76e-05	5.39623	0.712441	0.507402	-0.20504	3	188664632	F	II		IGR	shore	IGR-shore	chr3:188665275-188665552	NA	NA
cg25026926	Hypomethylated	-0.205002	0.656853	-6.12459	7.21e-07	1.77e-05	5.38473	0.743823	0.538821	-0.205002	17	48266268	R	II	COL1A1	Body	opensea	Body-opensea		NA	TRUE	low-CpG:45620911-45622731		rs41316695
cg06507678	Hypomethylated	-0.225728	0.719906	-6.12239	7.26e-07	1.78e-05	5.37834	0.81567	0.589942	-0.225728	5	114919500	F	II	TMED7-TICAM2	Body	opensea	Body-opensea		NA	TRUE
cg06674117	Hypomethylated	-0.257609	0.840635	-6.1189	7.33e-07	1.8e-05	5.36823	0.949924	0.692315	-0.257609	17	30488883	R	II	RHOT1	Body	opensea	Body-opensea		TRUE	TRUE
cg08001559	Hypermethylated	0.204031	0.401639	6.11726	7.37e-07	1.8e-05	5.36348	0.31508	0.519111	0.204031	14	52326905	F	II	GNG2	TSS200	opensea	TSS200-opensea		NA	TRUE		rs61492742
cg20587874	Hypomethylated	-0.203874	0.527157	-6.11673	7.38e-07	1.81e-05	5.36194	0.613649	0.409775	-0.203874	2	179269232	F	II	MIR548N	Body	opensea	Body-opensea		NA	TRUE
cg23342625	Hypomethylated	-0.239614	0.823796	-6.11669	7.38e-07	1.81e-05	5.3618	0.92545	0.685836	-0.239614	6	20877340	F	II	CDKAL1	Body	opensea	Body-opensea		NA	TRUE		rs78716799
cg08040448	Hypomethylated	-0.227964	0.73356	-6.11656	7.38e-07	1.81e-05	5.36145	0.830272	0.602308	-0.227964	20	411605	R	II	RBCK1	3'UTR	opensea	3'UTR-opensea		NA	TRUE			rs34324154
cg20092122	Hypomethylated	-0.23634	0.38514	-6.11474	7.42e-07	1.81e-05	5.35616	0.485406	0.249065	-0.23634	19	17517221	F	II	BST2	TSS1500	opensea	TSS1500-opensea		TRUE	TRUE
cg26300517	Hypomethylated	-0.219703	0.864203	-6.11086	7.51e-07	1.83e-05	5.34489	0.95741	0.737707	-0.219703	4	38732661	F	II		IGR	opensea	IGR-opensea		TRUE	TRUE
cg04223006	Hypermethylated	0.206704	0.286697	6.10535	7.63e-07	1.85e-05	5.32889	0.199004	0.405708	0.206704	5	82845599	F	II	VCAN	Body	opensea	Body-opensea		NA	TRUE
cg05075579	Hypomethylated	-0.219748	0.728876	-6.10304	7.68e-07	1.86e-05	5.3222	0.822102	0.602354	-0.219748	11	121421206	F	II	SORL1	Body	opensea	Body-opensea		NA	NA	low-CpG:120926370-120926529	rs34333105	rs75313011
cg23512231	Hypomethylated	-0.226121	0.580933	-6.10181	7.71e-07	1.87e-05	5.31862	0.676863	0.450743	-0.226121	17	61538215	R	II		IGR	opensea	IGR-opensea		TRUE	TRUE
cg07095230	Hypermethylated	0.221023	0.398331	6.09883	7.78e-07	1.88e-05	5.30999	0.304564	0.525587	0.221023	17	59480730	F	I	TBX2	Body	island	Body-island	chr17:59473060-59483266	NA	NA
cg11566152	Hypomethylated	-0.20086	0.769526	-6.09037	7.97e-07	1.92e-05	5.2854	0.85474	0.65388	-0.20086	3	120499981	R	II	GTF2E1	Body	opensea	Body-opensea		NA	NA
cg22709362	Hypomethylated	-0.233647	0.849461	-6.08819	8.02e-07	1.93e-05	5.2791	0.948584	0.714937	-0.233647	1	44793580	F	II	ERI3	Body	opensea	Body-opensea		NA	TRUE			rs76507306
cg14057644	Hypomethylated	-0.202301	0.803619	-6.08526	8.09e-07	1.94e-05	5.27059	0.889443	0.687142	-0.202301	11	128327665	R	II		IGR	opensea	IGR-opensea		NA	TRUE
cg01432692	Hypomethylated	-0.231678	0.836294	-6.08365	8.13e-07	1.95e-05	5.26592	0.934582	0.702904	-0.231678	1	232674637	R	II		IGR	opensea	IGR-opensea		NA	TRUE
cg04607334	Hypomethylated	-0.230598	0.822761	-6.07877	8.24e-07	1.97e-05	5.25173	0.920591	0.689993	-0.230598	17	27568523	F	II		IGR	opensea	IGR-opensea		TRUE	TRUE
cg00831735	Hypomethylated	-0.213969	0.580459	-6.07808	8.26e-07	1.97e-05	5.24975	0.671233	0.457264	-0.213969	8	124215033	F	II	FAM83A	Body	opensea	Body-opensea		TRUE	NA
cg20405742	Hypomethylated	-0.284905	0.683662	-6.07596	8.31e-07	1.98e-05	5.24358	0.804531	0.519626	-0.284905	6	16933816	F	II		IGR	opensea	IGR-opensea		NA	TRUE
cg09248613	Hypomethylated	-0.235727	0.476999	-6.07255	8.39e-07	1.99e-05	5.23369	0.577004	0.341277	-0.235727	1	210861240	R	II	KCNH1	Body	shelf	Body-shelf	chr1:210857059-210857262	NA	NA
cg01292299	Hypomethylated	-0.205815	0.427652	-6.06333	8.62e-07	2.04e-05	5.20692	0.514968	0.309153	-0.205815	11	18008039	F	II	SERGEF	Body	opensea	Body-opensea		NA	TRUE
cg07328664	Hypomethylated	-0.223001	0.790935	-6.06167	8.66e-07	2.04e-05	5.20208	0.885542	0.662541	-0.223001	2	233125062	F	II	DIS3L2	Body	opensea	Body-opensea		TRUE	TRUE
cg17213381	Hypermethylated	0.220698	0.786941	6.06138	8.67e-07	2.04e-05	5.20125	0.693312	0.91401	0.220698	6	32139504	F	II	AGPAT1	5'UTR	opensea	5'UTR-opensea		NA	NA
cg14836522	Hypermethylated	0.245716	0.195713	6.05059	8.95e-07	2.09e-05	5.16991	0.0914701	0.337186	0.245716	1	31375133	F	I	SDC3	Body	opensea	Body-opensea		NA	TRUE
cg03567939	Hypomethylated	-0.224062	0.757996	-6.04768	9.02e-07	2.11e-05	5.16145	0.853052	0.62899	-0.224062	7	151506147	R	II	PRKAG2	5'UTR	opensea	5'UTR-opensea		TRUE	NA
cg06255006	Hypomethylated	-0.203971	0.736715	-6.04748	9.03e-07	2.11e-05	5.16089	0.823248	0.619277	-0.203971	16	86653215	R	I		IGR	opensea	IGR-opensea		NA	NA
cg11051139	Hypomethylated	-0.280922	0.765495	-6.04534	9.08e-07	2.12e-05	5.15466	0.884674	0.603752	-0.280922	12	52580428	F	II	KRT80	Body	opensea	Body-opensea		TRUE	NA
cg09763439	Hypomethylated	-0.209526	0.854536	-6.04123	9.19e-07	2.14e-05	5.14274	0.943426	0.7339	-0.209526	6	3473380	R	II		IGR	opensea	IGR-opensea		TRUE	TRUE
cg15959311	Hypermethylated	0.209033	0.54915	6.03637	9.32e-07	2.16e-05	5.1286	0.460469	0.669502	0.209033	14	77803020	F	II		IGR	opensea	IGR-opensea		NA	TRUE
cg00975624	Hypomethylated	-0.244581	0.641429	-6.02965	9.51e-07	2.2e-05	5.10908	0.74519	0.500609	-0.244581	3	159646501	F	II		IGR	opensea	IGR-opensea		TRUE	TRUE
cg14585967	Hypomethylated	-0.248065	0.609837	-6.02652	9.6e-07	2.21e-05	5.09999	0.715077	0.467011	-0.248065	9	118135710	F	II	45261	5'UTR	opensea	5'UTR-opensea		TRUE	NA
cg08280368	Hypomethylated	-0.23236	0.736134	-6.02597	9.61e-07	2.22e-05	5.09839	0.834711	0.602351	-0.23236	14	71110536	F	II	TTC9	Body	shore	Body-shore	chr14:71108008-71109332	NA	NA		rs74063312
cg08859215	Hypomethylated	-0.2497	0.800246	-6.02447	9.65e-07	2.22e-05	5.09403	0.906179	0.656479	-0.2497	17	66573573	R	II	FAM20A	Body	opensea	Body-opensea		NA	TRUE
cg24240349	Hypomethylated	-0.222104	0.789199	-6.0237	9.68e-07	2.23e-05	5.0918	0.883425	0.661321	-0.222104	7	553747	F	II	PDGFA	Body	shelf	Body-shelf	chr7:556611-562845	TRUE	TRUE
cg05875421	Hypomethylated	-0.342815	0.724569	-6.02289	9.7e-07	2.23e-05	5.08944	0.870006	0.527191	-0.342815	14	91709951	F	II	GPR68	5'UTR	opensea	5'UTR-opensea		TRUE	TRUE
cg05673882	Hypomethylated	-0.220487	0.504074	-6.02092	9.75e-07	2.24e-05	5.08371	0.597615	0.377127	-0.220487	5	74862702	F	II	POLK	Body	opensea	Body-opensea		NA	TRUE
cg10149296	Hypomethylated	-0.232951	0.776253	-6.01952	9.79e-07	2.25e-05	5.07965	0.875081	0.64213	-0.232951	2	20795912	R	II		IGR	opensea	IGR-opensea		NA	NA
cg10817669	Hypomethylated	-0.215878	0.734885	-6.01916	9.8e-07	2.25e-05	5.07863	0.826469	0.610591	-0.215878	6	71791006	F	II		IGR	opensea	IGR-opensea		NA	TRUE
cg05581878	Hypomethylated	-0.346966	0.684436	-6.01779	9.84e-07	2.26e-05	5.07463	0.831634	0.484668	-0.346966	3	159886981	F	II		IGR	opensea	IGR-opensea		TRUE	TRUE
cg04915566	Hypomethylated	-0.389237	0.670584	-6.01671	9.87e-07	2.26e-05	5.07151	0.835715	0.446478	-0.389237	21	36421472	F	II	RUNX1	5'UTR	opensea	5'UTR-opensea		NA	NA	low-CpG:35343224-35343511	rs77393863
cg01736164	Hypomethylated	-0.233724	0.624073	-6.01607	9.89e-07	2.27e-05	5.06964	0.723228	0.489505	-0.233724	14	97924317	F	I		IGR	opensea	IGR-opensea		NA	TRUE
cg09220326	Hypomethylated	-0.21152	0.372898	-6.01514	9.92e-07	2.27e-05	5.06693	0.462634	0.251114	-0.21152	3	45175421	F	II	CDCP1	Body	opensea	Body-opensea		TRUE	TRUE
cg23610041	Hypermethylated	0.233493	0.246263	6.01498	9.92e-07	2.27e-05	5.06647	0.147205	0.380699	0.233493	20	39320926	F	I		IGR	shore	IGR-shore	chr20:39321289-39321647	NA	NA
cg03262802	Hypomethylated	-0.22806	0.77718	-6.01399	9.95e-07	2.28e-05	5.06359	0.873933	0.645873	-0.22806	2	234118754	R	II		IGR	opensea	IGR-opensea		TRUE	TRUE
cg12192282	Hypomethylated	-0.291208	0.624101	-6.0097	1.01e-06	2.3e-05	5.05113	0.747644	0.456436	-0.291208	2	143632190	F	II		IGR	opensea	IGR-opensea		NA	TRUE
cg25928474	Hypomethylated	-0.235275	0.829645	-6.00456	1.02e-06	2.33e-05	5.0362	0.929459	0.694184	-0.235275	17	48716301	F	II	ABCC3	Body	shelf	Body-shelf	chr17:48712050-48712705	TRUE	NA		rs60300548	rs9891029
cg12424867	Hypomethylated	-0.207475	0.703003	-6.00092	1.03e-06	2.35e-05	5.02562	0.791023	0.583548	-0.207475	1	19752812	F	II	CAPZB	Body	opensea	Body-opensea		NA	TRUE
cg05612608	Hypomethylated	-0.205477	0.724637	-5.99957	1.04e-06	2.35e-05	5.0217	0.811809	0.606332	-0.205477	3	156816735	F	II		IGR	opensea	IGR-opensea		NA	TRUE
cg27160968	Hypomethylated	-0.233087	0.806706	-5.99933	1.04e-06	2.35e-05	5.02099	0.905591	0.672504	-0.233087	11	64081545	R	II	ESRRA	Body	shelf	Body-shelf	chr11:64084646-64086057	NA	NA
cg03453870	Hypomethylated	-0.256097	0.811762	-5.99596	1.05e-06	2.37e-05	5.0112	0.920409	0.664313	-0.256097	15	39563291	R	II		IGR	opensea	IGR-opensea		NA	TRUE
cg00637745	Hypermethylated	0.274418	0.233594	5.99678	1.05e-06	2.37e-05	5.01359	0.117174	0.391592	0.274418	2	121497334	R	II		IGR	shore	IGR-shore	chr2:121499228-121499578	NA	NA
cg26664528	Hypomethylated	-0.266565	0.79457	-5.9939	1.06e-06	2.38e-05	5.00521	0.907658	0.641093	-0.266565	15	69327013	F	II	MIR548H4	Body	shore	Body-shore	chr15:69325339-69325617	TRUE	NA
cg04294383	Hypomethylated	-0.239118	0.860266	-5.99325	1.06e-06	2.39e-05	5.00332	0.96171	0.722592	-0.239118	15	22954791	R	II	CYFIP1	Body	opensea	Body-opensea		TRUE	NA
cg11056055	Hypomethylated	-0.246537	0.716744	-5.98932	1.07e-06	2.41e-05	4.99189	0.821335	0.574799	-0.246537	7	116356738	F	II	MET	Body	opensea	Body-opensea		TRUE	TRUE
cg01117339	Hypomethylated	-0.295548	0.739694	-5.98381	1.09e-06	2.44e-05	4.97591	0.865078	0.56953	-0.295548	11	73737124	F	II		IGR	opensea	IGR-opensea		NA	TRUE
cg00220335	Hypomethylated	-0.215831	0.508452	-5.97886	1.1e-06	2.47e-05	4.96149	0.600016	0.384186	-0.215831	5	1343783	R	II	CLPTM1L	Body	shore	Body-shore	chr5:1344545-1345469	NA	NA
cg17209188	Hypomethylated	-0.214712	0.813931	-5.97074	1.13e-06	2.51e-05	4.93791	0.905021	0.690309	-0.214712	7	23387396	F	II	IGF2BP3	Body	opensea	Body-opensea		NA	NA
cg03187073	Hypermethylated	0.207454	0.434803	5.9693	1.13e-06	2.52e-05	4.93371	0.346792	0.554246	0.207454	6	4890079	R	II	CDYL	5'UTR	opensea	5'UTR-opensea		NA	NA
cg11637968	Hypomethylated	-0.283941	0.650774	-5.96806	1.14e-06	2.53e-05	4.93012	0.771234	0.487293	-0.283941	4	159732036	R	II	FNIP2	Body	opensea	Body-opensea		TRUE	TRUE
cg26456304	Hypomethylated	-0.260303	0.673431	-5.96602	1.14e-06	2.54e-05	4.92419	0.783863	0.523559	-0.260303	15	62917317	F	II		IGR	opensea	IGR-opensea		TRUE	TRUE
cg08420232	Hypermethylated	0.242045	0.477555	5.96738	1.14e-06	2.53e-05	4.92813	0.374869	0.616914	0.242045	19	34290298	R	II	KCTD15	5'UTR	shore	5'UTR-shore	chr19:34286184-34289135	NA	NA
cg16540590	Hypomethylated	-0.230878	0.723734	-5.96371	1.15e-06	2.55e-05	4.91747	0.821683	0.590805	-0.230878	5	43802496	F	II		IGR	opensea	IGR-opensea		NA	TRUE		rs79295549
cg06160606	Hypomethylated	-0.284627	0.691512	-5.96349	1.15e-06	2.55e-05	4.91682	0.812263	0.527636	-0.284627	1	66831593	R	II	PDE4B	Body	opensea	Body-opensea		NA	TRUE
cg04139043	Hypomethylated	-0.226216	0.649996	-5.96343	1.15e-06	2.55e-05	4.91665	0.745967	0.51975	-0.226216	1	18193291	R	II		IGR	opensea	IGR-opensea		TRUE	TRUE
cg11645465	Hypomethylated	-0.237284	0.568492	-5.96131	1.16e-06	2.57e-05	4.9105	0.669158	0.431874	-0.237284	8	55243181	F	II		IGR	opensea	IGR-opensea		NA	NA
cg27049539	Hypomethylated	-0.226436	0.451548	-5.96101	1.16e-06	2.57e-05	4.90962	0.547611	0.321176	-0.226436	2	234395837	R	II	USP40	Body	opensea	Body-opensea		TRUE	TRUE
cg01315201	Hypomethylated	-0.211689	0.763512	-5.96003	1.16e-06	2.57e-05	4.90677	0.853319	0.64163	-0.211689	13	45333293	F	II		IGR	opensea	IGR-opensea		TRUE	TRUE
cg14210817	Hypermethylated	0.260734	0.508512	5.96277	1.16e-06	2.56e-05	4.91473	0.397897	0.658631	0.260734	13	93877559	R	II		IGR	shore	IGR-shore	chr13:93879245-93880877	NA	TRUE
cg16545954	Hypomethylated	-0.203323	0.764629	-5.95142	1.19e-06	2.63e-05	4.88175	0.850887	0.647564	-0.203323	1	2118288	R	II	C1orf86	Body	shore	Body-shore	chr1:2116432-2116801	NA	NA
cg18334681	Hypermethylated	0.207486	0.376938	5.95391	1.19e-06	2.61e-05	4.88897	0.288913	0.496399	0.207486	6	132066129	F	II	ENPP3	Body	opensea	Body-opensea		NA	TRUE
cg00715197	Hypomethylated	-0.245021	0.704087	-5.94721	1.21e-06	2.65e-05	4.86949	0.808036	0.563014	-0.245021	14	68604594	F	II	RAD51L1	Body	opensea	Body-opensea		TRUE	TRUE
cg20893936	Hypomethylated	-0.23164	0.527869	-5.94716	1.21e-06	2.65e-05	4.86936	0.626141	0.394501	-0.23164	2	101680441	F	II	TBC1D8	Body	opensea	Body-opensea		NA	TRUE		rs80274390
cg08350509	Hypermethylated	0.21709	0.324944	5.94607	1.21e-06	2.66e-05	4.86619	0.232845	0.449935	0.21709	19	3028220	F	I	TLE2	Body	shore	Body-shore	chr19:3028592-3029299	TRUE	NA
cg19017553	Hypomethylated	-0.235361	0.802943	-5.93618	1.25e-06	2.72e-05	4.83742	0.902793	0.667432	-0.235361	10	34817409	R	II	PARD3	Body	opensea	Body-opensea		NA	TRUE
cg00986910	Hypomethylated	-0.24466	0.458048	-5.93386	1.26e-06	2.73e-05	4.8307	0.561843	0.317183	-0.24466	3	55450569	F	II		IGR	opensea	IGR-opensea		TRUE	TRUE
cg03972891	Hypomethylated	-0.222905	0.82413	-5.92819	1.28e-06	2.77e-05	4.81421	0.918695	0.69579	-0.222905	2	114616675	R	II		IGR	opensea	IGR-opensea		TRUE	TRUE
cg02933362	Hypomethylated	-0.201585	0.342424	-5.92817	1.28e-06	2.77e-05	4.81414	0.427945	0.22636	-0.201585	2	102091607	F	II	RFX8	TSS1500	shore	TSS1500-shore	chr2:102090370-102091130	TRUE	NA
cg17410313	Hypomethylated	-0.246697	0.728213	-5.92062	1.31e-06	2.82e-05	4.7922	0.832872	0.586175	-0.246697	7	151064498	F	II	NUB1	Body	opensea	Body-opensea		NA	NA
cg17510385	Hypomethylated	-0.2678	0.780832	-5.92036	1.31e-06	2.82e-05	4.79142	0.894444	0.626645	-0.2678	5	912821	R	I	TRIP13	Body	island	Body-island	chr5:912494-912861	TRUE	NA
cg23598010	Hypomethylated	-0.235608	0.631713	-5.91875	1.31e-06	2.83e-05	4.78674	0.731668	0.496059	-0.235608	12	88601809	F	II		IGR	opensea	IGR-opensea		NA	TRUE
cg08773226	Hypermethylated	0.215453	0.612133	5.9186	1.31e-06	2.83e-05	4.78633	0.520728	0.736182	0.215453	6	135061398	R	II		IGR	opensea	IGR-opensea		NA	TRUE
cg11018604	Hypomethylated	-0.217325	0.697778	-5.91754	1.32e-06	2.84e-05	4.78324	0.789976	0.572651	-0.217325	5	71507163	R	II		IGR	opensea	IGR-opensea		NA	TRUE
cg10648815	Hypermethylated	0.22579	0.693628	5.9158	1.32e-06	2.85e-05	4.77818	0.597839	0.823629	0.22579	19	55013549	R	II	LAIR2	TSS1500	opensea	TSS1500-opensea		NA	NA
cg19408207	Hypomethylated	-0.233551	0.462927	-5.91575	1.33e-06	2.85e-05	4.77803	0.562009	0.328459	-0.233551	3	178755197	F	II	ZMAT3	Body	opensea	Body-opensea		TRUE	TRUE
cg25116615	Hypermethylated	0.222628	0.545515	5.91523	1.33e-06	2.85e-05	4.7765	0.451067	0.673695	0.222628	8	108457411	R	II	ANGPT1	Body	opensea	Body-opensea		NA	TRUE
cg13460850	Hypermethylated	0.243889	0.232139	5.91172	1.34e-06	2.87e-05	4.76631	0.128671	0.37256	0.243889	3	184302398	F	I		IGR	shore	IGR-shore	chr3:184301117-184302134	NA	TRUE
cg23523755	Hypermethylated	0.213121	0.515203	5.90693	1.36e-06	2.9e-05	4.75238	0.424788	0.63791	0.213121	10	22622459	F	II		IGR	shore	IGR-shore	chr10:22623350-22625875	NA	NA
cg04239548	Hypomethylated	-0.255625	0.799806	-5.90509	1.37e-06	2.91e-05	4.74703	0.908253	0.652628	-0.255625	1	92117004	R	II		IGR	opensea	IGR-opensea		NA	TRUE
cg10606620	Hypomethylated	-0.251388	0.825344	-5.90472	1.37e-06	2.92e-05	4.74594	0.931993	0.680605	-0.251388	4	177824114	F	II		IGR	opensea	IGR-opensea		NA	TRUE
cg17235897	Hypermethylated	0.203428	0.387734	5.90394	1.37e-06	2.92e-05	4.74368	0.301431	0.504859	0.203428	10	123286444	F	II	FGFR2	Body	opensea	Body-opensea		NA	TRUE
cg17980404	Hypomethylated	-0.29108	0.718905	-5.90063	1.38e-06	2.94e-05	4.73405	0.842394	0.551313	-0.29108	17	38601676	R	II	IGFBP4	Body	shore	Body-shore	chr17:38599669-38600306	NA	NA
cg15928106	Hypomethylated	-0.274776	0.768283	-5.89576	1.4e-06	2.98e-05	4.71989	0.884855	0.610079	-0.274776	7	130646078	F	II	FLJ43663	Body	opensea	Body-opensea		NA	TRUE	low-CpG:130296547-130296631
cg23162518	Hypermethylated	0.238277	0.678929	5.89647	1.4e-06	2.97e-05	4.72195	0.577842	0.816119	0.238277	6	31711970	R	II	MSH5	Body	shelf	Body-shelf	chr6:31707489-31708336	NA	NA
cg27408541	Hypermethylated	0.204858	0.212231	5.89521	1.41e-06	2.98e-05	4.71828	0.125321	0.33018	0.204858	2	159948615	R	II	TANC1	Body	opensea	Body-opensea		NA	TRUE
cg08550517	Hypermethylated	0.208863	0.3535	5.89254	1.42e-06	3e-05	4.71052	0.264891	0.473754	0.208863	16	85414644	R	II		IGR	opensea	IGR-opensea		NA	NA
cg13306815	Hypomethylated	-0.227348	0.820436	-5.88834	1.44e-06	3.03e-05	4.69829	0.916887	0.689539	-0.227348	6	140364611	F	II		IGR	opensea	IGR-opensea		NA	TRUE
cg07018107	Hypomethylated	-0.239742	0.841318	-5.88564	1.45e-06	3.05e-05	4.69045	0.943027	0.703285	-0.239742	8	129162406	R	II	MIR1208	Body	opensea	Body-opensea		NA	NA
cg17475467	Hypomethylated	-0.275213	0.639153	-5.8853	1.45e-06	3.05e-05	4.68945	0.75591	0.480696	-0.275213	1	55316769	F	II	DHCR24	3'UTR	opensea	3'UTR-opensea		TRUE	TRUE
cg13617376	Hypomethylated	-0.236667	0.830392	-5.88488	1.45e-06	3.05e-05	4.68825	0.930796	0.694129	-0.236667	10	101544999	R	II	ABCC2	Body	opensea	Body-opensea		NA	TRUE
cg00608661	Hypomethylated	-0.23599	0.785258	-5.88387	1.45e-06	3.06e-05	4.6853	0.885375	0.649385	-0.23599	12	105065028	R	II	CHST11	Body	opensea	Body-opensea		NA	TRUE
cg07321032	Hypomethylated	-0.200243	0.867832	-5.88106	1.47e-06	3.08e-05	4.67712	0.952783	0.75254	-0.200243	4	24926290	R	II	CCDC149	5'UTR	opensea	5'UTR-opensea		TRUE	TRUE
cg02960777	Hypomethylated	-0.212502	0.828375	-5.88101	1.47e-06	3.08e-05	4.67699	0.918528	0.706026	-0.212502	7	77562848	F	II	PHTF2	Body	opensea	Body-opensea		NA	TRUE
cg06361606	Hypomethylated	-0.216874	0.454831	-5.88084	1.47e-06	3.08e-05	4.67648	0.546838	0.329964	-0.216874	1	154915180	F	II		IGR	opensea	IGR-opensea		NA	NA
cg15690379	Hypomethylated	-0.264043	0.764753	-5.88063	1.47e-06	3.08e-05	4.67587	0.876771	0.612728	-0.264043	3	52683739	F	II	PBRM1	Body	opensea	Body-opensea		NA	TRUE
cg22219876	Hypomethylated	-0.222312	0.820522	-5.87629	1.49e-06	3.11e-05	4.66325	0.914836	0.692523	-0.222312	7	33761784	F	II		IGR	opensea	IGR-opensea		NA	TRUE
cg23840010	Hypomethylated	-0.202015	0.53686	-5.87553	1.49e-06	3.12e-05	4.66103	0.622564	0.420549	-0.202015	10	3164660	R	II	PFKP	Body	shelf	Body-shelf	chr10:3160888-3161107	NA	NA
cg02923485	Hypomethylated	-0.207609	0.590416	-5.87379	1.5e-06	3.13e-05	4.65599	0.678493	0.470884	-0.207609	1	223959609	F	II	CAPN2	Body	opensea	Body-opensea		TRUE	TRUE		rs77055466
cg03476007	Hypermethylated	0.275274	0.389812	5.87317	1.5e-06	3.14e-05	4.65417	0.273029	0.548303	0.275274	4	143768727	F	II	INPP4B	TSS1500	shore	TSS1500-shore	chr4:143766940-143768413	NA	NA
cg11204562	Hypomethylated	-0.237799	0.844992	-5.87033	1.51e-06	3.16e-05	4.64592	0.945876	0.708078	-0.237799	10	115511153	F	II	C10orf81	TSS200	opensea	TSS200-opensea		NA	NA
cg18700744	Hypomethylated	-0.311878	0.668588	-5.86511	1.54e-06	3.19e-05	4.63073	0.8009	0.489022	-0.311878	12	112534559	R	II	NAA25	Body	opensea	Body-opensea		TRUE	TRUE
cg05377120	Hypomethylated	-0.236556	0.472492	-5.86152	1.55e-06	3.22e-05	4.6203	0.572849	0.336294	-0.236556	12	10456885	R	II	KLRD1	TSS200	opensea	TSS200-opensea		NA	NA
cg01771065	Hypomethylated	-0.214182	0.769544	-5.84979	1.61e-06	3.31e-05	4.58617	0.860409	0.646228	-0.214182	14	102102407	R	II		IGR	shore	IGR-shore	chr14:102101165-102101596	NA	NA
cg09404376	Hypomethylated	-0.20256	0.513153	-5.84805	1.61e-06	3.32e-05	4.58109	0.599087	0.396527	-0.20256	6	134499189	R	II	SGK1	TSS200	shore	TSS200-shore	chr6:134497536-134497756	NA	NA
cg25913882	Hypomethylated	-0.237834	0.841297	-5.84626	1.62e-06	3.33e-05	4.5759	0.942197	0.704362	-0.237834	10	17067842	R	II	CUBN	Body	opensea	Body-opensea		NA	TRUE
cg08698943	Hypomethylated	-0.26339	0.594108	-5.84623	1.62e-06	3.33e-05	4.57581	0.705849	0.442459	-0.26339	10	3509758	F	II		IGR	opensea	IGR-opensea		TRUE	NA
cg08067983	Hypomethylated	-0.238693	0.455627	-5.84062	1.65e-06	3.38e-05	4.55947	0.556891	0.318198	-0.238693	13	111535587	R	II	ANKRD10	Body	opensea	Body-opensea		NA	TRUE
cg25675673	Hypomethylated	-0.252796	0.724761	-5.84003	1.65e-06	3.38e-05	4.55775	0.832008	0.579211	-0.252796	6	88617150	F	II		IGR	opensea	IGR-opensea		NA	TRUE
cg02300114	Hypomethylated	-0.203755	0.845591	-5.83194	1.69e-06	3.44e-05	4.53422	0.932032	0.728277	-0.203755	12	130604047	R	II		IGR	opensea	IGR-opensea		NA	NA
cg21440776	Hypomethylated	-0.243283	0.755684	-5.83144	1.69e-06	3.45e-05	4.53277	0.858895	0.615611	-0.243283	12	6658378	F	II	IFFO1	Body	shore	Body-shore	chr12:6657727-6657973	TRUE	TRUE
cg23328194	Hypomethylated	-0.259917	0.597302	-5.82811	1.71e-06	3.47e-05	4.52308	0.70757	0.447653	-0.259917	8	26687962	R	II	ADRA1A	Body	opensea	Body-opensea		NA	NA
cg11948367	Hypermethylated	0.224207	0.360835	5.82886	1.71e-06	3.47e-05	4.52526	0.265717	0.489924	0.224207	10	130833836	F	II		IGR	opensea	IGR-opensea		NA	NA
cg22780193	Hypomethylated	-0.268675	0.764377	-5.82546	1.72e-06	3.5e-05	4.51537	0.87836	0.609685	-0.268675	13	74825252	R	II		IGR	opensea	IGR-opensea		NA	TRUE
cg19676285	Hypomethylated	-0.266071	0.672244	-5.82514	1.73e-06	3.5e-05	4.51443	0.785123	0.519051	-0.266071	4	7967275	F	II	ABLIM2	3'UTR	opensea	3'UTR-opensea		TRUE	NA		rs73214071
cg00120332	Hypomethylated	-0.236709	0.753677	-5.82067	1.75e-06	3.53e-05	4.50142	0.854099	0.61739	-0.236709	6	88432950	F	II		IGR	opensea	IGR-opensea		TRUE	TRUE
cg01179696	Hypermethylated	0.211275	0.671789	5.81829	1.76e-06	3.55e-05	4.4945	0.582157	0.793432	0.211275	3	183993341	R	II	ECE2	Body	shore	Body-shore	chr3:183993905-183994347	NA	TRUE
cg21236446	Hypomethylated	-0.208301	0.7605	-5.81185	1.79e-06	3.61e-05	4.47576	0.84887	0.640569	-0.208301	2	239895510	R	II		IGR	opensea	IGR-opensea		NA	TRUE
cg25568241	Hypomethylated	-0.215055	0.596551	-5.81066	1.8e-06	3.62e-05	4.47229	0.687787	0.472732	-0.215055	3	190104266	F	II		IGR	opensea	IGR-opensea		TRUE	TRUE		rs78055904
cg00674995	Hypomethylated	-0.2474	0.734183	-5.81036	1.8e-06	3.62e-05	4.47144	0.83914	0.59174	-0.2474	13	42708444	R	II	DGKH	Body	opensea	Body-opensea		NA	TRUE
cg25132931	Hypermethylated	0.268821	0.514599	5.81047	1.8e-06	3.62e-05	4.47174	0.400554	0.669374	0.268821	3	112934149	R	II	BOC	5'UTR	shelf	5'UTR-shelf	chr3:112930437-112931506	NA	NA			rs35356957
cg15852150	Hypermethylated	0.220319	0.655423	5.80969	1.81e-06	3.62e-05	4.46949	0.561954	0.782273	0.220319	12	42875816	F	II	PRICKLE1	5'UTR	shore	5'UTR-shore	chr12:42876654-42878193	NA	TRUE
cg15867307	Hypomethylated	-0.237406	0.582197	-5.80767	1.82e-06	3.64e-05	4.46359	0.682915	0.445509	-0.237406	2	238110829	F	II		IGR	opensea	IGR-opensea		TRUE	TRUE
cg08202226	Hypomethylated	-0.208606	0.63361	-5.8062	1.82e-06	3.65e-05	4.45932	0.72211	0.513503	-0.208606	1	153896590	F	II	GATAD2B	TSS1500	shore	TSS1500-shore	chr1:153894837-153895921	NA	NA
cg11382529	Hypermethylated	0.260881	0.369173	5.80718	1.82e-06	3.64e-05	4.46218	0.258496	0.519377	0.260881	8	65490613	R	I	LOC401463	TSS1500	shore	TSS1500-shore	chr8:65491083-65491319	NA	NA
cg23186952	Hypomethylated	-0.239176	0.841524	-5.80271	1.84e-06	3.68e-05	4.44916	0.942992	0.703816	-0.239176	11	58384274	F	II	ZFP91	Body	opensea	Body-opensea		NA	TRUE
cg23874437	Hypermethylated	0.225191	0.399632	5.80213	1.85e-06	3.68e-05	4.44748	0.304096	0.529288	0.225191	19	38886110	R	II	SPRED3	Body	island	Body-island	chr19:38886109-38886615	NA	NA
cg21193744	Hypomethylated	-0.235801	0.572049	-5.79977	1.86e-06	3.71e-05	4.4406	0.672086	0.436285	-0.235801	8	6405105	R	II	ANGPT2	Body	opensea	Body-opensea		TRUE	TRUE
cg08035694	Hypomethylated	-0.249649	0.525375	-5.79769	1.87e-06	3.72e-05	4.43456	0.631286	0.381638	-0.249649	1	192921988	F	II		IGR	opensea	IGR-opensea		NA	TRUE
cg20228731	Hypomethylated	-0.263293	0.813687	-5.79497	1.89e-06	3.75e-05	4.42664	0.925388	0.662094	-0.263293	7	130646051	F	II	FLJ43663	Body	opensea	Body-opensea		NA	TRUE	low-CpG:130296547-130296631
cg09558425	Hypomethylated	-0.225489	0.621165	-5.79335	1.89e-06	3.76e-05	4.42193	0.716828	0.491338	-0.225489	10	30073283	F	II		IGR	opensea	IGR-opensea		TRUE	TRUE
cg04956511	Hypermethylated	0.204196	0.137967	5.794	1.89e-06	3.75e-05	4.42381	0.0513384	0.255534	0.204196	12	7056008	R	I	PTPN6	Body	shelf	Body-shelf	chr12:7053149-7053927	TRUE	NA
cg00518527	Hypomethylated	-0.234523	0.751946	-5.78928	1.92e-06	3.79e-05	4.41009	0.85144	0.616918	-0.234523	19	11268884	R	II		IGR	shelf	IGR-shelf	chr19:11266230-11266726	NA	NA
cg01519261	Hypomethylated	-0.29992	0.655917	-5.78917	1.92e-06	3.79e-05	4.40975	0.783156	0.483236	-0.29992	21	36421467	F	II	RUNX1	5'UTR	opensea	5'UTR-opensea		NA	NA	low-CpG:35343224-35343511	rs77393863
cg21002542	Hypomethylated	-0.235999	0.696846	-5.78855	1.92e-06	3.8e-05	4.40795	0.796967	0.560968	-0.235999	6	168785632	F	I		IGR	opensea	IGR-opensea		NA	NA
cg23105419	Hypomethylated	-0.275254	0.825879	-5.78562	1.94e-06	3.83e-05	4.39942	0.942654	0.667399	-0.275254	2	43496213	F	II	THADA	Body	opensea	Body-opensea		TRUE	TRUE			rs60554059
cg13184448	Hypomethylated	-0.233485	0.702579	-5.78121	1.96e-06	3.86e-05	4.3866	0.801633	0.568149	-0.233485	2	238647857	R	II	LRRFIP1	Body	shelf	Body-shelf	chr2:238643905-238644109	NA	NA
cg21437722	Hypermethylated	0.205724	0.696244	5.7817	1.96e-06	3.86e-05	4.38801	0.608967	0.81469	0.205724	17	27083271	F	II	C17orf63	3'UTR	opensea	3'UTR-opensea		NA	NA		rs34239604
cg19312305	Hypomethylated	-0.208912	0.561377	-5.77799	1.98e-06	3.89e-05	4.37723	0.650007	0.441095	-0.208912	18	56117016	F	II	MIR122	TSS1500	opensea	TSS1500-opensea		NA	NA		rs3760546
cg13002506	Hypomethylated	-0.230662	0.748401	-5.77729	1.99e-06	3.9e-05	4.37517	0.846258	0.615595	-0.230662	11	76998821	F	II	GDPD4	TSS1500	opensea	TSS1500-opensea		TRUE	TRUE		rs12361485
cg09103187	Hypomethylated	-0.274324	0.513695	-5.77166	2.02e-06	3.95e-05	4.35879	0.630075	0.355751	-0.274324	6	42207510	F	II	TRERF1	Body	opensea	Body-opensea		TRUE	TRUE
cg24486958	Hypomethylated	-0.200398	0.5637	-5.77064	2.02e-06	3.96e-05	4.35582	0.648717	0.448319	-0.200398	1	212841257	F	II		IGR	opensea	IGR-opensea		TRUE	TRUE
cg07817608	Hypomethylated	-0.268714	0.731411	-5.76724	2.04e-06	3.99e-05	4.34593	0.845411	0.576697	-0.268714	12	76219528	R	II		IGR	opensea	IGR-opensea		NA	TRUE
cg01243072	Hypermethylated	0.225549	0.295149	5.76625	2.05e-06	4e-05	4.34304	0.199462	0.42501	0.225549	2	43398171	F	I		IGR	island	IGR-island	chr2:43398040-43398276	NA	NA
cg19130824	Hypomethylated	-0.217943	0.741715	-5.76476	2.06e-06	4.02e-05	4.3387	0.834176	0.616233	-0.217943	4	122589969	R	II	ANXA5	Body	opensea	Body-opensea		NA	TRUE
cg05529278	Hypomethylated	-0.227083	0.705973	-5.76371	2.07e-06	4.03e-05	4.33565	0.802312	0.575229	-0.227083	21	28336181	F	I	ADAMTS5	Body	shore	Body-shore	chr21:28337856-28340237	NA	NA
cg18005280	Hypomethylated	-0.215449	0.660456	-5.75557	2.12e-06	4.11e-05	4.31196	0.751859	0.536409	-0.215449	3	66463731	R	I	LRIG1	Body	opensea	Body-opensea		TRUE	TRUE
cg09028166	Hypomethylated	-0.209317	0.659431	-5.75471	2.12e-06	4.11e-05	4.30947	0.748233	0.538916	-0.209317	5	149891393	R	II	NDST1	5'UTR	opensea	5'UTR-opensea		TRUE	TRUE
cg22618337	Hypomethylated	-0.230894	0.850667	-5.75317	2.13e-06	4.13e-05	4.30499	0.948622	0.717728	-0.230894	10	115510928	F	II	C10orf81	TSS1500	opensea	TSS1500-opensea		NA	NA
cg04399631	Hypomethylated	-0.275812	0.700483	-5.75284	2.13e-06	4.13e-05	4.30403	0.817494	0.541682	-0.275812	3	12269362	R	II		IGR	opensea	IGR-opensea		NA	TRUE
cg09511724	Hypermethylated	0.213055	0.693079	5.75292	2.13e-06	4.13e-05	4.30426	0.602692	0.815747	0.213055	1	10804939	F	II	CASZ1	5'UTR	opensea	5'UTR-opensea		NA	NA
cg02235918	Hypomethylated	-0.268597	0.787428	-5.74955	2.15e-06	4.16e-05	4.29444	0.901378	0.632781	-0.268597	6	72043561	R	II		IGR	opensea	IGR-opensea		NA	TRUE
cg00187692	Hypomethylated	-0.208743	0.545313	-5.74904	2.16e-06	4.17e-05	4.29294	0.633871	0.425128	-0.208743	13	52199954	F	II	WDFY2	Body	opensea	Body-opensea		NA	TRUE
cg14184954	Hypomethylated	-0.259984	0.468769	-5.74847	2.16e-06	4.17e-05	4.29129	0.579065	0.319081	-0.259984	12	20003184	F	II		IGR	opensea	IGR-opensea		NA	TRUE		rs4258447
cg02099194	Hypomethylated	-0.202926	0.447002	-5.74474	2.18e-06	4.21e-05	4.28044	0.533092	0.330166	-0.202926	13	43149689	F	II	TNFSF11	Body	shore	Body-shore	chr13:43148277-43149282	NA	TRUE
cg08306614	Hypomethylated	-0.254799	0.543043	-5.74222	2.2e-06	4.23e-05	4.27309	0.651139	0.39634	-0.254799	7	44423096	F	II	NUDCD3	3'UTR	opensea	3'UTR-opensea		TRUE	TRUE
cg02415661	Hypomethylated	-0.235867	0.722583	-5.74107	2.21e-06	4.24e-05	4.26976	0.822648	0.58678	-0.235867	19	16308183	F	II	AP1M1	TSS1500	shore	TSS1500-shore	chr19:16308557-16309313	NA	NA		rs28372757
cg06099001	Hypermethylated	0.201065	0.447414	5.74131	2.21e-06	4.24e-05	4.27046	0.362114	0.563179	0.201065	6	33363497	R	II	KIFC1	Body	shelf	Body-shelf	chr6:33359097-33359975	NA	NA
cg21694161	Hypomethylated	-0.209116	0.646434	-5.7378	2.23e-06	4.27e-05	4.26024	0.73515	0.526035	-0.209116	17	35847200	R	II		IGR	shelf	IGR-shelf	chr17:35849290-35850483	NA	NA
cg09365002	Hypomethylated	-0.203795	0.820965	-5.7309	2.27e-06	4.34e-05	4.24015	0.907424	0.703629	-0.203795	6	33288329	F	I	DAXX	Body	shore	Body-shore	chr6:33288733-33289008	TRUE	TRUE		rs71759945
cg26246536	Hypermethylated	0.21438	0.789468	5.72919	2.28e-06	4.36e-05	4.23517	0.698519	0.912899	0.21438	8	975053	R	II		IGR	shore	IGR-shore	chr8:976015-976416	NA	NA
cg10275917	Hypomethylated	-0.206902	0.553256	-5.72824	2.29e-06	4.37e-05	4.23242	0.641033	0.43413	-0.206902	7	7478820	R	II	COL28A1	Body	opensea	Body-opensea		TRUE	TRUE
cg14403090	Hypomethylated	-0.209945	0.621967	-5.72448	2.32e-06	4.4e-05	4.22147	0.711034	0.501089	-0.209945	7	105573866	F	II		IGR	opensea	IGR-opensea		TRUE	TRUE		rs10238527
cg03445244	Hypermethylated	0.265379	0.394364	5.72461	2.32e-06	4.4e-05	4.22184	0.281779	0.547158	0.265379	2	23721722	R	II	KLHL29	5'UTR	opensea	5'UTR-opensea		NA	TRUE
cg08766211	Hypermethylated	0.212545	0.451004	5.71259	2.4e-06	4.53e-05	4.18686	0.360833	0.573378	0.212545	15	79118175	F	II		IGR	opensea	IGR-opensea		NA	TRUE
cg02335251	Hypermethylated	0.298182	0.380275	5.71218	2.4e-06	4.53e-05	4.18566	0.253773	0.551956	0.298182	2	66801399	R	II		IGR	shore	IGR-shore	chr2:66802890-66804831	NA	NA
cg02153681	Hypomethylated	-0.210176	0.470778	-5.70591	2.45e-06	4.6e-05	4.16742	0.559944	0.349768	-0.210176	2	20714818	R	II		IGR	opensea	IGR-opensea		TRUE	TRUE
cg16040341	Hypomethylated	-0.209042	0.859696	-5.70123	2.48e-06	4.65e-05	4.1538	0.948381	0.739339	-0.209042	15	83544284	R	II	HOMER2	Body	opensea	Body-opensea		NA	TRUE
cg02598430	Hypomethylated	-0.212766	0.815138	-5.70013	2.49e-06	4.66e-05	4.15059	0.905402	0.692637	-0.212766	6	43997388	F	II		IGR	opensea	IGR-opensea		NA	TRUE
cg26736232	Hypomethylated	-0.25999	0.790472	-5.6974	2.51e-06	4.69e-05	4.14262	0.90077	0.64078	-0.25999	11	628603	R	II	SCT	TSS1500	shore	TSS1500-shore	chr11:626728-628037	NA	TRUE
cg00583068	Hypomethylated	-0.253262	0.787333	-5.69653	2.51e-06	4.7e-05	4.14011	0.894778	0.641516	-0.253262	1	224972796	R	II		IGR	opensea	IGR-opensea		NA	TRUE			rs11430226
cg16783186	Hypomethylated	-0.277529	0.624878	-5.69492	2.53e-06	4.71e-05	4.13542	0.742618	0.465088	-0.277529	2	30516374	R	II		IGR	opensea	IGR-opensea		NA	TRUE
cg09648454	Hypomethylated	-0.225312	0.459331	-5.68871	2.57e-06	4.78e-05	4.11734	0.554917	0.329606	-0.225312	16	48157560	F	II	ABCC12	Body	opensea	Body-opensea		TRUE	TRUE
cg06784232	Hypomethylated	-0.219348	0.65324	-5.68685	2.59e-06	4.8e-05	4.11192	0.746297	0.526949	-0.219348	8	19463150	F	II	CSGALNACT1	Body	shelf	Body-shelf	chr8:19459905-19460137	NA	NA
cg11029367	Hypomethylated	-0.339258	0.775627	-5.6866	2.59e-06	4.81e-05	4.11119	0.919555	0.580297	-0.339258	3	124705145	F	II	HEG1	Body	opensea	Body-opensea		TRUE	TRUE
cg25388715	Hypomethylated	-0.201463	0.782176	-5.68354	2.61e-06	4.84e-05	4.10227	0.867645	0.666182	-0.201463	10	115468942	R	II	CASP7	Body	opensea	Body-opensea		NA	TRUE
cg00685314	Hypomethylated	-0.200274	0.504055	-5.68186	2.62e-06	4.86e-05	4.0974	0.58902	0.388745	-0.200274	12	120307689	F	II	CIT	Body	opensea	Body-opensea		TRUE	TRUE		rs35805607
cg06810986	Hypermethylated	0.232014	0.374152	5.67638	2.67e-06	4.93e-05	4.08145	0.275722	0.507736	0.232014	16	85394259	F	II		IGR	island	IGR-island	chr16:85394176-85394378	TRUE	NA		rs79003194
cg11958234	Hypomethylated	-0.243135	0.837308	-5.67131	2.71e-06	4.99e-05	4.06668	0.940456	0.697321	-0.243135	1	118226828	F	II		IGR	opensea	IGR-opensea		NA	TRUE
cg22614521	Hypomethylated	-0.224138	0.679754	-5.6656	2.75e-06	5.05e-05	4.05006	0.774843	0.550705	-0.224138	6	72178744	F	II		IGR	opensea	IGR-opensea		NA	TRUE			rs80265825
cg00464768	Hypomethylated	-0.206887	0.858521	-5.6631	2.77e-06	5.08e-05	4.04277	0.946291	0.739405	-0.206887	1	19722999	R	II	CAPZB	Body	opensea	Body-opensea		NA	TRUE
cg23883632	Hypomethylated	-0.224533	0.710826	-5.66134	2.79e-06	5.1e-05	4.03766	0.806082	0.581549	-0.224533	14	71174292	F	II		IGR	opensea	IGR-opensea		TRUE	TRUE
cg14986890	Hypomethylated	-0.346824	0.495942	-5.6579	2.81e-06	5.14e-05	4.02764	0.643079	0.296256	-0.346824	3	158427635	R	II	RARRES1	Body	opensea	Body-opensea		TRUE	TRUE
cg04304779	Hypomethylated	-0.225423	0.471921	-5.65713	2.82e-06	5.15e-05	4.02541	0.567555	0.342132	-0.225423	4	187621799	F	II	FAT1	Body	opensea	Body-opensea		NA	NA
cg07740894	Hypomethylated	-0.269092	0.757367	-5.64938	2.89e-06	5.24e-05	4.00284	0.871527	0.602435	-0.269092	10	35698554	F	II	CCNY	Body	opensea	Body-opensea		TRUE	TRUE
cg05939149	Hypomethylated	-0.215321	0.814957	-5.64594	2.91e-06	5.28e-05	3.99282	0.906305	0.690984	-0.215321	2	43986106	F	II	PLEKHH2	Body	opensea	Body-opensea		NA	TRUE		rs77649744
cg20788020	Hypomethylated	-0.225911	0.687119	-5.6451	2.92e-06	5.29e-05	3.99038	0.78296	0.557049	-0.225911	8	105677501	R	II		IGR	opensea	IGR-opensea		NA	TRUE
cg15749661	Hypomethylated	-0.20234	0.699114	-5.64372	2.93e-06	5.3e-05	3.98637	0.784955	0.582615	-0.20234	2	208265616	F	II		IGR	opensea	IGR-opensea		NA	TRUE
cg17411546	Hypermethylated	0.249315	0.771712	5.64449	2.93e-06	5.3e-05	3.98862	0.665942	0.915257	0.249315	10	75410026	R	II	SYNPO2L	Body	shelf	Body-shelf	chr10:75407413-75407706	NA	TRUE
cg13698691	Hypermethylated	0.234078	0.222825	5.64434	2.93e-06	5.3e-05	3.98817	0.123519	0.357597	0.234078	6	32064660	F	I	TNXB	Body	island	Body-island	chr6:32063533-32065044	TRUE	NA		rs34181010
cg20684197	Hypermethylated	0.292608	0.368612	5.64333	2.94e-06	5.31e-05	3.98522	0.244475	0.537083	0.292608	5	142066938	F	II	FGF1	5'UTR	opensea	5'UTR-opensea		NA	NA
cg10371155	Hypomethylated	-0.24376	0.786262	-5.64023	2.96e-06	5.35e-05	3.9762	0.889675	0.645915	-0.24376	17	37561101	R	II	MED1	3'UTR	shelf	3'UTR-shelf	chr17:37557366-37558982	TRUE	NA
cg10431802	Hypomethylated	-0.227348	0.691864	-5.63932	2.97e-06	5.36e-05	3.97354	0.788314	0.560967	-0.227348	6	154935529	F	II		IGR	opensea	IGR-opensea		NA	TRUE
cg10766030	Hypermethylated	0.255817	0.524231	5.63695	2.99e-06	5.39e-05	3.96666	0.415703	0.67152	0.255817	13	31408838	F	II		IGR	opensea	IGR-opensea		NA	TRUE
cg16704703	Hypomethylated	-0.256786	0.633287	-5.63479	3.01e-06	5.42e-05	3.96037	0.742226	0.48544	-0.256786	10	3509710	R	II		IGR	opensea	IGR-opensea		NA	NA
cg10193711	Hypomethylated	-0.263342	0.583186	-5.63466	3.01e-06	5.42e-05	3.95997	0.694907	0.431565	-0.263342	14	22917797	F	II		IGR	opensea	IGR-opensea		NA	NA
cg24216596	Hypermethylated	0.202771	0.417923	5.63517	3.01e-06	5.41e-05	3.96147	0.331899	0.53467	0.202771	3	55518142	R	I	WNT5A	Body	shore	Body-shore	chr3:55519089-55519623	NA	NA	low-CpG:55493095-55493486
cg18332838	Hypomethylated	-0.201362	0.323266	-5.62765	3.07e-06	5.51e-05	3.93957	0.408692	0.20733	-0.201362	8	126698738	R	II		IGR	opensea	IGR-opensea		NA	TRUE
cg24669401	Hypermethylated	0.226934	0.501837	5.62241	3.12e-06	5.58e-05	3.92432	0.405562	0.632496	0.226934	11	77222962	F	II		IGR	opensea	IGR-opensea		NA	TRUE
cg04276626	Hypomethylated	-0.236874	0.658974	-5.6202	3.14e-06	5.6e-05	3.91788	0.759466	0.522592	-0.236874	17	57918500	F	II	MIR21	TSS200	opensea	TSS200-opensea		NA	NA
cg14394451	Hypermethylated	0.246876	0.459213	5.61166	3.22e-06	5.72e-05	3.89302	0.354478	0.601354	0.246876	9	72514243	R	II	C9orf135	Body	opensea	Body-opensea		NA	TRUE
cg09861057	Hypomethylated	-0.209011	0.516565	-5.60799	3.26e-06	5.76e-05	3.88234	0.605237	0.396225	-0.209011	1	154492947	R	II	TDRD10	Body	opensea	Body-opensea		NA	NA
cg06999008	Hypermethylated	0.208211	0.41286	5.60696	3.27e-06	5.78e-05	3.87935	0.324528	0.532739	0.208211	16	34258406	F	II		IGR	shore	IGR-shore	chr16:34256748-34257750	NA	NA
cg19400179	Hypermethylated	0.235386	0.553961	5.60603	3.28e-06	5.79e-05	3.87663	0.454101	0.689487	0.235386	3	108321607	R	II	DZIP3	5'UTR	opensea	5'UTR-opensea		NA	TRUE
cg08462941	Hypomethylated	-0.211716	0.584544	-5.60385	3.3e-06	5.82e-05	3.87028	0.674362	0.462647	-0.211716	19	5288631	F	II	PTPRS	5'UTR	shore	5'UTR-shore	chr19:5290403-5290605	TRUE	TRUE
cg21946631	Hypomethylated	-0.245107	0.686858	-5.59745	3.36e-06	5.9e-05	3.85166	0.790843	0.545736	-0.245107	7	90879360	F	II		IGR	opensea	IGR-opensea		NA	TRUE
cg00902153	Hypomethylated	-0.229631	0.472254	-5.59688	3.36e-06	5.91e-05	3.85001	0.569673	0.340042	-0.229631	3	188506715	R	II	LPP	Body	opensea	Body-opensea		TRUE	TRUE
cg08454015	Hypomethylated	-0.257651	0.771936	-5.59454	3.39e-06	5.95e-05	3.84318	0.881242	0.623591	-0.257651	1	240078452	F	II		IGR	opensea	IGR-opensea		TRUE	TRUE
cg03127349	Hypomethylated	-0.212951	0.531497	-5.59428	3.39e-06	5.95e-05	3.84244	0.621839	0.408889	-0.212951	10	31101116	R	II		IGR	opensea	IGR-opensea		TRUE	TRUE
cg24778004	Hypomethylated	-0.219237	0.797181	-5.59404	3.39e-06	5.95e-05	3.84172	0.890191	0.670954	-0.219237	2	121461039	F	II		IGR	opensea	IGR-opensea		TRUE	TRUE			rs13392591
cg03351487	Hypermethylated	0.266133	0.32981	5.59413	3.39e-06	5.95e-05	3.84199	0.216905	0.483038	0.266133	2	169003820	R	II	STK39	Body	opensea	Body-opensea		NA	TRUE
cg10132917	Hypomethylated	-0.217912	0.802711	-5.59378	3.4e-06	5.96e-05	3.84096	0.895158	0.677247	-0.217912	7	30951801	R	II	AQP1	1stExon	opensea	1stExon-opensea		NA	NA
cg13663303	Hypomethylated	-0.212803	0.761176	-5.59275	3.41e-06	5.97e-05	3.83798	0.851456	0.638653	-0.212803	5	35046992	F	II	AGXT2	Body	opensea	Body-opensea		TRUE	TRUE
cg19807286	Hypomethylated	-0.22352	0.827587	-5.58603	3.47e-06	6.06e-05	3.8184	0.922414	0.698894	-0.22352	5	174680743	R	II		IGR	opensea	IGR-opensea		NA	TRUE
cg14557268	Hypomethylated	-0.220632	0.751962	-5.58586	3.47e-06	6.07e-05	3.81793	0.845563	0.624931	-0.220632	17	29596696	R	II	NF1	Body	opensea	Body-opensea		TRUE	TRUE
cg07802362	Hypomethylated	-0.207753	0.830097	-5.5852	3.48e-06	6.08e-05	3.816	0.918235	0.710482	-0.207753	1	172313798	R	II	DNM3	Body	opensea	Body-opensea		NA	TRUE
cg17906803	Hypomethylated	-0.209822	0.750305	-5.58441	3.49e-06	6.09e-05	3.81369	0.83932	0.629498	-0.209822	1	19587393	F	II		IGR	opensea	IGR-opensea		TRUE	TRUE
cg05526364	Hypomethylated	-0.232979	0.671637	-5.58325	3.5e-06	6.1e-05	3.81031	0.770477	0.537498	-0.232979	3	129205070	R	II	IFT122	Body	opensea	Body-opensea		TRUE	TRUE
cg11288831	Hypomethylated	-0.202572	0.748465	-5.57364	3.6e-06	6.24e-05	3.78234	0.834404	0.631832	-0.202572	13	114880831	R	II	RASA3	Body	shore	Body-shore	chr13:114879041-114879530	TRUE	TRUE
cg25379549	Hypomethylated	-0.229828	0.797533	-5.57084	3.63e-06	6.28e-05	3.7742	0.895035	0.665207	-0.229828	10	1707569	F	I	ADARB2	Body	opensea	Body-opensea		NA	NA
cg07440264	Hypomethylated	-0.247682	0.754739	-5.56972	3.64e-06	6.3e-05	3.77093	0.859816	0.612133	-0.247682	11	33744977	R	II	CD59	5'UTR	opensea	5'UTR-opensea		NA	TRUE
cg03076855	Hypermethylated	0.210099	0.323287	5.56598	3.68e-06	6.35e-05	3.76004	0.234154	0.444254	0.210099	6	85132322	F	II		IGR	opensea	IGR-opensea		NA	NA
cg11184569	Hypomethylated	-0.219063	0.852154	-5.56466	3.7e-06	6.37e-05	3.75619	0.945089	0.726027	-0.219063	13	38004268	F	II		IGR	opensea	IGR-opensea		NA	TRUE
cg24882324	Hypermethylated	0.273848	0.2378	5.56285	3.72e-06	6.4e-05	3.75094	0.121622	0.39547	0.273848	6	32064508	F	I	TNXB	Body	island	Body-island	chr6:32063533-32065044	TRUE	NA		rs9380279
cg00913954	Hypomethylated	-0.227676	0.48351	-5.56138	3.73e-06	6.42e-05	3.74667	0.5801	0.352423	-0.227676	1	36852956	R	II	STK40	TSS1500	shore	TSS1500-shore	chr1:36851089-36851873	NA	TRUE
cg20631997	Hypermethylated	0.236577	0.251855	5.56076	3.74e-06	6.43e-05	3.74484	0.151489	0.388067	0.236577	6	33151512	F	II	COL11A2	Body	opensea	Body-opensea		NA	NA
cg15259920	Hypermethylated	0.202274	0.736447	5.55707	3.78e-06	6.48e-05	3.73411	0.650634	0.852908	0.202274	17	73997287	R	II	CDK3	5'UTR	opensea	5'UTR-opensea		NA	NA
cg04231042	Hypomethylated	-0.208213	0.857298	-5.55389	3.82e-06	6.53e-05	3.72487	0.945631	0.737418	-0.208213	4	54729555	R	II		IGR	opensea	IGR-opensea		NA	TRUE			rs57185755
cg26254193	Hypomethylated	-0.211072	0.829572	-5.55193	3.84e-06	6.56e-05	3.71916	0.919117	0.708045	-0.211072	12	27536519	F	II	ARNTL2	Body	opensea	Body-opensea		NA	TRUE		rs77466585
cg22081096	Hypomethylated	-0.203753	0.727328	-5.55077	3.85e-06	6.58e-05	3.71576	0.813769	0.610016	-0.203753	17	67137953	R	II	ABCA6	1stExon	opensea	1stExon-opensea		NA	NA
cg12895857	Hypomethylated	-0.24687	0.77347	-5.54706	3.89e-06	6.63e-05	3.70498	0.878203	0.631333	-0.24687	6	140383629	F	II		IGR	opensea	IGR-opensea		NA	TRUE
cg06581409	Hypomethylated	-0.246416	0.612228	-5.5448	3.92e-06	6.67e-05	3.69838	0.716768	0.470352	-0.246416	19	41139370	R	II		IGR	shelf	IGR-shelf	chr19:41135277-41135649	TRUE	TRUE
cg06932535	Hypomethylated	-0.293592	0.609094	-5.54412	3.93e-06	6.68e-05	3.69642	0.733649	0.440056	-0.293592	14	32350324	R	II		IGR	opensea	IGR-opensea		TRUE	TRUE
cg19241927	Hypermethylated	0.285997	0.417165	5.54296	3.94e-06	6.7e-05	3.69305	0.295833	0.58183	0.285997	1	56333494	F	II		IGR	opensea	IGR-opensea		NA	TRUE
cg02515217	Hypomethylated	-0.248395	0.771531	-5.5372	4.01e-06	6.78e-05	3.67628	0.876911	0.628515	-0.248395	17	57918600	R	II	MIR21	TSS200	opensea	TSS200-opensea		NA	NA
cg20390052	Hypomethylated	-0.200447	0.880102	-5.53442	4.04e-06	6.83e-05	3.66818	0.96514	0.764693	-0.200447	10	3966627	F	II		IGR	opensea	IGR-opensea		TRUE	TRUE
cg10991454	Hypomethylated	-0.263478	0.763511	-5.53127	4.08e-06	6.88e-05	3.65902	0.875289	0.611811	-0.263478	2	30834674	F	II	LCLAT1	Body	opensea	Body-opensea		NA	TRUE
cg04754652	Hypomethylated	-0.209467	0.719019	-5.52879	4.11e-06	6.92e-05	3.65178	0.807884	0.598417	-0.209467	3	150921051	F	II	MED12L	Body	opensea	Body-opensea		NA	NA
cg26245202	Hypomethylated	-0.225674	0.627067	-5.52458	4.16e-06	6.98e-05	3.63955	0.722808	0.497134	-0.225674	1	205602864	F	II	ELK4	TSS1500	shore	TSS1500-shore	chr1:205600493-205601432	NA	NA
cg06100161	Hypomethylated	-0.237224	0.691045	-5.52384	4.17e-06	6.99e-05	3.63738	0.791686	0.554462	-0.237224	15	60987894	R	II	RORA	Body	opensea	Body-opensea		NA	TRUE
cg02630628	Hypomethylated	-0.21464	0.56052	-5.52192	4.19e-06	7.03e-05	3.63181	0.651579	0.436939	-0.21464	19	50116703	R	II	PRR12	Body	shelf	Body-shelf	chr19:50119223-50119476	TRUE	NA
cg10017260	Hypomethylated	-0.220473	0.598857	-5.52088	4.2e-06	7.04e-05	3.62877	0.692391	0.471918	-0.220473	10	834428	R	II		IGR	opensea	IGR-opensea		NA	NA
cg03471346	Hypomethylated	-0.230504	0.842943	-5.52068	4.21e-06	7.05e-05	3.62818	0.940732	0.710228	-0.230504	1	179112077	R	II	ABL2	Body	opensea	Body-opensea		TRUE	NA
cg26579713	Hypomethylated	-0.349792	0.725623	-5.52005	4.21e-06	7.06e-05	3.62635	0.87402	0.524228	-0.349792	15	65701865	F	II	IGDCC4	Body	opensea	Body-opensea		TRUE	TRUE			rs80157845
cg16724720	Hypomethylated	-0.205841	0.864745	-5.51967	4.22e-06	7.06e-05	3.62525	0.952071	0.74623	-0.205841	1	222544693	F	II		IGR	opensea	IGR-opensea		TRUE	TRUE		rs79403508
cg20933897	Hypermethylated	0.245854	0.523599	5.51986	4.22e-06	7.06e-05	3.62579	0.419298	0.665152	0.245854	17	70304177	F	II		IGR	opensea	IGR-opensea		NA	TRUE		rs74746497
cg05075308	Hypomethylated	-0.260084	0.702783	-5.51887	4.23e-06	7.07e-05	3.62294	0.813121	0.553037	-0.260084	4	185329364	R	II	IRF2	Body	opensea	Body-opensea		NA	TRUE
cg25827670	Hypomethylated	-0.262805	0.655019	-5.51161	4.32e-06	7.19e-05	3.60179	0.766512	0.503707	-0.262805	17	15255513	F	II		IGR	opensea	IGR-opensea		TRUE	TRUE
cg07188523	Hypermethylated	0.217082	0.180509	5.50374	4.42e-06	7.32e-05	3.57889	0.0884131	0.305495	0.217082	6	44528793	R	I		IGR	opensea	IGR-opensea		NA	NA
cg10575547	Hypomethylated	-0.243056	0.576061	-5.50291	4.43e-06	7.33e-05	3.57648	0.679176	0.43612	-0.243056	6	42283846	R	II	TRERF1	5'UTR	opensea	5'UTR-opensea		TRUE	TRUE
cg15196197	Hypermethylated	0.245618	0.193576	5.5019	4.44e-06	7.35e-05	3.57352	0.0893742	0.334992	0.245618	6	32064573	F	I	TNXB	Body	island	Body-island	chr6:32063533-32065044	TRUE	NA
cg00694560	Hypomethylated	-0.278981	0.438922	-5.49554	4.53e-06	7.45e-05	3.55503	0.557278	0.278297	-0.278981	3	121707177	F	II	ILDR1	3'UTR	opensea	3'UTR-opensea		NA	NA
cg06099459	Hypomethylated	-0.218281	0.84385	-5.49451	4.54e-06	7.47e-05	3.55204	0.936454	0.718172	-0.218281	12	25150530	F	II	C12orf77	TSS200	opensea	TSS200-opensea		NA	NA
cg17117243	Hypermethylated	0.249546	0.474968	5.48742	4.64e-06	7.59e-05	3.5314	0.3691	0.618646	0.249546	6	109341365	R	II	SESN1	Body	opensea	Body-opensea		NA	TRUE
cg17310882	Hypermethylated	0.230446	0.215697	5.48714	4.64e-06	7.6e-05	3.53059	0.117932	0.348378	0.230446	6	158066609	R	I	ZDHHC14	Body	opensea	Body-opensea		NA	NA
cg01668352	Hypomethylated	-0.240414	0.843542	-5.48603	4.65e-06	7.62e-05	3.52734	0.945536	0.705122	-0.240414	12	64482597	R	II	SRGAP1	Body	opensea	Body-opensea		TRUE	TRUE
cg14488466	Hypomethylated	-0.26315	0.499886	-5.48553	4.66e-06	7.62e-05	3.52589	0.611525	0.348375	-0.26315	9	93823465	F	II		IGR	opensea	IGR-opensea		TRUE	TRUE
cg21328082	Hypomethylated	-0.255995	0.598046	-5.48462	4.67e-06	7.64e-05	3.52326	0.70665	0.450655	-0.255995	6	41254471	F	II	TREM1	TSS200	opensea	TSS200-opensea		NA	NA
cg10992219	Hypomethylated	-0.208071	0.771522	-5.48146	4.72e-06	7.69e-05	3.51404	0.859795	0.651724	-0.208071	8	53608045	F	II	RB1CC1	5'UTR	opensea	5'UTR-opensea		NA	TRUE
cg09551019	Hypomethylated	-0.220786	0.719623	-5.47647	4.79e-06	7.78e-05	3.49954	0.81329	0.592504	-0.220786	1	210861465	F	II	KCNH1	Body	opensea	Body-opensea		NA	TRUE
cg08880153	Hypomethylated	-0.222194	0.745199	-5.47201	4.85e-06	7.87e-05	3.48657	0.839463	0.617269	-0.222194	15	43808806	F	II	MAP1A	TSS1500	opensea	TSS1500-opensea		NA	NA
cg27484320	Hypomethylated	-0.227667	0.470489	-5.47097	4.86e-06	7.88e-05	3.48354	0.567075	0.339407	-0.227667	8	20060877	F	II	ATP6V1B2	Body	opensea	Body-opensea		NA	TRUE		rs73669741
cg22875410	Hypermethylated	0.221092	0.177556	5.47106	4.86e-06	7.88e-05	3.4838	0.0837596	0.304852	0.221092	14	75886161	R	II		IGR	opensea	IGR-opensea		TRUE	TRUE
cg18006637	Hypomethylated	-0.237219	0.611199	-5.4696	4.88e-06	7.91e-05	3.47955	0.711837	0.474618	-0.237219	4	89713820	F	II	FAM13A	Body	opensea	Body-opensea		NA	TRUE
cg04810745	Hypomethylated	-0.239106	0.810266	-5.46483	4.95e-06	8e-05	3.46566	0.911705	0.672599	-0.239106	2	189064557	R	II		IGR	opensea	IGR-opensea		TRUE	TRUE
cg02221622	Hypermethylated	0.210501	0.663281	5.46509	4.95e-06	7.99e-05	3.46643	0.573977	0.784478	0.210501	13	64415303	F	I		IGR	shelf	IGR-shelf	chr13:64418434-64418679	NA	NA
cg10284310	Hypomethylated	-0.267291	0.698259	-5.46045	5.02e-06	8.08e-05	3.45291	0.811655	0.544365	-0.267291	11	12108679	R	II		IGR	opensea	IGR-opensea		NA	TRUE
cg05199682	Hypermethylated	0.226669	0.473958	5.45784	5.05e-06	8.12e-05	3.44531	0.377795	0.604464	0.226669	18	10524509	R	II	NAPG	TSS1500	shore	TSS1500-shore	chr18:10525841-10526433	NA	NA
cg25467833	Hypomethylated	-0.243219	0.468625	-5.45781	5.06e-06	8.13e-05	3.44524	0.571809	0.32859	-0.243219	1	212335061	R	II		IGR	opensea	IGR-opensea		TRUE	TRUE
cg19048327	Hypermethylated	0.231937	0.760792	5.44879	5.19e-06	8.3e-05	3.41899	0.662394	0.894331	0.231937	2	111851682	F	II	ACOXL	3'UTR	opensea	3'UTR-opensea		NA	NA
cg16728539	Hypomethylated	-0.241169	0.68931	-5.44821	5.2e-06	8.31e-05	3.4173	0.791624	0.550455	-0.241169	12	2451169	F	II	CACNA1C	Body	opensea	Body-opensea		NA	TRUE
cg08947774	Hypomethylated	-0.268674	0.759466	-5.4451	5.25e-06	8.37e-05	3.40826	0.873448	0.604774	-0.268674	4	169644750	F	II	PALLD	Body	opensea	Body-opensea		NA	TRUE		rs13141257
cg14523804	Hypermethylated	0.211335	0.561997	5.44408	5.26e-06	8.39e-05	3.40528	0.47234	0.683675	0.211335	17	75995968	F	II		IGR	opensea	IGR-opensea		NA	TRUE
cg04214938	Hypomethylated	-0.237668	0.598178	-5.44239	5.29e-06	8.43e-05	3.40036	0.699007	0.461339	-0.237668	2	119496171	F	I		IGR	opensea	IGR-opensea		TRUE	TRUE
cg15155209	Hypomethylated	-0.230978	0.562908	-5.44117	5.31e-06	8.45e-05	3.39681	0.660899	0.429921	-0.230978	3	14502277	F	II	SLC6A6	Body	opensea	Body-opensea		TRUE	TRUE		rs73031810	rs76301390
cg10981439	Hypomethylated	-0.247205	0.684649	-5.43337	5.43e-06	8.61e-05	3.37414	0.789524	0.542319	-0.247205	6	41254433	F	II	TREM1	5'UTR	opensea	5'UTR-opensea		NA	NA	low-CpG:41362394-41362417
cg05850870	Hypomethylated	-0.22113	0.856351	-5.43104	5.47e-06	8.65e-05	3.36735	0.950163	0.729034	-0.22113	2	75121844	F	II		IGR	opensea	IGR-opensea		NA	TRUE
cg09966895	Hypomethylated	-0.338503	0.485719	-5.42975	5.49e-06	8.67e-05	3.36361	0.629327	0.290824	-0.338503	11	78738326	R	II	ODZ4	Body	opensea	Body-opensea		NA	TRUE
cg13436110	Hypomethylated	-0.236381	0.83199	-5.42388	5.58e-06	8.8e-05	3.34654	0.932273	0.695892	-0.236381	7	30844133	F	II	FAM188B	Body	opensea	Body-opensea		TRUE	TRUE
cg06559575	Hypomethylated	-0.228293	0.52264	-5.41987	5.65e-06	8.88e-05	3.33486	0.619491	0.391198	-0.228293	12	53490352	R	II	IGFBP6	TSS1500	shore	TSS1500-shore	chr12:53491572-53491955	TRUE	NA
cg19747990	Hypermethylated	0.265198	0.345867	5.41985	5.65e-06	8.88e-05	3.3348	0.233359	0.498557	0.265198	5	83588224	R	II	EDIL3	Body	opensea	Body-opensea		NA	NA
cg16163168	Hypermethylated	0.213361	0.66052	5.41959	5.65e-06	8.88e-05	3.33407	0.570003	0.783364	0.213361	2	178160898	F	II	LOC100130691	Body	opensea	Body-opensea		NA	TRUE		rs1466208
cg06040925	Hypomethylated	-0.20437	0.666603	-5.41734	5.69e-06	8.93e-05	3.3275	0.753305	0.548936	-0.20437	2	103334345	F	II	MFSD9	3'UTR	opensea	3'UTR-opensea		NA	NA
cg08136020	Hypomethylated	-0.208154	0.678672	-5.41617	5.71e-06	8.96e-05	3.32411	0.766979	0.558825	-0.208154	6	14735175	F	II		IGR	opensea	IGR-opensea		NA	TRUE
cg00489539	Hypomethylated	-0.206995	0.672681	-5.41511	5.73e-06	8.98e-05	3.32101	0.760497	0.553502	-0.206995	7	50466520	R	II	IKZF1	Body	shore	Body-shore	chr7:50467566-50468400	NA	NA			rs76995380
cg22373770	Hypomethylated	-0.230023	0.385503	-5.41414	5.74e-06	9e-05	3.3182	0.483088	0.253066	-0.230023	1	9224198	F	II		IGR	opensea	IGR-opensea		TRUE	TRUE
cg13551117	Hypermethylated	0.264054	0.351534	5.41127	5.79e-06	9.06e-05	3.30984	0.239511	0.503565	0.264054	2	111979398	R	II		IGR	shore	IGR-shore	chr2:111980804-111981163	NA	NA
cg03577157	Hypomethylated	-0.219135	0.495016	-5.40891	5.83e-06	9.1e-05	3.30298	0.587983	0.368848	-0.219135	5	80716263	F	II	RNU5E	Body	opensea	Body-opensea		NA	TRUE
cg18263166	Hypomethylated	-0.25876	0.487937	-5.40847	5.84e-06	9.11e-05	3.30172	0.597714	0.338954	-0.25876	7	92533866	R	II		IGR	opensea	IGR-opensea		TRUE	TRUE
cg24822529	Hypomethylated	-0.221349	0.46458	-5.40636	5.88e-06	9.15e-05	3.29558	0.558486	0.337137	-0.221349	5	134582880	F	II		IGR	opensea	IGR-opensea		TRUE	TRUE		rs1053774
cg07698039	Hypomethylated	-0.209487	0.64578	-5.39287	6.11e-06	9.44e-05	3.25634	0.734654	0.525167	-0.209487	10	4540959	F	II		IGR	opensea	IGR-opensea		NA	TRUE
cg21442881	Hypermethylated	0.219923	0.401084	5.39302	6.11e-06	9.44e-05	3.25678	0.307783	0.527706	0.219923	8	142160081	R	II	DENND3	Body	opensea	Body-opensea		NA	NA			rs34467193
cg25286679	Hypomethylated	-0.202011	0.585003	-5.39122	6.14e-06	9.48e-05	3.25153	0.670704	0.468694	-0.202011	1	245879613	F	II		IGR	opensea	IGR-opensea		TRUE	TRUE
cg26390512	Hypomethylated	-0.205325	0.478137	-5.384	6.27e-06	9.63e-05	3.23055	0.565244	0.35992	-0.205325	6	6714166	F	II		IGR	opensea	IGR-opensea		NA	TRUE		rs3827785
cg03160656	Hypermethylated	0.25728	0.476057	5.37985	6.35e-06	9.72e-05	3.21849	0.366908	0.624188	0.25728	4	24772661	R	II		IGR	opensea	IGR-opensea		NA	TRUE
cg16965605	Hypermethylated	0.243425	0.550177	5.37606	6.42e-06	9.81e-05	3.20747	0.446906	0.690331	0.243425	12	66312027	R	II	HMGA2	Body	opensea	Body-opensea		NA	TRUE
cg21496948	Hypomethylated	-0.208667	0.707938	-5.36262	6.68e-06	0.000101243	3.16837	0.796464	0.587797	-0.208667	14	104153614	F	II	KLC1	Body	opensea	Body-opensea		NA	TRUE
cg25743622	Hypomethylated	-0.260693	0.700452	-5.3608	6.72e-06	0.000101678	3.16309	0.811049	0.550356	-0.260693	1	223403446	R	II	SUSD4	Body	opensea	Body-opensea		TRUE	TRUE		rs75789805
cg01719405	Hypomethylated	-0.21841	0.622457	-5.34835	6.97e-06	0.000104564	3.12688	0.715116	0.496705	-0.21841	14	62401258	F	II		IGR	opensea	IGR-opensea		NA	TRUE
cg01957897	Hypomethylated	-0.207868	0.678162	-5.34529	7.03e-06	0.000105297	3.118	0.766348	0.55848	-0.207868	15	70414247	F	II		IGR	opensea	IGR-opensea		TRUE	TRUE
cg23791011	Hypomethylated	-0.253965	0.789516	-5.34091	7.12e-06	0.000106424	3.10527	0.897259	0.643294	-0.253965	10	124219564	R	II	HTRA1	TSS1500	shore	TSS1500-shore	chr10:124220338-124222240	NA	NA
cg02389180	Hypomethylated	-0.236788	0.803044	-5.34006	7.14e-06	0.000106635	3.1028	0.9035	0.666711	-0.236788	7	46851524	F	II		IGR	opensea	IGR-opensea		TRUE	TRUE
cg23391288	Hypomethylated	-0.24964	0.842351	-5.33968	7.14e-06	0.000106718	3.1017	0.948259	0.698619	-0.24964	13	49366203	R	II		IGR	opensea	IGR-opensea		TRUE	TRUE
cg21121843	Hypomethylated	-0.217261	0.829404	-5.33733	7.19e-06	0.00010728	3.09488	0.921575	0.704315	-0.217261	4	3203982	R	II	HTT	Body	opensea	Body-opensea		NA	TRUE
cg15466952	Hypomethylated	-0.214383	0.576976	-5.33657	7.21e-06	0.000107479	3.09264	0.667927	0.453543	-0.214383	1	65889855	R	II	LEPR	5'UTR	shelf	5'UTR-shelf	chr1:65885856-65886704	NA	NA
cg18314690	Hypermethylated	0.203408	0.627514	5.33594	7.22e-06	0.000107645	3.09083	0.54122	0.744628	0.203408	7	7747964	F	II	RPA3	5'UTR	opensea	5'UTR-opensea		NA	TRUE
cg03155112	Hypermethylated	0.244866	0.536824	5.33264	7.29e-06	0.000108493	3.08124	0.432942	0.677808	0.244866	7	47556928	F	II	TNS3	5'UTR	opensea	5'UTR-opensea		NA	NA
cg14601770	Hypomethylated	-0.207479	0.834274	-5.33136	7.32e-06	0.000108831	3.07753	0.922295	0.714816	-0.207479	8	481319	F	II	C8orf42	Body	opensea	Body-opensea		NA	TRUE
cg05575505	Hypomethylated	-0.211364	0.325763	-5.33133	7.32e-06	0.000108832	3.07743	0.415432	0.204068	-0.211364	15	101262162	F	II		IGR	opensea	IGR-opensea		TRUE	TRUE
cg21778987	Hypomethylated	-0.20934	0.604342	-5.3243	7.47e-06	0.000110618	3.057	0.693153	0.483813	-0.20934	6	136915367	F	II	MAP3K5	Body	opensea	Body-opensea		TRUE	TRUE
cg02420480	Hypomethylated	-0.227505	0.743012	-5.32337	7.49e-06	0.000110872	3.05431	0.839529	0.612024	-0.227505	7	41919892	F	II		IGR	opensea	IGR-opensea		NA	TRUE
cg06927807	Hypomethylated	-0.212953	0.719449	-5.31941	7.58e-06	0.000111933	3.04278	0.809793	0.59684	-0.212953	1	229056866	R	II		IGR	opensea	IGR-opensea		NA	TRUE
cg21189849	Hypermethylated	0.20197	0.379125	5.31522	7.67e-06	0.000112972	3.03061	0.293441	0.495411	0.20197	9	97743031	F	I	C9orf3	Body	opensea	Body-opensea		NA	TRUE
cg03163545	Hypomethylated	-0.256361	0.681535	-5.31441	7.69e-06	0.000113177	3.02827	0.790294	0.533933	-0.256361	16	1593415	R	II	IFT140	Body	shore	Body-shore	chr16:1591813-1592107	NA	NA
cg15717250	Hypomethylated	-0.220267	0.476127	-5.31433	7.69e-06	0.00011319	3.02803	0.569573	0.349306	-0.220267	3	118895485	F	II	UPK1B	5'UTR	opensea	5'UTR-opensea		NA	TRUE
cg22046201	Hypomethylated	-0.2141	0.602658	-5.31311	7.72e-06	0.000113509	3.02449	0.693488	0.479388	-0.2141	1	64212080	R	II		IGR	opensea	IGR-opensea		NA	TRUE
cg11166600	Hypermethylated	0.256971	0.536416	5.31188	7.75e-06	0.000113808	3.0209	0.427398	0.68437	0.256971	3	143695141	R	II	C3orf58	Body	shelf	Body-shelf	chr3:143689733-143692279	NA	NA
cg22091609	Hypermethylated	0.204866	0.201866	5.31037	7.78e-06	0.000114195	3.01653	0.114954	0.319819	0.204866	22	20780508	R	I	SCARF2	Body	island	Body-island	chr22:20779386-20780560	NA	NA		rs11457988	rs11457989
cg02849956	Hypomethylated	-0.217491	0.592851	-5.30798	7.84e-06	0.000114855	3.00956	0.68512	0.467629	-0.217491	19	4634827	R	II		IGR	shore	IGR-shore	chr19:4636207-4636567	TRUE	TRUE			rs73533782
cg07559178	Hypomethylated	-0.255639	0.660532	-5.30443	7.92e-06	0.000115805	2.99924	0.768985	0.513346	-0.255639	14	53836489	F	II		IGR	opensea	IGR-opensea		NA	TRUE
cg02803141	Hypomethylated	-0.231711	0.849791	-5.3039	7.93e-06	0.000115935	2.99772	0.948093	0.716382	-0.231711	16	85244771	F	II		IGR	shelf	IGR-shelf	chr16:85242383-85242634	TRUE	TRUE
cg10237765	Hypermethylated	0.270586	0.398425	5.30175	7.98e-06	0.000116484	2.99146	0.283631	0.554216	0.270586	17	9863081	F	I	GAS7	Body	opensea	Body-opensea		TRUE	NA
cg16572224	Hypomethylated	-0.233384	0.781659	-5.30155	7.99e-06	0.000116542	2.99088	0.88067	0.647287	-0.233384	5	171788937	R	II	SH3PXD2B	Body	opensea	Body-opensea		TRUE	TRUE
cg04003883	Hypomethylated	-0.203464	0.584819	-5.30046	8.01e-06	0.000116846	2.98773	0.671137	0.467673	-0.203464	2	37969786	R	II		IGR	opensea	IGR-opensea		NA	TRUE
cg06800962	Hypermethylated	0.210427	0.215474	5.29773	8.08e-06	0.000117583	2.9798	0.126202	0.336629	0.210427	3	149096029	R	II	TM4SF1	TSS1500	opensea	TSS1500-opensea		NA	NA
cg08893087	Hypomethylated	-0.242487	0.642792	-5.29708	8.09e-06	0.000117745	2.97792	0.745665	0.503178	-0.242487	1	93416982	R	II	FAM69A	Body	opensea	Body-opensea		NA	TRUE
cg08994060	Hypomethylated	-0.218422	0.761175	-5.29122	8.23e-06	0.000119258	2.96089	0.853839	0.635418	-0.218422	10	6214026	F	I	PFKFB3	Body	opensea	Body-opensea		TRUE	NA		rs3814193
cg07557423	Hypermethylated	0.20972	0.34147	5.28403	8.41e-06	0.000121198	2.93999	0.252498	0.462218	0.20972	4	42657903	F	II	ATP8A1	Body	shore	Body-shore	chr4:42658278-42659550	NA	NA
cg04026948	Hypermethylated	0.266034	0.307408	5.27916	8.53e-06	0.000122625	2.92586	0.194545	0.460579	0.266034	8	97953330	R	II	PGCP	Body	opensea	Body-opensea		NA	TRUE
cg02832512	Hypomethylated	-0.255312	0.767508	-5.2782	8.55e-06	0.000122915	2.92307	0.875822	0.62051	-0.255312	6	22113516	R	II	FLJ22536	Body	opensea	Body-opensea		TRUE	TRUE
cg24446429	Hypomethylated	-0.200941	0.811654	-5.27578	8.61e-06	0.000123617	2.91604	0.896902	0.69596	-0.200941	18	74798054	R	II	MBP	Body	shore	Body-shore	chr18:74799144-74800038	TRUE	NA
cg01413632	Hypomethylated	-0.224726	0.70244	-5.27203	8.71e-06	0.000124756	2.90513	0.797778	0.573052	-0.224726	12	76078445	R	II		IGR	opensea	IGR-opensea		NA	TRUE
cg01409343	Hypomethylated	-0.24104	0.539499	-5.27089	8.74e-06	0.000125114	2.90184	0.641758	0.400718	-0.24104	17	57915740	R	II	TMEM49	Body	opensea	Body-opensea		NA	NA	low-CpG:55269974-55270675
cg16001689	Hypomethylated	-0.219225	0.580564	-5.2695	8.77e-06	0.000125508	2.89779	0.673569	0.454344	-0.219225	6	135042205	R	II		IGR	opensea	IGR-opensea		NA	TRUE
cg16324409	Hypermethylated	0.209885	0.241435	5.26709	8.84e-06	0.000126259	2.89078	0.152393	0.362278	0.209885	4	3416370	R	II	RGS12	Body	shore	Body-shore	chr4:3414681-3415353	TRUE	NA
cg05273533	Hypomethylated	-0.286998	0.420397	-5.26604	8.86e-06	0.000126568	2.88776	0.542154	0.255156	-0.286998	16	86470722	R	II		IGR	opensea	IGR-opensea		NA	TRUE
cg23601468	Hypomethylated	-0.209962	0.579571	-5.2627	8.95e-06	0.000127559	2.87805	0.668646	0.458683	-0.209962	22	33200307	F	II	SYN3	Body	shelf	Body-shelf	chr22:33197380-33198267	NA	NA
cg04654299	Hypomethylated	-0.227354	0.684766	-5.26109	8.99e-06	0.000128032	2.87337	0.781219	0.553865	-0.227354	17	2308689	F	II		IGR	shelf	IGR-shelf	chr17:2302892-2305402	TRUE	NA			rs59759265
cg24045357	Hypomethylated	-0.207664	0.626976	-5.2555	9.14e-06	0.000129689	2.85713	0.715075	0.507412	-0.207664	2	177448447	F	II		IGR	opensea	IGR-opensea		NA	TRUE
cg07611933	Hypomethylated	-0.232313	0.790804	-5.25435	9.17e-06	0.00013002	2.8538	0.889361	0.657048	-0.232313	16	2773245	R	II		IGR	shore	IGR-shore	chr16:2771081-2771365	NA	NA
cg15265085	Hypermethylated	0.312287	0.362272	5.25131	9.25e-06	0.000130966	2.84498	0.229786	0.542073	0.312287	6	32064588	F	I	TNXB	Body	island	Body-island	chr6:32063533-32065044	TRUE	NA
cg05076755	Hypomethylated	-0.207332	0.735421	-5.24664	9.38e-06	0.000132357	2.83143	0.82338	0.616048	-0.207332	11	76381148	R	II	LRRC32	5'UTR	shore	5'UTR-shore	chr11:76381449-76382295	TRUE	NA
cg00791074	Hypomethylated	-0.227329	0.777724	-5.24613	9.4e-06	0.000132521	2.82992	0.874167	0.646837	-0.227329	6	151186169	F	II	MTHFD1L	TSS1500	shore	TSS1500-shore	chr6:151186747-151188112	NA	NA		rs73615070
cg14498227	Hypermethylated	0.212965	0.281771	5.24189	9.51e-06	0.000133815	2.81763	0.191422	0.404388	0.212965	11	70282774	F	I		IGR	opensea	IGR-opensea		NA	NA
cg14186944	Hypomethylated	-0.204138	0.743649	-5.24015	9.56e-06	0.000134307	2.81256	0.830253	0.626115	-0.204138	9	98335074	R	II		IGR	opensea	IGR-opensea		NA	NA
cg08256536	Hypomethylated	-0.216463	0.708609	-5.23885	9.6e-06	0.000134681	2.80881	0.800442	0.583979	-0.216463	8	124215129	F	II	FAM83A	Body	opensea	Body-opensea		TRUE	NA
cg04359753	Hypermethylated	0.251735	0.275085	5.2388	9.6e-06	0.000134693	2.80865	0.168289	0.420024	0.251735	6	19839767	F	II	ID4	3'UTR	shore	3'UTR-shore	chr6:19837504-19839314	NA	NA		rs8214
cg25368647	Hypomethylated	-0.211237	0.840618	-5.23334	9.75e-06	0.000136362	2.7928	0.930233	0.718996	-0.211237	5	176736591	F	II	MXD3	Body	shore	Body-shore	chr5:176738448-176739562	TRUE	NA
cg20083839	Hypermethylated	0.225279	0.690607	5.23314	9.76e-06	0.000136429	2.79224	0.595034	0.820313	0.225279	20	57485940	F	II	GNAS	3'UTR	opensea	3'UTR-opensea		NA	NA		rs11554271
cg15224626	Hypermethylated	0.214219	0.597854	5.23307	9.76e-06	0.00013645	2.79201	0.506973	0.721192	0.214219	6	140204424	R	II		IGR	opensea	IGR-opensea		NA	TRUE
cg14213590	Hypermethylated	0.225764	0.172086	5.22992	9.85e-06	0.000137477	2.78288	0.0763068	0.302071	0.225764	9	139237503	R	I	GPSM1	Body	island	Body-island	chr9:139236776-139237518	TRUE	TRUE
cg05468458	Hypomethylated	-0.22997	0.793332	-5.2272	9.93e-06	0.000138357	2.77497	0.890895	0.660925	-0.22997	5	171059363	F	II		IGR	shelf	IGR-shelf	chr5:171057071-171057340	NA	NA		rs11954101
cg12338137	Hypomethylated	-0.26171	0.804282	-5.22189	1.01e-05	0.000140068	2.75958	0.915311	0.653601	-0.26171	2	218701429	F	II	TNS1	Body	opensea	Body-opensea		TRUE	TRUE		rs75332772
cg09374031	Hypermethylated	0.241473	0.416462	5.22197	1.01e-05	0.000140048	2.7598	0.314019	0.555492	0.241473	16	86548323	R	II		IGR	shore	IGR-shore	chr16:86549069-86550512	NA	NA
cg09611620	Hypomethylated	-0.223259	0.830655	-5.21399	1.03e-05	0.000142702	2.73665	0.925371	0.702111	-0.223259	3	71545533	F	II	FOXP1	5'UTR	opensea	5'UTR-opensea		NA	TRUE
cg11524773	Hypermethylated	0.202858	0.325549	5.2123	1.04e-05	0.000143174	2.73174	0.239488	0.442346	0.202858	6	85715849	R	II		IGR	opensea	IGR-opensea		NA	TRUE
cg05116002	Hypermethylated	0.228339	0.203456	5.20475	1.06e-05	0.000145693	2.70983	0.106585	0.334924	0.228339	3	58151255	R	I	FLNB	Body	opensea	Body-opensea		NA	TRUE
cg07356549	Hypomethylated	-0.245993	0.515978	-5.20159	1.07e-05	0.00014681	2.70067	0.620338	0.374346	-0.245993	1	212091686	R	II		IGR	opensea	IGR-opensea		TRUE	TRUE
cg01530803	Hypomethylated	-0.205334	0.743507	-5.19642	1.09e-05	0.000148492	2.68568	0.830619	0.625284	-0.205334	22	30877800	R	II	SDC4P	TSS200	opensea	TSS200-opensea		NA	NA
cg14359798	Hypermethylated	0.322413	0.387757	5.19092	1.1e-05	0.000150382	2.66972	0.250975	0.573389	0.322413	11	10332052	R	II		IGR	shelf	IGR-shelf	chr11:10327013-10329831	NA	NA
cg12694372	Hypermethylated	0.324701	0.31263	5.18194	1.13e-05	0.000153573	2.64367	0.174878	0.499579	0.324701	6	32064582	F	I	TNXB	Body	island	Body-island	chr6:32063533-32065044	TRUE	NA
cg01464186	Hypomethylated	-0.22325	0.693484	-5.17758	1.15e-05	0.000155057	2.63102	0.788196	0.564946	-0.22325	10	52191661	F	II	SGMS1	5'UTR	opensea	5'UTR-opensea		NA	TRUE		rs34375381
cg22803510	Hypomethylated	-0.228736	0.606309	-5.17487	1.16e-05	0.000156048	2.62318	0.703348	0.474612	-0.228736	1	94017621	F	II	FNBP1L	3'UTR	opensea	3'UTR-opensea		NA	TRUE
cg17947364	Hypomethylated	-0.249221	0.839638	-5.17196	1.17e-05	0.000157096	2.61472	0.945368	0.696147	-0.249221	6	106056667	F	II		IGR	opensea	IGR-opensea		NA	TRUE		rs72945484
cg12691330	Hypomethylated	-0.221412	0.81238	-5.16898	1.18e-05	0.000158132	2.60609	0.906312	0.6849	-0.221412	6	159070656	R	II	SYTL3	TSS1500	opensea	TSS1500-opensea		NA	NA
cg14445366	Hypermethylated	0.22227	0.257408	5.16609	1.19e-05	0.000159131	2.59769	0.163112	0.385382	0.22227	17	70112050	R	I		IGR	island	IGR-island	chr17:70111979-70112308	NA	NA
cg02104392	Hypomethylated	-0.221627	0.806507	-5.16354	1.2e-05	0.000159954	2.59032	0.900531	0.678904	-0.221627	2	134578960	F	II		IGR	opensea	IGR-opensea		NA	TRUE
cg12897164	Hypomethylated	-0.218345	0.506047	-5.1633	1.2e-05	0.000160044	2.58961	0.598678	0.380333	-0.218345	8	124529273	R	II	FBXO32	5'UTR	opensea	5'UTR-opensea		TRUE	TRUE
cg00857921	Hypomethylated	-0.205011	0.610044	-5.16142	1.2e-05	0.000160713	2.58416	0.697019	0.492008	-0.205011	1	92257380	F	II	TGFBR3	Body	opensea	Body-opensea		NA	TRUE
cg08564522	Hypomethylated	-0.214498	0.666232	-5.15232	1.24e-05	0.000164077	2.55778	0.757231	0.542733	-0.214498	19	42440079	F	II		IGR	island	IGR-island	chr19:42440030-42440234	NA	TRUE
cg04689606	Hypomethylated	-0.212932	0.407769	-5.15211	1.24e-05	0.000164151	2.55719	0.498103	0.285171	-0.212932	10	116019713	F	I	VWA2	Body	opensea	Body-opensea		NA	TRUE		rs7902414
cg17033891	Hypomethylated	-0.233733	0.669983	-5.1489	1.25e-05	0.00016543	2.54786	0.769142	0.535409	-0.233733	3	159852976	R	II		IGR	opensea	IGR-opensea		NA	TRUE
cg19778647	Hypomethylated	-0.212686	0.43506	-5.14248	1.27e-05	0.000167912	2.52927	0.525291	0.312604	-0.212686	12	24974720	F	II	BCAT1	Body	opensea	Body-opensea		NA	TRUE
cg02591442	Hypomethylated	-0.220296	0.869406	-5.14072	1.28e-05	0.000168542	2.52417	0.962865	0.742569	-0.220296	16	48180565	R	II	ABCC12	5'UTR	opensea	5'UTR-opensea		NA	NA
cg03562120	Hypomethylated	-0.233719	0.755153	-5.14044	1.28e-05	0.000168651	2.52335	0.854307	0.620588	-0.233719	20	43343997	R	II	WISP2	1stExon	opensea	1stExon-opensea		TRUE	TRUE
cg22500261	Hypomethylated	-0.266325	0.683209	-5.13267	1.31e-05	0.000171684	2.50083	0.796195	0.52987	-0.266325	22	28065785	F	II		IGR	opensea	IGR-opensea		TRUE	TRUE
cg10334416	Hypomethylated	-0.203873	0.847729	-5.13147	1.31e-05	0.000172171	2.49734	0.934221	0.730348	-0.203873	17	32504524	F	II		IGR	opensea	IGR-opensea		NA	TRUE
cg18599081	Hypomethylated	-0.213324	0.768997	-5.12746	1.33e-05	0.000173819	2.48573	0.859498	0.646175	-0.213324	3	46448084	R	II	CCRL2	TSS1500	opensea	TSS1500-opensea		NA	NA
cg15719652	Hypomethylated	-0.228418	0.843221	-5.12487	1.34e-05	0.00017475	2.47823	0.940125	0.711707	-0.228418	10	124254860	R	II	HTRA1	Body	opensea	Body-opensea		NA	NA
cg21244322	Hypomethylated	-0.250728	0.792813	-5.12326	1.35e-05	0.000175392	2.47356	0.899182	0.648454	-0.250728	15	64303084	R	II	DAPK2	Body	opensea	Body-opensea		TRUE	TRUE
cg20609883	Hypomethylated	-0.223687	0.53465	-5.12142	1.35e-05	0.00017617	2.46824	0.629547	0.40586	-0.223687	10	49863421	R	II		IGR	shore	IGR-shore	chr10:49863620-49864601	NA	NA
cg18875496	Hypermethylated	0.207619	0.409374	5.11477	1.38e-05	0.000178896	2.44897	0.321293	0.528912	0.207619	17	55338456	R	II	MSI2	Body	opensea	Body-opensea		NA	NA
cg09807875	Hypomethylated	-0.249149	0.493264	-5.11154	1.39e-05	0.000180271	2.4396	0.598963	0.349814	-0.249149	7	34136112	F	II	BMPER	Body	opensea	Body-opensea		TRUE	TRUE
cg05730975	Hypomethylated	-0.209054	0.569409	-5.10361	1.43e-05	0.000183576	2.41665	0.658099	0.449045	-0.209054	2	214992482	F	II	SPAG16	Body	opensea	Body-opensea		NA	TRUE
cg01835384	Hypermethylated	0.238807	0.411223	5.10278	1.43e-05	0.000183904	2.41425	0.309911	0.548717	0.238807	14	61744295	R	II	TMEM30B	1stExon	shelf	1stExon-shelf	chr14:61746804-61748141	NA	NA
cg01105418	Hypomethylated	-0.210242	0.698155	-5.09862	1.45e-05	0.000185726	2.40221	0.787349	0.577107	-0.210242	1	244214593	R	II	ZNF238	1stExon	shore	1stExon-shore	chr1:244213397-244213619	NA	NA
cg03495053	Hypomethylated	-0.254413	0.692771	-5.09387	1.47e-05	0.000187701	2.38845	0.800704	0.546291	-0.254413	6	169650832	F	II	THBS2	Body	shore	Body-shore	chr6:169648546-169649047	TRUE	NA
cg05051799	Hypermethylated	0.207034	0.297474	5.09352	1.47e-05	0.000187853	2.38743	0.209641	0.416676	0.207034	6	53808789	F	II		IGR	opensea	IGR-opensea		NA	TRUE
cg08381046	Hypomethylated	-0.226658	0.580152	-5.08806	1.49e-05	0.000190415	2.37161	0.67631	0.449652	-0.226658	5	112294315	F	II		IGR	opensea	IGR-opensea		TRUE	TRUE
cg16973527	Hypomethylated	-0.311706	0.618861	-5.08685	1.5e-05	0.000190915	2.36812	0.7511	0.439394	-0.311706	15	70767570	R	II		IGR	opensea	IGR-opensea		TRUE	TRUE
cg00859858	Hypomethylated	-0.251245	0.809972	-5.08682	1.5e-05	0.000190915	2.36802	0.916561	0.665316	-0.251245	1	37944257	R	II	ZC3H12A	Body	shelf	Body-shelf	chr1:37939723-37940650	NA	TRUE
cg05429448	Hypomethylated	-0.238499	0.82162	-5.0864	1.5e-05	0.000191111	2.36681	0.922802	0.684303	-0.238499	3	101659630	F	II	LOC152225	TSS200	opensea	TSS200-opensea		TRUE	TRUE		rs771572
cg11303839	Hypomethylated	-0.26996	0.770061	-5.08346	1.51e-05	0.000192446	2.35831	0.884589	0.614629	-0.26996	7	75405967	F	II	CCL26	5'UTR	opensea	5'UTR-opensea		NA	NA
cg19975346	Hypermethylated	0.229654	0.350382	5.08151	1.52e-05	0.000193304	2.35265	0.252953	0.482607	0.229654	10	126366131	R	II	FAM53B	Body	opensea	Body-opensea		NA	TRUE
cg08297985	Hypermethylated	0.212644	0.176153	5.07707	1.54e-05	0.0001954	2.33979	0.0859401	0.298584	0.212644	16	85343488	R	II		IGR	opensea	IGR-opensea		TRUE	NA
cg24686551	Hypomethylated	-0.279457	0.756549	-5.07138	1.57e-05	0.000198042	2.32333	0.875106	0.59565	-0.279457	3	134047274	R	II		IGR	opensea	IGR-opensea		TRUE	TRUE
cg07787851	Hypomethylated	-0.215459	0.855464	-5.06994	1.57e-05	0.000198686	2.31915	0.946871	0.731412	-0.215459	5	121488147	F	II	ZNF474	Body	opensea	Body-opensea		NA	NA
cg09918751	Hypomethylated	-0.228317	0.77193	-5.06724	1.59e-05	0.000199928	2.31135	0.868791	0.640474	-0.228317	15	100517450	F	II	ADAMTS17	Body	opensea	Body-opensea		TRUE	NA
cg08510234	Hypomethylated	-0.201338	0.85031	-5.06608	1.59e-05	0.000200438	2.308	0.935726	0.734388	-0.201338	17	738869	R	II	NXN	Body	island	Body-island	chr17:738868-739377	TRUE	NA			rs73289713
cg13935394	Hypermethylated	0.2037	0.756721	5.06359	1.6e-05	0.000201664	2.30078	0.670303	0.874003	0.2037	1	65733223	R	II	DNAJC6	Body	shore	Body-shore	chr1:65731411-65731849	NA	TRUE
cg07703690	Hypermethylated	0.207154	0.358688	5.05796	1.63e-05	0.000204296	2.28451	0.270804	0.477958	0.207154	11	27062963	R	II	BBOX1	5'UTR	opensea	5'UTR-opensea		NA	TRUE
cg05109049	Hypomethylated	-0.231561	0.789378	-5.05535	1.64e-05	0.000205496	2.27695	0.887616	0.656055	-0.231561	17	29641333	F	II	NF1	Body	opensea	Body-opensea		NA	NA
cg23350385	Hypomethylated	-0.213394	0.634761	-5.05507	1.64e-05	0.000205633	2.27615	0.725292	0.511898	-0.213394	3	46448134	F	II	CCRL2	TSS1500	opensea	TSS1500-opensea		NA	NA
cg11201177	Hypomethylated	-0.206597	0.536593	-5.04923	1.67e-05	0.000208501	2.25925	0.62424	0.417643	-0.206597	11	2961805	R	II		IGR	shelf	IGR-shelf	chr11:2965785-2966102	TRUE	NA
cg23104436	Hypomethylated	-0.215752	0.858228	-5.04715	1.68e-05	0.000209516	2.25323	0.949759	0.734007	-0.215752	11	15838747	F	II		IGR	opensea	IGR-opensea		NA	TRUE
cg12899747	Hypomethylated	-0.205427	0.672146	-5.04711	1.68e-05	0.000209526	2.2531	0.759296	0.55387	-0.205427	3	25391527	R	II		IGR	opensea	IGR-opensea		NA	TRUE
cg22888181	Hypomethylated	-0.254573	0.706006	-5.04703	1.68e-05	0.000209562	2.25289	0.814007	0.559433	-0.254573	10	106089003	R	II	ITPRIP	5'UTR	opensea	5'UTR-opensea		TRUE	TRUE
cg04872689	Hypomethylated	-0.213297	0.686323	-5.04598	1.69e-05	0.000210033	2.24983	0.776812	0.563515	-0.213297	2	68592375	F	II	PLEK	1stExon	opensea	1stExon-opensea		NA	NA	low-CpG:68445821-68445987
cg08940378	Hypomethylated	-0.203171	0.702543	-5.04589	1.69e-05	0.000210077	2.24958	0.788736	0.585566	-0.203171	2	38418343	F	II		IGR	opensea	IGR-opensea		NA	TRUE
cg00594917	Hypermethylated	0.272609	0.565799	5.0445	1.69e-05	0.000210722	2.24557	0.450146	0.722756	0.272609	1	203020566	F	II	PPFIA4	5'UTR	opensea	5'UTR-opensea		NA	NA
cg08913523	Hypomethylated	-0.250935	0.641718	-5.03809	1.73e-05	0.000213817	2.22703	0.748175	0.49724	-0.250935	8	126649807	F	II		IGR	opensea	IGR-opensea		TRUE	TRUE
cg14085715	Hypermethylated	0.205576	0.499787	5.02231	1.81e-05	0.000221861	2.1814	0.412573	0.618149	0.205576	7	20257162	F	II	MACC1	TSS200	opensea	TSS200-opensea		NA	NA
cg09093656	Hypomethylated	-0.222171	0.721183	-5.01668	1.84e-05	0.000224684	2.1651	0.815438	0.593266	-0.222171	17	16323481	F	II	TRPV2	Body	opensea	Body-opensea		TRUE	NA
cg06423425	Hypomethylated	-0.20181	0.714165	-5.00846	1.88e-05	0.00022891	2.14135	0.799781	0.597972	-0.20181	7	2555549	R	I	LFNG	Body	shelf	Body-shelf	chr7:2558371-2559967	TRUE	NA
cg18314765	Hypermethylated	0.292897	0.421774	5.00825	1.88e-05	0.000229	2.14076	0.297515	0.590412	0.292897	2	217724619	R	II	TNP1	1stExon	opensea	1stExon-opensea		NA	NA
cg01708377	Hypomethylated	-0.230718	0.790129	-5.00382	1.91e-05	0.000231453	2.12795	0.888009	0.657291	-0.230718	6	1686746	R	II	GMDS	Body	opensea	Body-opensea		TRUE	TRUE
cg24853975	Hypomethylated	-0.214615	0.664559	-5.00194	1.92e-05	0.000232515	2.12252	0.755608	0.540993	-0.214615	5	112666914	F	II	MCC	Body	opensea	Body-opensea		NA	TRUE
cg25547520	Hypermethylated	0.208119	0.370511	5.0017	1.92e-05	0.000232633	2.12182	0.282218	0.490337	0.208119	15	67431285	R	II	SMAD3	Body	opensea	Body-opensea		NA	TRUE
cg15819128	Hypomethylated	-0.254371	0.522491	-4.99815	1.94e-05	0.000234599	2.11155	0.630406	0.376035	-0.254371	2	238604020	F	II	LRRFIP1	Body	shelf	Body-shelf	chr2:238599857-238601430	NA	TRUE
cg05376756	Hypermethylated	0.213286	0.731075	4.99803	1.94e-05	0.000234627	2.11123	0.64059	0.853876	0.213286	1	101493828	R	II		IGR	shelf	IGR-shelf	chr1:101491317-101491680	NA	NA
cg02708758	Hypomethylated	-0.211232	0.835042	-4.99502	1.96e-05	0.000236281	2.10252	0.924655	0.713423	-0.211232	15	74545009	R	II	CCDC33	Body	opensea	Body-opensea		NA	TRUE
cg00050692	Hypomethylated	-0.202488	0.825805	-4.9922	1.97e-05	0.000237869	2.09437	0.911709	0.709221	-0.202488	2	25524877	R	II	DNMT3A	Body	opensea	Body-opensea		TRUE	TRUE
cg20956411	Hypomethylated	-0.228904	0.572998	-4.98357	2.03e-05	0.000242435	2.06944	0.670108	0.441205	-0.228904	2	172042383	R	II	TLK1	5'UTR	opensea	5'UTR-opensea		NA	TRUE
cg13777730	Hypomethylated	-0.206839	0.651477	-4.98171	2.04e-05	0.000243445	2.06406	0.739227	0.532388	-0.206839	1	234793300	F	II		IGR	opensea	IGR-opensea		TRUE	TRUE
cg18659867	Hypomethylated	-0.226417	0.720443	-4.98088	2.04e-05	0.000243884	2.06167	0.816499	0.590082	-0.226417	10	80007739	R	II		IGR	opensea	IGR-opensea		NA	NA
cg02992067	Hypomethylated	-0.212691	0.713466	-4.98084	2.04e-05	0.000243903	2.06157	0.803698	0.591007	-0.212691	16	53856169	R	II	FTO	Body	opensea	Body-opensea		TRUE	TRUE
cg02243630	Hypermethylated	0.204856	0.234816	4.97365	2.08e-05	0.000248074	2.04079	0.147907	0.352763	0.204856	4	154386540	F	II	KIAA0922	TSS1500	shore	TSS1500-shore	chr4:154386834-154388183	NA	NA
cg15840891	Hypomethylated	-0.268651	0.469253	-4.97208	2.09e-05	0.000248933	2.03627	0.583226	0.314575	-0.268651	2	102133972	R	II		IGR	opensea	IGR-opensea		TRUE	TRUE
cg04228083	Hypomethylated	-0.215244	0.73837	-4.96965	2.11e-05	0.000250349	2.02924	0.829686	0.614442	-0.215244	4	1202657	F	I	LOC100130872-SPON2	TSS200	shore	TSS200-shore	chr4:1202956-1203200	NA	NA
cg05915593	Hypermethylated	0.21889	0.446931	4.96947	2.11e-05	0.000250434	2.02874	0.354069	0.572959	0.21889	14	64361272	R	II	SYNE2	5'UTR	opensea	5'UTR-opensea		NA	NA
cg26118643	Hypomethylated	-0.209641	0.697538	-4.96822	2.12e-05	0.00025114	2.02512	0.786476	0.576835	-0.209641	1	8009079	R	II		IGR	opensea	IGR-opensea		TRUE	NA
cg10880006	Hypermethylated	0.222743	0.405622	4.96283	2.15e-05	0.000254292	2.00957	0.311126	0.533868	0.222743	4	81122687	R	II	PRDM8	Body	shore	Body-shore	chr4:81123508-81124318	TRUE	NA
cg13213009	Hypomethylated	-0.218386	0.65809	-4.95686	2.19e-05	0.000257909	1.99232	0.750738	0.532352	-0.218386	8	74903761	R	II	LY96	1stExon	opensea	1stExon-opensea		NA	TRUE
cg15521790	Hypomethylated	-0.239842	0.452136	-4.9552	2.2e-05	0.000258944	1.98753	0.553887	0.314045	-0.239842	11	95889454	F	II	MAML2	Body	opensea	Body-opensea		TRUE	TRUE		rs77920075
cg14418857	Hypermethylated	0.212801	0.461493	4.95409	2.21e-05	0.000259661	1.98434	0.371214	0.584015	0.212801	7	121120431	F	II		IGR	opensea	IGR-opensea		NA	TRUE
cg25695992	Hypermethylated	0.225749	0.517351	4.95309	2.21e-05	0.000260344	1.98144	0.421579	0.647328	0.225749	2	38057966	F	II		IGR	opensea	IGR-opensea		NA	TRUE
cg02048220	Hypomethylated	-0.229208	0.604448	-4.95091	2.23e-05	0.000261722	1.97517	0.701688	0.47248	-0.229208	14	91141833	R	II	TTC7B	Body	opensea	Body-opensea		TRUE	TRUE
cg10717691	Hypermethylated	0.221566	0.195671	4.95045	2.23e-05	0.000261958	1.97382	0.101673	0.323239	0.221566	1	210426358	F	I		IGR	opensea	IGR-opensea		TRUE	TRUE
cg04926881	Hypomethylated	-0.24077	0.521038	-4.94239	2.28e-05	0.000266973	1.95056	0.623183	0.382412	-0.24077	7	29024378	F	II		IGR	opensea	IGR-opensea		TRUE	TRUE		rs56101168
cg23654401	Hypomethylated	-0.241874	0.68701	-4.94146	2.29e-05	0.000267571	1.94789	0.789623	0.547749	-0.241874	7	55606442	F	II	VOPP1	Body	opensea	Body-opensea		TRUE	TRUE
cg04213390	Hypermethylated	0.226592	0.231192	4.93881	2.31e-05	0.000269155	1.94025	0.135062	0.361654	0.226592	2	85743934	F	II		IGR	opensea	IGR-opensea		NA	TRUE
cg25983901	Hypomethylated	-0.202225	0.748402	-4.93694	2.32e-05	0.000270416	1.93485	0.834194	0.63197	-0.202225	7	46972700	F	II		IGR	opensea	IGR-opensea		TRUE	TRUE
cg27053629	Hypermethylated	0.204359	0.605136	4.93559	2.33e-05	0.000271232	1.93095	0.518438	0.722797	0.204359	14	71953890	R	II	LOC145474	TSS1500	opensea	TSS1500-opensea		NA	NA
cg01551258	Hypermethylated	0.252635	0.303051	4.93462	2.34e-05	0.000271775	1.92816	0.195872	0.448507	0.252635	17	30479187	R	II	RHOT1	Body	opensea	Body-opensea		NA	NA			rs34649800
cg11087503	Hypomethylated	-0.220704	0.763099	-4.93238	2.35e-05	0.000273211	1.92171	0.856731	0.636027	-0.220704	14	52499897	R	II	NID2	Body	opensea	Body-opensea		NA	TRUE
cg22063654	Hypermethylated	0.230624	0.29288	4.93137	2.36e-05	0.00027382	1.91879	0.195039	0.425663	0.230624	8	72758701	R	II		IGR	shelf	IGR-shelf	chr8:72753874-72754755	NA	NA
cg10227919	Hypomethylated	-0.207695	0.704043	-4.92616	2.39e-05	0.000277157	1.90376	0.792156	0.584461	-0.207695	19	6036142	R	II	RFX2	Body	shelf	Body-shelf	chr19:6039990-6040228	NA	NA
cg06062378	Hypomethylated	-0.241903	0.762236	-4.92152	2.43e-05	0.000280237	1.89037	0.864862	0.622959	-0.241903	5	112387002	F	II	MCC	Body	opensea	Body-opensea		TRUE	TRUE
cg23786152	Hypomethylated	-0.239547	0.656457	-4.91814	2.45e-05	0.000282383	1.88063	0.758083	0.518536	-0.239547	10	105610562	F	II	SH3PXD2A	Body	shelf	Body-shelf	chr10:105614511-105615456	TRUE	TRUE
cg02184226	Hypomethylated	-0.242319	0.7494	-4.90855	2.52e-05	0.000288803	1.85299	0.852202	0.609884	-0.242319	17	37385773	R	II		IGR	shelf	IGR-shelf	chr17:37380953-37382363	TRUE	NA
cg15815084	Hypermethylated	0.222015	0.352435	4.90931	2.52e-05	0.000288279	1.85517	0.258247	0.480262	0.222015	17	54912870	F	II	DGKE	Body	shore	Body-shore	chr17:54910496-54912470	NA	NA
cg02325160	Hypomethylated	-0.205121	0.489276	-4.90216	2.57e-05	0.000293058	1.83456	0.576297	0.371176	-0.205121	4	187621836	F	II	FAT1	Body	opensea	Body-opensea		NA	NA
cg13486491	Hypermethylated	0.261692	0.474232	4.89844	2.6e-05	0.000295596	1.82386	0.363211	0.624903	0.261692	13	36944640	F	II	SPG20	TSS1500	opensea	TSS1500-opensea		NA	NA
cg23427348	Hypermethylated	0.325537	0.503861	4.89768	2.6e-05	0.000296101	1.82166	0.365754	0.691291	0.325537	4	166301256	R	II	CPE	Body	shore	Body-shore	chr4:166299975-166300668	NA	NA
cg01442620	Hypomethylated	-0.20824	0.674504	-4.8942	2.63e-05	0.00029853	1.81162	0.762848	0.554608	-0.20824	19	33162885	R	II	ANKRD27	5'UTR	shelf	5'UTR-shelf	chr19:33165266-33168099	NA	NA
cg08426157	Hypomethylated	-0.230289	0.683043	-4.89364	2.63e-05	0.00029896	1.81	0.780741	0.550452	-0.230289	7	18794174	F	I	HDAC9	Body	opensea	Body-opensea		NA	TRUE
cg04349084	Hypomethylated	-0.247591	0.686389	-4.88914	2.67e-05	0.000301974	1.79704	0.791428	0.543837	-0.247591	8	23602677	F	II		IGR	opensea	IGR-opensea		NA	TRUE		rs77040492
cg03771739	Hypermethylated	0.300673	0.489243	4.88922	2.67e-05	0.000301931	1.79728	0.361685	0.662358	0.300673	10	22826164	R	II	PIP4K2A	Body	opensea	Body-opensea		NA	NA
cg16677191	Hypomethylated	-0.228736	0.696675	-4.88759	2.68e-05	0.000303123	1.79259	0.793715	0.564979	-0.228736	5	95159423	R	II	GLRX	TSS1500	opensea	TSS1500-opensea		TRUE	TRUE
cg00568910	Hypomethylated	-0.209062	0.727059	-4.88226	2.72e-05	0.000306927	1.77723	0.815752	0.60669	-0.209062	1	43429380	F	II		IGR	opensea	IGR-opensea		TRUE	TRUE
cg04646987	Hypomethylated	-0.212291	0.80082	-4.88175	2.73e-05	0.000307247	1.77576	0.890883	0.678592	-0.212291	5	14406732	F	I	TRIO	Body	opensea	Body-opensea		TRUE	NA		rs55687522
cg20746482	Hypermethylated	0.223937	0.357779	4.88138	2.73e-05	0.000307532	1.77469	0.262775	0.486712	0.223937	3	55517496	F	II	WNT5A	Body	shore	Body-shore	chr3:55517658-55517939	NA	NA
cg23462772	Hypomethylated	-0.266538	0.557543	-4.87124	2.81e-05	0.000314658	1.7455	0.67062	0.404082	-0.266538	10	49842612	R	II		IGR	opensea	IGR-opensea		TRUE	TRUE
cg17069828	Hypomethylated	-0.216637	0.61209	-4.87098	2.81e-05	0.000314876	1.74475	0.703996	0.487359	-0.216637	8	119476471	F	II	SAMD12	Body	opensea	Body-opensea		NA	TRUE
cg23349326	Hypomethylated	-0.212381	0.81589	-4.85986	2.91e-05	0.000323092	1.71274	0.905991	0.69361	-0.212381	7	47623469	R	II		IGR	shore	IGR-shore	chr7:47621112-47621727	NA	TRUE
cg14573876	Hypomethylated	-0.267191	0.662033	-4.85912	2.91e-05	0.000323623	1.71062	0.775386	0.508196	-0.267191	19	4105153	R	II	MAP2K2	Body	shelf	Body-shelf	chr19:4101029-4101515	TRUE	NA
cg09036558	Hypermethylated	0.224879	0.236226	4.85501	2.95e-05	0.000326817	1.69877	0.140823	0.365702	0.224879	16	69973001	R	I	WWP2	Body	opensea	Body-opensea		NA	NA
cg16530981	Hypermethylated	0.240537	0.617137	4.84063	3.07e-05	0.000337835	1.65742	0.515091	0.755628	0.240537	12	42679156	F	II		IGR	shore	IGR-shore	chr12:42680607-42680889	NA	NA
cg22336669	Hypermethylated	0.202008	0.62416	4.83953	3.08e-05	0.000338701	1.65425	0.538459	0.740467	0.202008	12	115107925	R	II		IGR	shore	IGR-shore	chr12:115109503-115110061	NA	NA
cg02225720	Hypomethylated	-0.272781	0.590718	-4.83418	3.13e-05	0.000342756	1.63887	0.706443	0.433662	-0.272781	17	3623472	R	II	ITGAE	Body	shelf	Body-shelf	chr17:3626924-3627839	NA	NA
cg17329287	Hypermethylated	0.200695	0.361782	4.83137	3.16e-05	0.000344945	1.63078	0.276639	0.477334	0.200695	1	44870688	F	I	RNF220	TSS1500	shore	TSS1500-shore	chr1:44871109-44874047	TRUE	NA
cg09175485	Hypomethylated	-0.214839	0.581917	-4.82934	3.18e-05	0.000346559	1.62495	0.673061	0.458221	-0.214839	11	67020555	R	II	KDM2A	Body	shelf	Body-shelf	chr11:67017607-67017822	NA	NA
cg06888746	Hypomethylated	-0.334688	0.686834	-4.81136	3.35e-05	0.000361473	1.57325	0.828823	0.494135	-0.334688	10	105517764	F	I	SH3PXD2A	Body	opensea	Body-opensea		TRUE	TRUE
cg07593977	Hypomethylated	-0.25036	0.760889	-4.8112	3.35e-05	0.000361582	1.5728	0.867102	0.616742	-0.25036	8	11735419	R	II		IGR	opensea	IGR-opensea		NA	TRUE
cg03240301	Hypomethylated	-0.209457	0.663795	-4.80772	3.38e-05	0.000364572	1.5628	0.752655	0.543198	-0.209457	7	23387383	F	II	IGF2BP3	Body	opensea	Body-opensea		NA	NA
cg06270779	Hypermethylated	0.320483	0.339228	4.80679	3.39e-05	0.000365324	1.56013	0.203266	0.523749	0.320483	4	154005381	R	II		IGR	opensea	IGR-opensea		NA	TRUE
cg12534147	Hypomethylated	-0.243371	0.55985	-4.80576	3.4e-05	0.000366241	1.55717	0.663098	0.419728	-0.243371	5	54040362	F	II		IGR	opensea	IGR-opensea		TRUE	TRUE
cg11606261	Hypomethylated	-0.213	0.673828	-4.80548	3.4e-05	0.000366507	1.55637	0.764192	0.551192	-0.213	12	53775336	R	II	SP1	5'UTR	shore	5'UTR-shore	chr12:53774336-53774603	NA	NA
cg01637789	Hypermethylated	0.276987	0.399313	4.80203	3.44e-05	0.00036932	1.54644	0.281803	0.55879	0.276987	15	39875777	F	II	THBS1	Body	shelf	Body-shelf	chr15:39872527-39873567	NA	NA
cg23788418	Hypermethylated	0.200499	0.363006	4.79219	3.54e-05	0.000377993	1.51819	0.277946	0.478445	0.200499	12	65904983	F	II		IGR	opensea	IGR-opensea		NA	TRUE
cg11612799	Hypomethylated	-0.214601	0.640197	-4.78764	3.59e-05	0.00038212	1.50512	0.73124	0.516639	-0.214601	3	113933175	R	I		IGR	opensea	IGR-opensea		TRUE	TRUE
cg07220903	Hypomethylated	-0.221142	0.581312	-4.78625	3.6e-05	0.000383385	1.50114	0.67513	0.453988	-0.221142	3	46973284	F	II	CCDC12	Body	opensea	Body-opensea		NA	TRUE
cg24170465	Hypermethylated	0.214696	0.407374	4.78295	3.64e-05	0.000386484	1.49165	0.316291	0.530986	0.214696	4	159094277	F	II	FAM198B	TSS200	opensea	TSS200-opensea		NA	NA
cg16635948	Hypomethylated	-0.207453	0.791434	-4.7801	3.67e-05	0.000388856	1.48347	0.879444	0.671992	-0.207453	2	109834011	R	II	SH3RF3	Body	opensea	Body-opensea		NA	TRUE
cg00701951	Hypomethylated	-0.209846	0.837776	-4.77722	3.7e-05	0.000391432	1.4752	0.926801	0.716956	-0.209846	10	124228478	R	II	HTRA1	Body	opensea	Body-opensea		TRUE	TRUE
cg07060794	Hypomethylated	-0.204948	0.802303	-4.77365	3.74e-05	0.000394802	1.46497	0.889251	0.684302	-0.204948	7	23387365	R	II	IGF2BP3	Body	opensea	Body-opensea		NA	NA
cg02107844	Hypomethylated	-0.200084	0.501009	-4.77331	3.74e-05	0.000395124	1.46399	0.585893	0.385809	-0.200084	15	92612836	F	II	SLCO3A1	Body	opensea	Body-opensea		TRUE	TRUE
cg14649449	Hypomethylated	-0.220285	0.677025	-4.77094	3.76e-05	0.000397328	1.45717	0.77048	0.550195	-0.220285	9	72660082	R	II	MAMDC2	Body	shore	Body-shore	chr9:72658836-72659277	NA	NA
cg14273093	Hypermethylated	0.204637	0.275045	4.77174	3.76e-05	0.00039656	1.45949	0.18823	0.392867	0.204637	12	124789096	R	I	FAM101A	5'UTR	shore	5'UTR-shore	chr12:124788559-124788884	NA	NA			rs7312156
cg21351392	Hypomethylated	-0.205755	0.802053	-4.7708	3.77e-05	0.000397418	1.45677	0.889343	0.683588	-0.205755	6	161607487	F	I	AGPAT4	Body	opensea	Body-opensea		TRUE	TRUE
cg16174681	Hypomethylated	-0.241506	0.670439	-4.77001	3.77e-05	0.000398073	1.45452	0.772896	0.531389	-0.241506	5	108220453	R	II	FER	Body	opensea	Body-opensea		NA	TRUE
cg14241836	Hypomethylated	-0.202394	0.862566	-4.76479	3.83e-05	0.000403013	1.43952	0.94843	0.746036	-0.202394	7	48124921	R	II		IGR	shelf	IGR-shelf	chr7:48128046-48128499	TRUE	NA
cg01712428	Hypomethylated	-0.246142	0.58214	-4.75384	3.96e-05	0.000413457	1.40812	0.686564	0.440422	-0.246142	7	73132139	F	II	STX1A	Body	shore	Body-shore	chr7:73133388-73134204	NA	NA		rs78054972
cg11057824	Hypermethylated	0.206262	0.682893	4.75014	4e-05	0.000416878	1.39751	0.595388	0.80165	0.206262	14	50471938	F	II	C14orf182	Body	shore	Body-shore	chr14:50470015-50470419	NA	NA
cg18670236	Hypomethylated	-0.230617	0.78663	-4.74769	4.03e-05	0.000419161	1.39049	0.884468	0.65385	-0.230617	3	126630478	F	II	CHCHD6	Body	opensea	Body-opensea		TRUE	TRUE
cg14044388	Hypermethylated	0.211627	0.36203	4.74692	4.04e-05	0.00041992	1.38827	0.272249	0.483875	0.211627	9	94579826	F	I	ROR2	Body	opensea	Body-opensea		NA	TRUE
cg11360546	Hypermethylated	0.205545	0.520827	4.74584	4.05e-05	0.000420938	1.38519	0.433626	0.639171	0.205545	7	1094263	F	II	C7orf50	Body	shelf	Body-shelf	chr7:1097405-1097953	NA	NA
cg04405211	Hypomethylated	-0.203251	0.624865	-4.74382	4.07e-05	0.000423	1.37939	0.711093	0.507841	-0.203251	6	2631721	F	II	C6orf195	5'UTR	shelf	5'UTR-shelf	chr6:2634372-2634945	NA	TRUE		rs34828496	rs35169779
cg05014727	Hypomethylated	-0.230917	0.74487	-4.73681	4.16e-05	0.000429828	1.35929	0.842834	0.611917	-0.230917	10	6214016	F	I	PFKFB3	Body	opensea	Body-opensea		TRUE	NA		rs3814193
cg12488187	Hypermethylated	0.222992	0.362994	4.73659	4.16e-05	0.000430075	1.35867	0.268392	0.491384	0.222992	12	65671664	R	II	MSRB3	TSS1500	shore	TSS1500-shore	chr12:65672391-65673250	NA	NA
cg09372808	Hypermethylated	0.21932	0.802787	4.73352	4.2e-05	0.000433029	1.34987	0.709742	0.929062	0.21932	1	167791030	R	II	ADCY10	Body	shore	Body-shore	chr1:167789396-167789647	NA	TRUE
cg07463059	Hypomethylated	-0.250887	0.638498	-4.72672	4.28e-05	0.00044004	1.33037	0.744934	0.494048	-0.250887	1	158979810	R	II	IFI16	5'UTR	opensea	5'UTR-opensea		NA	NA
cg05609656	Hypermethylated	0.208634	0.456343	4.72547	4.3e-05	0.000441315	1.3268	0.367832	0.576466	0.208634	6	39815893	R	II	DAAM2	5'UTR	opensea	5'UTR-opensea		NA	NA
cg06764092	Hypomethylated	-0.204175	0.627823	-4.72435	4.31e-05	0.000442459	1.32359	0.714443	0.510268	-0.204175	1	159796658	R	I	SLAMF8	5'UTR	opensea	5'UTR-opensea		NA	NA	low-CpG:158063106-158063308		rs59322471
cg14575356	Hypermethylated	0.23963	0.220418	4.71964	4.37e-05	0.000447341	1.3101	0.118756	0.358386	0.23963	6	130013903	R	II	ARHGAP18	Body	opensea	Body-opensea		NA	TRUE
cg18180230	Hypermethylated	0.268005	0.504923	4.71902	4.38e-05	0.00044789	1.30832	0.391224	0.659229	0.268005	11	94798802	F	II	SFRS2B	TSS1500	shore	TSS1500-shore	chr11:94800243-94801117	NA	NA		rs34772492
cg11838152	Hypomethylated	-0.247681	0.815699	-4.71768	4.4e-05	0.000449369	1.3045	0.920776	0.673095	-0.247681	13	102359110	R	II	ITGBL1	Body	opensea	Body-opensea		TRUE	TRUE
cg12691572	Hypermethylated	0.218626	0.33913	4.71531	4.43e-05	0.00045189	1.2977	0.24638	0.465006	0.218626	10	114574959	F	I	VTI1A	Body	opensea	Body-opensea		NA	NA
cg17852507	Hypermethylated	0.254827	0.435635	4.71384	4.44e-05	0.000453537	1.29348	0.327527	0.582354	0.254827	4	154125720	R	II	TRIM2	Body	opensea	Body-opensea		NA	TRUE
cg17922998	Hypomethylated	-0.264618	0.782183	-4.70769	4.53e-05	0.000460003	1.27588	0.894445	0.629828	-0.264618	8	61863697	R	II		IGR	opensea	IGR-opensea		TRUE	TRUE
cg10812236	Hypomethylated	-0.208469	0.695624	-4.70699	4.53e-05	0.000460834	1.27388	0.784066	0.575596	-0.208469	2	68592394	F	II	PLEK	1stExon	opensea	1stExon-opensea		NA	NA	low-CpG:68445821-68445987
cg01702055	Hypomethylated	-0.206322	0.623544	-4.70055	4.62e-05	0.000467741	1.25544	0.711074	0.504752	-0.206322	6	13303065	F	II		IGR	opensea	IGR-opensea		TRUE	TRUE
cg11747104	Hypermethylated	0.20547	0.76244	4.69158	4.74e-05	0.000477418	1.22978	0.675271	0.88074	0.20547	14	59760772	F	II	DAAM1	Body	opensea	Body-opensea		NA	TRUE			rs78813716
cg27651238	Hypermethylated	0.217379	0.390769	4.68687	4.81e-05	0.000482853	1.21629	0.298548	0.515926	0.217379	12	52644264	R	I		IGR	island	IGR-island	chr12:52643982-52644411	NA	NA
cg06205574	Hypermethylated	0.257408	0.464665	4.67536	4.97e-05	0.000495503	1.18339	0.355462	0.61287	0.257408	12	23858674	F	II	SOX5	Body	opensea	Body-opensea		NA	TRUE		rs76293435
cg18801045	Hypermethylated	0.267965	0.306472	4.66937	5.06e-05	0.000502364	1.16625	0.19279	0.460755	0.267965	5	10751081	R	II	DAP	Body	opensea	Body-opensea		NA	TRUE
cg13408795	Hypomethylated	-0.207005	0.725909	-4.65943	5.21e-05	0.000513918	1.13784	0.813729	0.606724	-0.207005	3	143050350	F	II	SLC9A9	Body	opensea	Body-opensea		NA	TRUE
cg14953730	Hypermethylated	0.207841	0.322806	4.65417	5.29e-05	0.000520299	1.12282	0.234631	0.442472	0.207841	10	134498830	R	II	INPP5A	Body	opensea	Body-opensea		TRUE	TRUE
cg23614811	Hypomethylated	-0.206715	0.46339	-4.65352	5.3e-05	0.00052102	1.12096	0.551087	0.344372	-0.206715	17	19976888	R	II		IGR	opensea	IGR-opensea		NA	TRUE	low-CpG:19917420-19917568
cg19421526	Hypermethylated	0.212651	0.329245	4.65357	5.3e-05	0.000520964	1.1211	0.239029	0.45168	0.212651	10	99734513	F	II	CRTAC1	Body	opensea	Body-opensea		NA	TRUE
cg02059176	Hypomethylated	-0.22862	0.731909	-4.64476	5.43e-05	0.000531677	1.09595	0.828899	0.600279	-0.22862	2	44327637	R	II		IGR	opensea	IGR-opensea		TRUE	TRUE
cg16834823	Hypermethylated	0.266424	0.287829	4.64238	5.47e-05	0.000534684	1.08914	0.174801	0.441224	0.266424	6	32064218	F	I	TNXB	Body	island	Body-island	chr6:32063533-32065044	NA	NA		rs56250504
cg20353780	Hypermethylated	0.223611	0.437558	4.63882	5.53e-05	0.000538966	1.07899	0.342693	0.566304	0.223611	12	118588556	R	II	TAOK3	3'UTR	opensea	3'UTR-opensea		NA	NA
cg21308365	Hypomethylated	-0.211646	0.587572	-4.6332	5.62e-05	0.000546016	1.06293	0.677361	0.465716	-0.211646	6	119031399	F	II		IGR	opensea	IGR-opensea		NA	NA
cg22161893	Hypermethylated	0.266628	0.442861	4.62904	5.69e-05	0.000551318	1.05105	0.329746	0.596374	0.266628	6	33147499	F	I	COL11A2	Body	opensea	Body-opensea		NA	NA
cg09261794	Hypermethylated	0.226939	0.283029	4.6281	5.7e-05	0.000552528	1.04838	0.186752	0.41369	0.226939	6	33147897	F	II	COL11A2	Body	opensea	Body-opensea		NA	NA
cg26248066	Hypomethylated	-0.205626	0.702165	-4.62745	5.71e-05	0.000553392	1.04652	0.7894	0.583775	-0.205626	11	70303464	F	II		IGR	opensea	IGR-opensea		NA	NA
cg01940297	Hypermethylated	0.201448	0.602955	4.62755	5.71e-05	0.000553267	1.04682	0.517492	0.71894	0.201448	8	129061191	R	II	MIR1207	TSS1500	opensea	TSS1500-opensea		NA	TRUE
cg11198596	Hypermethylated	0.22662	0.218563	4.62408	5.77e-05	0.000557625	1.0369	0.122421	0.349041	0.22662	3	66548117	R	II	LRIG1	Body	shelf	Body-shelf	chr3:66550318-66551848	NA	NA
cg26557617	Hypomethylated	-0.217901	0.429384	-4.62317	5.78e-05	0.000558746	1.03431	0.521827	0.303926	-0.217901	17	53654271	F	II		IGR	opensea	IGR-opensea		NA	TRUE		rs78026476
cg14854503	Hypomethylated	-0.212743	0.746108	-4.62139	5.81e-05	0.000560966	1.02924	0.836362	0.623619	-0.212743	8	19540272	F	II	CSGALNACT1	TSS200	opensea	TSS200-opensea		NA	NA		rs1552776
cg26789064	Hypermethylated	0.264567	0.390543	4.61998	5.84e-05	0.000562686	1.0252	0.278302	0.542869	0.264567	4	4866130	F	II		IGR	shore	IGR-shore	chr4:4866438-4866813	NA	NA
cg18944752	Hypomethylated	-0.208201	0.382624	-4.61611	5.9e-05	0.00056776	1.01416	0.470952	0.26275	-0.208201	4	3404372	R	II	RGS12	Body	opensea	Body-opensea		TRUE	TRUE
cg03224812	Hypomethylated	-0.281149	0.542552	-4.61461	5.93e-05	0.000569769	1.0099	0.661827	0.380678	-0.281149	12	3807404	F	II	EFCAB4B	5'UTR	opensea	5'UTR-opensea		TRUE	TRUE
cg17727071	Hypomethylated	-0.208522	0.633828	-4.61328	5.95e-05	0.000571509	1.0061	0.722291	0.513769	-0.208522	7	51170073	R	II	COBL	Body	opensea	Body-opensea		NA	NA
cg13088432	Hypermethylated	0.239421	0.304814	4.60948	6.02e-05	0.000576347	0.995253	0.203241	0.442662	0.239421	8	9522664	R	II	TNKS	Body	opensea	Body-opensea		NA	TRUE
cg04049542	Hypermethylated	0.233496	0.717986	4.60465	6.1e-05	0.000582732	0.981494	0.618927	0.852423	0.233496	11	66532827	F	II	C11orf80	Body	shelf	Body-shelf	chr11:66529656-66529896	NA	NA
cg02049833	Hypomethylated	-0.205119	0.618443	-4.60044	6.18e-05	0.00058839	0.969482	0.705463	0.500344	-0.205119	2	101434611	R	II		IGR	shore	IGR-shore	chr2:101434979-101437453	NA	NA
cg18515872	Hypomethylated	-0.207691	0.618234	-4.60043	6.18e-05	0.000588391	0.969454	0.706345	0.498654	-0.207691	14	72943461	R	II	RGS6	Body	opensea	Body-opensea		NA	NA
cg04456219	Hypomethylated	-0.220797	0.599469	-4.59628	6.25e-05	0.000594033	0.957645	0.69314	0.472344	-0.220797	7	17274337	F	II		IGR	opensea	IGR-opensea		NA	NA
cg12691679	Hypermethylated	0.223208	0.453554	4.59493	6.28e-05	0.000595865	0.953792	0.35886	0.582068	0.223208	13	41594904	R	II	ELF1	TSS1500	opensea	TSS1500-opensea		NA	TRUE
cg04757411	Hypomethylated	-0.213545	0.808909	-4.5925	6.32e-05	0.00059907	0.946869	0.899503	0.685959	-0.213545	13	76259545	F	II	LMO7	Body	opensea	Body-opensea		NA	TRUE		rs74831095
cg07474842	Hypomethylated	-0.219577	0.82826	-4.58518	6.46e-05	0.000609022	0.926009	0.921414	0.701837	-0.219577	6	136915088	F	II	MAP3K5	Body	opensea	Body-opensea		TRUE	TRUE
cg22658311	Hypermethylated	0.220556	0.447383	4.58166	6.52e-05	0.000614029	0.91598	0.353814	0.574369	0.220556	4	177640279	R	II	VEGFC	Body	opensea	Body-opensea		NA	TRUE
cg11606195	Hypomethylated	-0.225621	0.741391	-4.58046	6.55e-05	0.000615523	0.912564	0.837109	0.611489	-0.225621	12	124145110	F	II	GTF2H3	3'UTR	opensea	3'UTR-opensea		TRUE	NA		rs12321097
cg12968598	Hypermethylated	0.206876	0.487174	4.57652	6.62e-05	0.000621388	0.901345	0.399408	0.606284	0.206876	6	47444699	F	II	CD2AP	TSS1500	shore	TSS1500-shore	chr6:47445108-47446091	NA	NA
cg07142009	Hypomethylated	-0.212546	0.694834	-4.56791	6.79e-05	0.00063414	0.87684	0.785005	0.572459	-0.212546	17	6656315	F	II		IGR	opensea	IGR-opensea		TRUE	TRUE
cg19365697	Hypomethylated	-0.231683	0.683216	-4.56585	6.83e-05	0.000637248	0.870988	0.781505	0.549822	-0.231683	6	30174261	F	II	TRIM26	5'UTR	opensea	5'UTR-opensea		NA	NA
cg05891572	Hypermethylated	0.235198	0.424011	4.56578	6.83e-05	0.000637336	0.870784	0.32423	0.559428	0.235198	7	33462512	F	II	BBS9	Body	opensea	Body-opensea		NA	TRUE
cg03259984	Hypermethylated	0.205381	0.703497	4.55972	6.95e-05	0.000646278	0.853533	0.616365	0.821746	0.205381	5	138737585	R	II	SPATA24	Body	shore	Body-shore	chr5:138739492-138739912	NA	NA
cg13333800	Hypomethylated	-0.200079	0.504732	-4.55821	6.98e-05	0.000648686	0.849227	0.589614	0.389536	-0.200079	5	125694418	R	II	GRAMD3	TSS1500	opensea	TSS1500-opensea		NA	NA			rs74443488
cg24794102	Hypermethylated	0.209426	0.585009	4.55764	6.99e-05	0.000649571	0.847627	0.496161	0.705587	0.209426	7	116132431	F	II		IGR	opensea	IGR-opensea		NA	TRUE
cg15241779	Hypermethylated	0.204088	0.623825	4.55526	7.04e-05	0.000653101	0.840839	0.537242	0.74133	0.204088	12	10459912	F	II	KLRD1	TSS1500	opensea	TSS1500-opensea		NA	NA
cg05348366	Hypermethylated	0.231833	0.589683	4.55357	7.07e-05	0.000655658	0.836048	0.49133	0.723163	0.231833	1	19665184	R	I		IGR	island	IGR-island	chr1:19665010-19665276	NA	TRUE
cg17745339	Hypomethylated	-0.213537	0.585992	-4.551	7.13e-05	0.000659375	0.828727	0.676584	0.463046	-0.213537	5	176755199	F	II		IGR	shelf	IGR-shelf	chr5:176759071-176759361	TRUE	NA		rs10040069
cg26262157	Hypomethylated	-0.202091	0.731659	-4.54852	7.18e-05	0.000663328	0.821689	0.817395	0.615304	-0.202091	10	6214079	F	II	PFKFB3	Body	opensea	Body-opensea		TRUE	NA
cg12565679	Hypermethylated	0.240866	0.29883	4.54537	7.24e-05	0.0006682	0.812715	0.196644	0.43751	0.240866	5	135283016	F	II	LECT2	3'UTR	opensea	3'UTR-opensea		NA	NA
cg08357895	Hypermethylated	0.256864	0.34504	4.5369	7.42e-05	0.000681779	0.788647	0.236067	0.492931	0.256864	5	42422138	R	II		IGR	shore	IGR-shore	chr5:42423530-42423740	NA	NA
cg00101629	Hypomethylated	-0.227707	0.718944	-4.5318	7.53e-05	0.000689965	0.774149	0.815547	0.58784	-0.227707	1	15068966	R	II	KIAA1026	Body	opensea	Body-opensea		TRUE	TRUE
cg01992382	Hypermethylated	0.216537	0.221361	4.53052	7.56e-05	0.000691916	0.77053	0.129496	0.346034	0.216537	6	32064212	F	I	TNXB	Body	island	Body-island	chr6:32063533-32065044	NA	NA
cg12578486	Hypomethylated	-0.231448	0.660392	-4.52902	7.6e-05	0.000694113	0.766265	0.758582	0.527134	-0.231448	13	100008957	F	II	UBAC2	Body	opensea	Body-opensea		NA	TRUE
cg13237021	Hypermethylated	0.267053	0.283805	4.52846	7.61e-05	0.00069505	0.764658	0.17051	0.437563	0.267053	11	69949774	R	II	ANO1	Body	opensea	Body-opensea		NA	NA
cg09856467	Hypomethylated	-0.228736	0.712558	-4.52756	7.63e-05	0.000696341	0.76212	0.809597	0.580862	-0.228736	22	26938937	R	II	TPST2	5'UTR	shore	5'UTR-shore	chr22:26936996-26937672	NA	NA
cg01722868	Hypermethylated	0.212136	0.50977	4.51557	7.9e-05	0.000715129	0.728059	0.419773	0.631909	0.212136	1	116655078	F	II	C1orf161	5'UTR	opensea	5'UTR-opensea		NA	NA
cg03772020	Hypomethylated	-0.21776	0.825517	-4.51104	8e-05	0.000722517	0.715208	0.9179	0.70014	-0.21776	6	148879122	F	II		IGR	shore	IGR-shore	chr6:148881016-148881441	NA	NA		rs74681930
cg03201337	Hypomethylated	-0.214866	0.39945	-4.5045	8.15e-05	0.000733231	0.696643	0.490606	0.27574	-0.214866	10	69609995	R	II		IGR	shore	IGR-shore	chr10:69609477-69609722	NA	NA
cg27543214	Hypermethylated	0.215359	0.345936	4.49801	8.31e-05	0.000744427	0.678223	0.254571	0.46993	0.215359	6	30761828	F	II		IGR	opensea	IGR-opensea		NA	TRUE
cg04031093	Hypomethylated	-0.223745	0.534574	-4.49497	8.38e-05	0.000749453	0.669602	0.629496	0.405751	-0.223745	1	233027124	F	II		IGR	opensea	IGR-opensea		TRUE	TRUE
cg20494738	Hypermethylated	0.214467	0.637493	4.4852	8.62e-05	0.000766277	0.641911	0.546506	0.760974	0.214467	12	124985889	F	I	NCOR2	5'UTR	opensea	5'UTR-opensea		NA	TRUE		rs73423681
cg24965479	Hypomethylated	-0.208435	0.463997	-4.47636	8.84e-05	0.00078197	0.616856	0.552423	0.343989	-0.208435	17	59216714	F	II	BCAS3	Body	opensea	Body-opensea		TRUE	TRUE
cg03821121	Hypomethylated	-0.207742	0.71581	-4.46183	9.22e-05	0.000809104	0.575696	0.803943	0.596201	-0.207742	11	12148288	F	II	MICAL2	5'UTR	opensea	5'UTR-opensea		TRUE	TRUE
cg03533256	Hypomethylated	-0.221697	0.596572	-4.46048	9.26e-05	0.000811474	0.571894	0.690626	0.468928	-0.221697	17	72620088	R	II	CD300E	TSS1500	opensea	TSS1500-opensea		NA	NA
cg17738521	Hypomethylated	-0.241172	0.613102	-4.45776	9.33e-05	0.000816374	0.564176	0.715418	0.474246	-0.241172	6	143224179	R	II	HIVEP2	5'UTR	opensea	5'UTR-opensea		NA	TRUE			rs79947479
cg23348014	Hypomethylated	-0.237977	0.581502	-4.44846	9.58e-05	0.000833907	0.537865	0.682462	0.444485	-0.237977	7	94023483	F	I	COL1A2	TSS1500	opensea	TSS1500-opensea		NA	NA
cg09767588	Hypermethylated	0.226898	0.406734	4.44769	9.61e-05	0.000835288	0.535681	0.310475	0.537373	0.226898	1	59644647	R	II		IGR	opensea	IGR-opensea		NA	TRUE
cg04712122	Hypermethylated	0.209352	0.810435	4.44342	9.72e-05	0.000843417	0.52361	0.721619	0.930971	0.209352	14	99655747	F	II	BCL11B	Body	opensea	Body-opensea		NA	NA
cg22237425	Hypomethylated	-0.2203	0.68826	-4.44259	9.75e-05	0.000845061	0.521264	0.781721	0.561421	-0.2203	17	738822	R	II	NXN	Body	shore	Body-shore	chr17:738868-739377	TRUE	NA
cg13427810	Hypermethylated	0.261617	0.454895	4.44067	9.8e-05	0.00084878	0.515819	0.343906	0.605523	0.261617	9	116990636	F	II	COL27A1	Body	opensea	Body-opensea		NA	TRUE
cg12431891	Hypomethylated	-0.200628	0.611469	-4.43296	0.000100224	0.000864222	0.494029	0.696584	0.495956	-0.200628	3	114958699	R	II		IGR	opensea	IGR-opensea		TRUE	TRUE
cg01806427	Hypomethylated	-0.333132	0.669874	-4.43154	0.000100635	0.000867168	0.490017	0.811202	0.47807	-0.333132	5	123737813	F	II		IGR	opensea	IGR-opensea		NA	TRUE		rs73781667
cg11756029	Hypomethylated	-0.223002	0.584559	-4.43131	0.000100701	0.000867601	0.489371	0.679166	0.456163	-0.223002	12	112568357	F	II	TRAFD1	Body	opensea	Body-opensea		NA	NA
cg03773862	Hypomethylated	-0.21499	0.774113	-4.43102	0.000100785	0.000868147	0.488555	0.865321	0.650331	-0.21499	7	37123550	F	II	ELMO1	Body	opensea	Body-opensea		NA	TRUE
cg02153747	Hypermethylated	0.24769	0.508294	4.42574	0.000102331	0.000878735	0.47362	0.403214	0.650903	0.24769	10	29917507	F	II	SVIL	5'UTR	opensea	5'UTR-opensea		NA	TRUE
cg12777520	Hypomethylated	-0.27084	0.665379	-4.41498	0.000105552	0.000900408	0.443224	0.780281	0.509441	-0.27084	9	129387303	R	II	LMX1B	Body	island	Body-island	chr9:129386112-129389231	NA	TRUE
cg10664305	Hypermethylated	0.212726	0.657138	4.41498	0.000105553	0.000900408	0.443215	0.56689	0.779617	0.212726	13	43360920	F	II	C13orf30	Body	opensea	Body-opensea		NA	NA
cg24047187	Hypermethylated	0.227895	0.27759	4.40987	0.000107115	0.000910486	0.428807	0.180908	0.408803	0.227895	2	99410740	R	II	C2orf55	3'UTR	opensea	3'UTR-opensea		NA	NA
cg21311834	Hypermethylated	0.231846	0.377128	4.40802	0.000107688	0.000914293	0.423577	0.278769	0.510615	0.231846	4	1810332	F	II	FGFR3	3'UTR	shelf	3'UTR-shelf	chr4:1806488-1806696	NA	NA		rs2121456
cg25123566	Hypomethylated	-0.247545	0.694538	-4.39434	0.000112011	0.000943181	0.384985	0.799557	0.552012	-0.247545	12	47610734	F	II	FAM113B	5'UTR	opensea	5'UTR-opensea		NA	NA
cg19975025	Hypomethylated	-0.217677	0.430713	-4.38979	0.000113487	0.000953126	0.372146	0.523061	0.305384	-0.217677	12	88703531	R	II		IGR	opensea	IGR-opensea		NA	TRUE
cg24980709	Hypomethylated	-0.219399	0.636607	-4.38388	0.000115433	0.00096604	0.355481	0.729686	0.510287	-0.219399	2	241851343	R	II		IGR	opensea	IGR-opensea		NA	NA
cg22635491	Hypermethylated	0.202879	0.292017	4.37913	0.000117022	0.000976217	0.342076	0.205947	0.408826	0.202879	12	115109934	R	I	TBX3	Body	island	Body-island	chr12:115109503-115110061	NA	NA
cg13070650	Hypermethylated	0.211521	0.765419	4.37295	0.00011912	0.000990057	0.324666	0.675682	0.887204	0.211521	8	99490901	F	II	STK3	Body	opensea	Body-opensea		NA	TRUE		rs7008395
cg02732915	Hypermethylated	0.208212	0.598385	4.36662	0.000121306	0.00100442	0.306841	0.510053	0.718265	0.208212	4	81120670	R	II	PRDM8	5'UTR	shore	5'UTR-shore	chr4:81119095-81119391	NA	NA
cg10890302	Hypermethylated	0.216733	0.241025	4.36166	0.000123047	0.00101584	0.292879	0.149077	0.36581	0.216733	6	32064246	F	I	TNXB	Body	island	Body-island	chr6:32063533-32065044	NA	NA		rs56250504
cg14834653	Hypermethylated	0.201784	0.318027	4.36132	0.000123167	0.00101666	0.291926	0.232422	0.434205	0.201784	10	123353791	R	II	FGFR2	TSS200	shelf	TSS200-shelf	chr10:123356616-123358285	NA	NA
cg14582191	Hypermethylated	0.2119	0.474833	4.3388	0.000131397	0.00107084	0.228557	0.384936	0.596836	0.2119	4	5135644	F	II	STK32B	Body	opensea	Body-opensea		NA	TRUE
cg11244402	Hypomethylated	-0.20468	0.778675	-4.33791	0.000131734	0.00107307	0.226044	0.865509	0.660829	-0.20468	13	41237992	F	II	FOXO1	Body	shore	Body-shore	chr13:41238500-41241750	NA	NA
cg03379552	Hypermethylated	0.209592	0.545414	4.33122	0.000134285	0.00108948	0.207262	0.456496	0.666088	0.209592	10	99734662	R	II	CRTAC1	Body	opensea	Body-opensea		NA	TRUE
cg02868790	Hypermethylated	0.202879	0.452319	4.32897	0.000135157	0.00109499	0.200928	0.366249	0.569128	0.202879	6	53377998	F	II	GCLC	Body	opensea	Body-opensea		NA	TRUE
cg13071869	Hypermethylated	0.216931	0.479628	4.32525	0.000136607	0.00110466	0.190476	0.387596	0.604527	0.216931	3	112948716	F	II	BOC	5'UTR	opensea	5'UTR-opensea		NA	TRUE
cg18025409	Hypomethylated	-0.205832	0.58443	-4.32386	0.000137153	0.00110809	0.186572	0.671752	0.46592	-0.205832	1	8001046	F	II	TNFRSF9	TSS200	shore	TSS200-shore	chr1:8002408-8002699	NA	NA			rs17848005
cg13335567	Hypermethylated	0.200003	0.2989	4.32301	0.000137486	0.00111015	0.184195	0.21405	0.414053	0.200003	8	71127379	F	II	NCOA2	Body	opensea	Body-opensea		NA	TRUE		rs79631932
cg23677311	Hypomethylated	-0.203793	0.560637	-4.32271	0.000137605	0.0011109	0.183345	0.647095	0.443302	-0.203793	8	25061108	R	II	DOCK5	Body	opensea	Body-opensea		NA	TRUE
cg14694205	Hypermethylated	0.233207	0.371519	4.31885	0.000139137	0.00112104	0.172505	0.272583	0.50579	0.233207	3	155594778	R	II	GMPS	Body	opensea	Body-opensea		NA	NA
cg05516295	Hypermethylated	0.224538	0.423992	4.31193	0.000141926	0.0011386	0.153074	0.328734	0.553271	0.224538	5	134526124	R	II		IGR	shore	IGR-shore	chr5:134526927-134527419	NA	NA
cg17526890	Hypermethylated	0.200209	0.701354	4.30573	0.000144472	0.0011547	0.135671	0.616417	0.816625	0.200209	2	96868790	R	II	STARD7	Body	opensea	Body-opensea		NA	TRUE
cg04372674	Hypomethylated	-0.210705	0.665225	-4.30297	0.000145619	0.00116212	0.12793	0.754615	0.54391	-0.210705	7	30951381	R	II	AQP1	TSS200	opensea	TSS200-opensea		NA	NA
cg12201544	Hypermethylated	0.232458	0.274128	4.29785	0.000147771	0.00117636	0.113572	0.17551	0.407968	0.232458	6	169287287	R	I		IGR	shore	IGR-shore	chr6:169286195-169286688	NA	NA
cg18320356	Hypomethylated	-0.238797	0.73202	-4.29517	0.000148912	0.00118376	0.106041	0.833328	0.594531	-0.238797	12	10103812	R	II		IGR	opensea	IGR-opensea		NA	NA
cg17284116	Hypomethylated	-0.206387	0.635677	-4.29199	0.000150275	0.00119284	0.0971267	0.723235	0.516848	-0.206387	11	27925893	F	II		IGR	opensea	IGR-opensea		NA	TRUE
cg07582892	Hypermethylated	0.287107	0.327413	4.28919	0.000151484	0.00120049	0.089281	0.20561	0.492717	0.287107	1	184488937	R	II	C1orf21	Body	opensea	Body-opensea		NA	TRUE
cg03846249	Hypermethylated	0.212628	0.222216	4.28174	0.00015475	0.00122125	0.0684084	0.132011	0.344638	0.212628	12	130621750	F	II		IGR	shore	IGR-shore	chr12:130623142-130623492	NA	TRUE
cg02571436	Hypermethylated	0.262859	0.29311	4.28149	0.000154861	0.0012219	0.0677103	0.181594	0.444453	0.262859	10	77468337	F	II		IGR	opensea	IGR-opensea		NA	TRUE			rs79344486
cg13445177	Hypomethylated	-0.2047	0.572747	-4.27416	0.000158147	0.0012428	0.0471695	0.65959	0.45489	-0.2047	1	151967021	R	II	S100A10	TSS1500	shore	TSS1500-shore	chr1:151965657-151966387	NA	NA
cg26867545	Hypermethylated	0.201744	0.508889	4.27231	0.000158985	0.00124839	0.0419938	0.423301	0.625045	0.201744	10	21803830	R	II	C10orf140	3'UTR	shore	3'UTR-shore	chr10:21805197-21805459	NA	NA
cg07254421	Hypomethylated	-0.235496	0.625955	-4.2719	0.000159174	0.00124968	0.0408327	0.725862	0.490366	-0.235496	5	36657993	R	II	SLC1A3	Body	opensea	Body-opensea		TRUE	TRUE			rs79029484
cg08090164	Hypermethylated	0.21288	0.292077	4.26961	0.000160221	0.00125612	0.0344236	0.201764	0.414644	0.21288	8	143859709	F	II	LYNX1	TSS200	shore	TSS200-shore	chr8:143858279-143859411	NA	NA
cg16516919	Hypermethylated	0.204472	0.42263	4.26932	0.000160352	0.00125693	0.0336192	0.335885	0.540357	0.204472	1	203297711	F	II		IGR	shore	IGR-shore	chr1:203296277-203296929	NA	NA
cg20676788	Hypomethylated	-0.222913	0.55807	-4.26044	0.00016448	0.00128262	0.00876017	0.65264	0.429727	-0.222913	13	49379791	R	II		IGR	opensea	IGR-opensea		NA	TRUE
cg19778236	Hypomethylated	-0.221662	0.62025	-4.24329	0.000172745	0.00133394	-0.0391841	0.714288	0.492627	-0.221662	5	143302580	F	II		IGR	opensea	IGR-opensea		NA	TRUE
cg27205902	Hypermethylated	0.262262	0.502114	4.23719	0.000175784	0.00135262	-0.0562349	0.390851	0.653113	0.262262	11	1006985	R	II	AP2A2	Body	shore	Body-shore	chr11:1007921-1008343	NA	NA
cg16046375	Hypomethylated	-0.232547	0.755782	-4.23653	0.000176117	0.00135486	-0.0580837	0.854438	0.621891	-0.232547	13	114881019	R	II	RASA3	Body	shore	Body-shore	chr13:114879041-114879530	TRUE	TRUE
cg03708012	Hypermethylated	0.216297	0.453367	4.23087	0.000178987	0.00137255	-0.0738879	0.361605	0.577902	0.216297	10	123318666	F	II	FGFR2	Body	opensea	Body-opensea		NA	TRUE
cg17165848	Hypomethylated	-0.201371	0.46563	-4.23084	0.000179001	0.0013726	-0.0739628	0.55106	0.349689	-0.201371	2	175462452	F	II	WIPF1	5'UTR	opensea	5'UTR-opensea		NA	NA	low-CpG:175170674-175170781
cg20063728	Hypomethylated	-0.229431	0.447896	-4.2307	0.000179077	0.00137312	-0.0743783	0.545231	0.315799	-0.229431	7	553423	F	II	PDGFA	Body	shelf	Body-shelf	chr7:556611-562845	TRUE	TRUE
cg08672919	Hypermethylated	0.213997	0.400641	4.22599	0.000181502	0.00138787	-0.0875274	0.309854	0.523851	0.213997	6	169338788	F	II		IGR	opensea	IGR-opensea		NA	TRUE
cg14434062	Hypomethylated	-0.226924	0.704642	-4.22444	0.000182308	0.00139282	-0.091856	0.800913	0.573988	-0.226924	15	70767419	F	II		IGR	opensea	IGR-opensea		TRUE	TRUE
cg20054157	Hypomethylated	-0.246061	0.481563	-4.22061	0.000184311	0.00140522	-0.102534	0.585952	0.339891	-0.246061	10	10837080	F	II	SFTA1P	TSS1500	opensea	TSS1500-opensea		NA	TRUE
cg12591668	Hypomethylated	-0.217059	0.81926	-4.21086	0.000189514	0.00143632	-0.129737	0.911345	0.694287	-0.217059	1	192520335	F	II		IGR	opensea	IGR-opensea		NA	TRUE		rs34359792
cg07109745	Hypermethylated	0.209903	0.330161	4.20859	0.000190742	0.00144395	-0.136048	0.241112	0.451015	0.209903	11	3901552	R	II	STIM1	Body	opensea	Body-opensea		NA	TRUE
cg10923662	Hypermethylated	0.208373	0.209893	4.20858	0.00019075	0.00144397	-0.136093	0.121493	0.329866	0.208373	6	32064258	F	I	TNXB	Body	island	Body-island	chr6:32063533-32065044	NA	NA			rs56250504
cg02295216	Hypomethylated	-0.220415	0.595093	-4.20676	0.000191743	0.00144962	-0.141163	0.688602	0.468187	-0.220415	16	66585210	R	II	CKLF	TSS1500	shore	TSS1500-shore	chr16:66586268-66586719	NA	NA
cg26282731	Hypermethylated	0.21056	0.232996	4.20616	0.000192073	0.00145178	-0.142845	0.143668	0.354228	0.21056	4	148939288	F	II	ARHGAP10	Body	opensea	Body-opensea		NA	TRUE
cg08586426	Hypomethylated	-0.234844	0.741726	-4.20545	0.000192463	0.00145404	-0.144828	0.841357	0.606513	-0.234844	11	33915315	F	I	LMO2	TSS1500	opensea	TSS1500-opensea		NA	NA
cg11737757	Hypermethylated	0.217915	0.459973	4.20401	0.000193254	0.00145872	-0.148831	0.367525	0.585439	0.217915	1	2885168	R	II		IGR	island	IGR-island	chr1:2885062-2885284	NA	NA
cg13734338	Hypermethylated	0.226142	0.440083	4.20352	0.000193521	0.00146049	-0.150182	0.344145	0.570286	0.226142	2	20144847	F	II	WDR35	Body	opensea	Body-opensea		NA	TRUE
cg05957504	Hypermethylated	0.237061	0.365589	4.17644	0.000209058	0.00155424	-0.225611	0.265018	0.502079	0.237061	5	124014639	F	II	ZNF608	Body	opensea	Body-opensea		NA	TRUE
cg14863265	Hypomethylated	-0.208581	0.809915	-4.17165	0.000211929	0.00157111	-0.238925	0.898404	0.689823	-0.208581	7	2801509	R	II	GNA12	Body	shore	Body-shore	chr7:2802440-2802698	NA	NA
cg22149471	Hypermethylated	0.21873	0.368714	4.16543	0.000215714	0.00159359	-0.256209	0.275919	0.494649	0.21873	17	55721561	R	II	MSI2	Body	opensea	Body-opensea		NA	TRUE
cg03534504	Hypermethylated	0.243423	0.407586	4.16467	0.000216182	0.00159613	-0.258327	0.304316	0.547739	0.243423	5	171594998	R	II	STK10	Body	opensea	Body-opensea		NA	TRUE
cg11197258	Hypermethylated	0.258575	0.32806	4.15671	0.000221138	0.00162611	-0.280451	0.218362	0.476936	0.258575	12	124845001	F	II	NCOR2	Body	opensea	Body-opensea		NA	NA
cg21908828	Hypermethylated	0.222764	0.369844	4.15389	0.000222923	0.00163639	-0.288297	0.275338	0.498102	0.222764	4	154386136	F	II	KIAA0922	TSS1500	shore	TSS1500-shore	chr4:154386834-154388183	NA	NA
cg12689670	Hypomethylated	-0.20267	0.799059	-4.14704	0.000227307	0.00166191	-0.307305	0.88504	0.68237	-0.20267	1	183009347	R	II	LAMC1	Body	opensea	Body-opensea		NA	TRUE
cg12963656	Hypomethylated	-0.217487	0.820136	-4.13598	0.000234574	0.00170385	-0.338011	0.912404	0.694916	-0.217487	3	101659687	F	II	LOC152225	TSS200	opensea	TSS200-opensea		TRUE	TRUE
cg23906454	Hypermethylated	0.207894	0.289852	4.1278	0.000240089	0.00173569	-0.360682	0.201655	0.409549	0.207894	6	108785671	F	II	LACE1	Body	opensea	Body-opensea		NA	TRUE
cg27053177	Hypermethylated	0.254942	0.290095	4.12248	0.000243748	0.00175745	-0.375438	0.181938	0.436879	0.254942	2	169508778	R	II	LASS6	Body	opensea	Body-opensea		NA	TRUE
cg06646139	Hypermethylated	0.246817	0.241835	4.1204	0.000245193	0.00176584	-0.381201	0.137125	0.383942	0.246817	4	78096345	F	II		IGR	opensea	IGR-opensea		NA	TRUE
cg25373630	Hypermethylated	0.280789	0.344439	4.11419	0.000249552	0.00179048	-0.398389	0.225317	0.506105	0.280789	18	60984656	F	II	BCL2	Body	shore	Body-shore	chr18:60985503-60985741	NA	NA
cg12450012	Hypermethylated	0.208738	0.533706	4.11215	0.000251001	0.00179856	-0.404033	0.44515	0.653888	0.208738	11	70282487	R	II	CTTN	3'UTR	opensea	3'UTR-opensea		NA	NA
cg11066033	Hypermethylated	0.230002	0.282857	4.11055	0.000252149	0.00180506	-0.408484	0.185281	0.415283	0.230002	2	242556858	F	II	THAP4	1stExon	opensea	1stExon-opensea		NA	TRUE
cg20277356	Hypermethylated	0.250146	0.34852	4.10353	0.000257219	0.00183433	-0.427896	0.242398	0.492543	0.250146	10	123353800	F	II	FGFR2	TSS200	shelf	TSS200-shelf	chr10:123356616-123358285	NA	NA		rs3135719	rs3135720
cg13997788	Hypermethylated	0.23233	0.347308	4.0888	0.000268202	0.00189501	-0.468656	0.248743	0.481073	0.23233	2	46593223	R	I	EPAS1	Body	opensea	Body-opensea		NA	TRUE
cg22274117	Hypomethylated	-0.211103	0.635288	-4.08735	0.000269304	0.00190103	-0.47265	0.724847	0.513744	-0.211103	6	16713613	F	II	ATXN1	5'UTR	opensea	5'UTR-opensea		NA	TRUE		rs75654158
cg00401471	Hypermethylated	0.231868	0.335349	4.08373	0.000272083	0.00191619	-0.482657	0.236981	0.468849	0.231868	19	38782834	R	II	SPINT2	3'UTR	opensea	3'UTR-opensea		NA	NA
cg14856220	Hypermethylated	0.24213	0.360648	4.06867	0.000283949	0.00198244	-0.524253	0.257926	0.500056	0.24213	10	123353500	F	II	FGFR2	TSS200	shelf	TSS200-shelf	chr10:123356616-123358285	NA	NA
cg26036018	Hypermethylated	0.222425	0.359605	4.06526	0.000286703	0.00199751	-0.533658	0.265243	0.487668	0.222425	1	65641680	R	II	AK3L1	Body	opensea	Body-opensea		NA	TRUE
cg15754752	Hypermethylated	0.218028	0.266854	4.06422	0.000287545	0.00200262	-0.536513	0.174357	0.392385	0.218028	13	36944433	R	II	SPG20	TSS200	opensea	TSS200-opensea		NA	TRUE
cg26883434	Hypermethylated	0.209382	0.577775	4.0567	0.000293732	0.00203727	-0.557251	0.488946	0.698328	0.209382	5	111091560	F	II	C5orf13	5'UTR	shore	5'UTR-shore	chr5:111093438-111093980	NA	NA
cg17587492	Hypermethylated	0.230055	0.362302	4.04621	0.00030258	0.00208632	-0.586156	0.264703	0.494758	0.230055	1	84857501	R	II	UOX	Body	opensea	Body-opensea		NA	TRUE
cg24028809	Hypomethylated	-0.201177	0.718034	-4.04065	0.000307379	0.0021127	-0.601479	0.803382	0.602204	-0.201177	6	153414101	R	II	RGS17	5'UTR	opensea	5'UTR-opensea		NA	TRUE
cg26549860	Hypermethylated	0.220921	0.391929	4.03494	0.000312382	0.00214023	-0.617196	0.298205	0.519126	0.220921	11	72554159	R	II	FCHSD2	Body	opensea	Body-opensea		NA	TRUE
cg11772527	Hypermethylated	0.220802	0.312464	4.02355	0.000322606	0.00219653	-0.648546	0.21879	0.439592	0.220802	13	94161642	F	II	GPC6	Body	opensea	Body-opensea		NA	TRUE
cg04522310	Hypomethylated	-0.210972	0.705844	-4.01324	0.000332137	0.00224824	-0.676883	0.795347	0.584375	-0.210972	16	27378982	R	I		IGR	opensea	IGR-opensea		NA	TRUE
cg10859327	Hypermethylated	0.268479	0.308716	4.00616	0.000338838	0.00228274	-0.696317	0.194816	0.463295	0.268479	10	101704782	R	II	NCRNA00093	Body	opensea	Body-opensea		NA	TRUE
cg21409833	Hypermethylated	0.216759	0.500111	4.0029	0.000341966	0.00229866	-0.705258	0.408152	0.624912	0.216759	1	63062724	F	II	DOCK7	Body	opensea	Body-opensea		NA	NA
cg26911243	Hypermethylated	0.234652	0.41333	3.99841	0.000346331	0.00232187	-0.717598	0.313781	0.548433	0.234652	5	96401915	R	II		IGR	opensea	IGR-opensea		NA	TRUE
cg13345122	Hypermethylated	0.239472	0.316259	3.98327	0.00036143	0.00240143	-0.7591	0.214665	0.454137	0.239472	2	168912885	F	II	STK39	Body	opensea	Body-opensea		NA	TRUE
cg11014073	Hypermethylated	0.233938	0.363018	3.9829	0.000361808	0.00240326	-0.760119	0.263772	0.49771	0.233938	12	64460951	R	II	SRGAP1	Body	opensea	Body-opensea		NA	TRUE
cg11863380	Hypermethylated	0.206971	0.597133	3.9763	0.000368603	0.00243946	-0.77821	0.509327	0.716298	0.206971	5	95094981	R	II	RHOBTB3	Body	opensea	Body-opensea		NA	TRUE
cg08667600	Hypermethylated	0.238904	0.457662	3.97489	0.000370072	0.00244678	-0.782077	0.356309	0.595213	0.238904	3	29623882	R	II	RBMS3	Body	opensea	Body-opensea		NA	TRUE
cg13738327	Hypermethylated	0.213597	0.325341	3.97107	0.000374074	0.0024692	-0.792535	0.234725	0.448322	0.213597	11	68139233	R	I	LRP5	Body	opensea	Body-opensea		NA	NA
cg15765353	Hypermethylated	0.208072	0.410578	3.95499	0.000391389	0.00255941	-0.836515	0.322305	0.530377	0.208072	3	45601455	R	II		IGR	opensea	IGR-opensea		NA	TRUE
cg17729072	Hypermethylated	0.211972	0.232512	3.94604	0.00040137	0.00261123	-0.860983	0.142584	0.354556	0.211972	6	4322739	R	II		IGR	opensea	IGR-opensea		NA	TRUE
cg12245706	Hypermethylated	0.226032	0.298142	3.9439	0.00040379	0.00262459	-0.866824	0.20225	0.428281	0.226032	2	71823484	R	I	DYSF	Body	opensea	Body-opensea		NA	NA
cg20806676	Hypermethylated	0.263675	0.424488	3.9425	0.000405378	0.00263282	-0.870638	0.312626	0.576301	0.263675	6	29579306	R	II	GABBR1	Body	opensea	Body-opensea		NA	NA
cg19758142	Hypermethylated	0.207783	0.549327	3.93711	0.000411565	0.0026647	-0.885351	0.461177	0.66896	0.207783	3	172365942	F	II	NCEH1	5'UTR	opensea	5'UTR-opensea		NA	TRUE
cg23678985	Hypermethylated	0.217739	0.456677	3.90531	0.000450003	0.00286396	-0.972051	0.364303	0.582042	0.217739	17	70514539	R	II		IGR	opensea	IGR-opensea		NA	TRUE
cg14047130	Hypermethylated	0.222062	0.38118	3.89995	0.000456813	0.00289849	-0.98663	0.286972	0.509034	0.222062	4	11427700	F	II	HS3ST1	5'UTR	shore	5'UTR-shore	chr4:11429414-11429633	NA	NA
cg14774995	Hypermethylated	0.212432	0.453529	3.8943	0.000464102	0.00293468	-1.00199	0.363406	0.575839	0.212432	8	128841050	R	II	PVT1	Body	opensea	Body-opensea		NA	TRUE
cg01959421	Hypermethylated	0.219797	0.279579	3.89319	0.000465549	0.00294189	-1.00501	0.186332	0.406128	0.219797	2	72368797	F	II	CYP26B1	Body	shore	Body-shore	chr2:72370296-72370682	NA	NA			rs35097477
cg04048461	Hypermethylated	0.201296	0.421977	3.88626	0.000474672	0.00298899	-1.02384	0.336579	0.537875	0.201296	2	149041060	R	II		IGR	opensea	IGR-opensea		NA	TRUE
cg14196395	Hypermethylated	0.238545	0.306324	3.87748	0.00048649	0.00304556	-1.0477	0.205123	0.443668	0.238545	2	71823517	R	I	DYSF	Body	opensea	Body-opensea		NA	NA
cg19480965	Hypermethylated	0.217419	0.34086	3.87438	0.000490721	0.00306568	-1.0561	0.248622	0.466041	0.217419	6	3789433	R	II		IGR	opensea	IGR-opensea		NA	TRUE
cg26853787	Hypermethylated	0.214297	0.44211	3.86855	0.000498787	0.00310502	-1.07191	0.351196	0.565493	0.214297	2	202904337	R	II		IGR	shelf	IGR-shelf	chr2:202897386-202901046	NA	NA
cg17227257	Hypomethylated	-0.210318	0.54676	-3.86691	0.00050108	0.00311653	-1.07636	0.635986	0.425667	-0.210318	4	1202694	F	I	LOC100130872-SPON2	TSS200	shore	TSS200-shore	chr4:1202956-1203200	NA	NA
cg14030882	Hypermethylated	0.20037	0.43536	3.86213	0.000507831	0.00315049	-1.08934	0.350354	0.550725	0.20037	14	61655919	F	I		IGR	opensea	IGR-opensea		TRUE	NA
cg02094363	Hypermethylated	0.205521	0.464903	3.85117	0.000523624	0.00322938	-1.11903	0.377712	0.583233	0.205521	14	33955865	F	II	NPAS3	Body	opensea	Body-opensea		NA	TRUE		rs74846295
cg16406892	Hypermethylated	0.204172	0.605464	3.83865	0.000542247	0.00332075	-1.1529	0.518845	0.723018	0.204172	12	115118777	R	II	TBX3	Body	shore	Body-shore	chr12:115120774-115122945	NA	NA
cg11836372	Hypermethylated	0.206892	0.222514	3.83479	0.000548123	0.0033502	-1.16334	0.134741	0.341633	0.206892	10	123353822	F	II	FGFR2	TSS200	shelf	TSS200-shelf	chr10:123356616-123358285	NA	NA		rs3135719
cg14204784	Hypomethylated	-0.252657	0.689815	-3.82421	0.000564538	0.00343007	-1.19193	0.797003	0.544346	-0.252657	9	129387231	R	I	LMX1B	Body	island	Body-island	chr9:129386112-129389231	NA	TRUE
cg04757901	Hypermethylated	0.225953	0.423359	3.82323	0.000566081	0.00343814	-1.19458	0.3275	0.553453	0.225953	6	32060794	F	II	TNXB	Body	shelf	Body-shelf	chr6:32063533-32065044	TRUE	NA		rs4711285
cg13413719	Hypomethylated	-0.204932	0.795369	-3.81994	0.000571299	0.00346404	-1.20347	0.88231	0.677378	-0.204932	6	3592887	R	II		IGR	opensea	IGR-opensea		TRUE	TRUE			rs60360399
cg18130079	Hypermethylated	0.230108	0.404919	3.8103	0.000586865	0.00353857	-1.2295	0.307297	0.537405	0.230108	1	113454575	F	II	SLC16A1	3'UTR	opensea	3'UTR-opensea		NA	TRUE
cg03958512	Hypermethylated	0.201852	0.503777	3.78295	0.000633268	0.00375955	-1.30316	0.418142	0.619995	0.201852	7	47443041	F	II	TNS3	Body	opensea	Body-opensea		NA	TRUE
cg17209471	Hypermethylated	0.221765	0.381748	3.77201	0.000652802	0.00385183	-1.33256	0.287666	0.509431	0.221765	22	18558411	F	II		IGR	shelf	IGR-shelf	chr22:18560558-18561410	NA	NA
cg12688965	Hypermethylated	0.227798	0.289774	3.76797	0.000660179	0.00388643	-1.34343	0.193133	0.420931	0.227798	8	144582077	F	I	ZC3H3	Body	opensea	Body-opensea		NA	TRUE
cg00711291	Hypermethylated	0.201507	0.269163	3.75942	0.000676022	0.00396172	-1.36636	0.183675	0.385182	0.201507	17	71345538	R	II	SDK2	Body	opensea	Body-opensea		NA	TRUE
cg19250799	Hypermethylated	0.209736	0.208775	3.73968	0.00071407	0.00414018	-1.4193	0.119796	0.329532	0.209736	1	47910456	R	II		IGR	island	IGR-island	chr1:47909712-47911020	NA	TRUE
cg15924102	Hypermethylated	0.224792	0.418052	3.73913	0.000715156	0.00414497	-1.42077	0.322686	0.547478	0.224792	1	234852892	F	II		IGR	opensea	IGR-opensea		NA	NA
cg01708636	Hypermethylated	0.201463	0.363941	3.72639	0.000740834	0.00426357	-1.45486	0.278471	0.479935	0.201463	4	166301085	R	II	CPE	Body	shore	Body-shore	chr4:166299975-166300668	NA	NA
cg19484481	Hypermethylated	0.211612	0.436203	3.71026	0.000774623	0.00441567	-1.49794	0.346428	0.55804	0.211612	6	108945312	F	II	FOXO3	Body	opensea	Body-opensea		NA	TRUE
cg22615203	Hypermethylated	0.219578	0.393511	3.68721	0.000825529	0.00464075	-1.55939	0.300357	0.519935	0.219578	13	41111493	F	II		IGR	shore	IGR-shore	chr13:41109489-41109748	NA	NA
cg15657100	Hypermethylated	0.219281	0.432556	3.6659	0.000875485	0.00486079	-1.61608	0.339527	0.558808	0.219281	2	161420987	F	II		IGR	opensea	IGR-opensea		NA	TRUE
cg16175941	Hypermethylated	0.217403	0.344342	3.66437	0.00087919	0.00487713	-1.62016	0.25211	0.469513	0.217403	6	154779103	F	II	CNKSR3	Body	opensea	Body-opensea		NA	TRUE
cg06143663	Hypermethylated	0.20913	0.472391	3.65968	0.000890599	0.00492627	-1.63259	0.383669	0.592799	0.20913	16	11242115	R	II	CLEC16A	Body	opensea	Body-opensea		NA	TRUE
cg14605150	Hypermethylated	0.229193	0.550656	3.64045	0.000938986	0.00513429	-1.6836	0.453422	0.682615	0.229193	15	33012608	F	II	GREM1	5'UTR	shore	5'UTR-shore	chr15:33009530-33011696	NA	NA		rs73376931
cg11401820	Hypomethylated	-0.210807	0.640652	-3.63157	0.000962166	0.00523652	-1.7071	0.730085	0.519278	-0.210807	15	82425284	R	II	EFTUD1	Body	opensea	Body-opensea		TRUE	TRUE
cg10314760	Hypermethylated	0.241429	0.385704	3.62016	0.000992787	0.00537058	-1.73729	0.28328	0.524708	0.241429	10	123353654	F	II	FGFR2	TSS200	shelf	TSS200-shelf	chr10:123356616-123358285	NA	NA
cg06014057	Hypermethylated	0.201582	0.372127	3.59018	0.00107776	0.00573552	-1.81636	0.286608	0.488189	0.201582	16	12226852	R	II	SNX29	Body	opensea	Body-opensea		NA	TRUE
cg12363903	Hypermethylated	0.203432	0.36292	3.58554	0.00109155	0.00579393	-1.8286	0.276616	0.480047	0.203432	5	134526269	F	I		IGR	shore	IGR-shore	chr5:134526927-134527419	NA	NA
cg22699768	Hypermethylated	0.231384	0.481365	3.57766	0.00111533	0.0058898	-1.84933	0.383203	0.614586	0.231384	1	234852797	F	II		IGR	opensea	IGR-opensea		NA	NA
cg00161770	Hypermethylated	0.205855	0.410005	3.5324	0.00126185	0.0064998	-1.96799	0.322672	0.528528	0.205855	1	63043009	R	II	DOCK7	Body	opensea	Body-opensea		NA	TRUE
cg15722533	Hypermethylated	0.21221	0.37273	3.46879	0.0014996	0.00746033	-2.13366	0.282702	0.494912	0.21221	11	12875566	R	II	TEAD1	Body	opensea	Body-opensea		NA	TRUE
cg11327029	Hypermethylated	0.230798	0.448087	3.45234	0.0015678	0.0077253	-2.17629	0.350173	0.580971	0.230798	10	22826133	F	II	PIP4K2A	Body	opensea	Body-opensea		NA	NA		rs80142698
cg20085953	Hypermethylated	0.203865	0.338148	3.43734	0.00163259	0.00797921	-2.21508	0.25166	0.455525	0.203865	3	170073454	F	II		IGR	shore	IGR-shore	chr3:170074786-170076070	NA	NA
cg19397801	Hypermethylated	0.207205	0.44899	3.42635	0.00168166	0.00816773	-2.24344	0.361085	0.56829	0.207205	10	22826076	R	II	PIP4K2A	3'UTR	opensea	3'UTR-opensea		NA	NA			rs77536949
cg17552088	Hypermethylated	0.218062	0.326698	3.42315	0.00169619	0.00822103	-2.25167	0.234187	0.452249	0.218062	6	38087605	F	II	ZFAND3	Body	opensea	Body-opensea		NA	TRUE
cg04095226	Hypermethylated	0.206617	0.449762	3.36226	0.00199742	0.00937491	-2.40799	0.362107	0.568723	0.206617	6	155386059	F	II		IGR	opensea	IGR-opensea		NA	TRUE
cg18927181	Hypermethylated	0.21627	0.360262	3.31576	0.00226137	0.0103589	-2.52645	0.268511	0.484782	0.21627	12	29787945	F	II	TMTC1	Body	opensea	Body-opensea		NA	TRUE		rs58777345
cg26494337	Hypermethylated	0.222461	0.386618	3.3032	0.00233822	0.0106421	-2.55831	0.292241	0.514702	0.222461	11	127931200	R	II		IGR	opensea	IGR-opensea		NA	TRUE
cg24652205	Hypermethylated	0.203923	0.390485	3.28268	0.00246922	0.011112	-2.61024	0.303972	0.507895	0.203923	5	88841819	F	II		IGR	opensea	IGR-opensea		NA	TRUE
cg08382534	Hypomethylated	-0.23262	0.471641	-3.16916	0.00333023	0.0140879	-2.89451	0.570329	0.337709	-0.23262	16	84058601	F	II	SLC38A8	Body	opensea	Body-opensea		TRUE	TRUE		rs12930439
cg04110750	Hypermethylated	0.202578	0.330415	3.16877	0.00333358	0.0140995	-2.89546	0.244473	0.447051	0.202578	16	69646130	F	II	NFAT5	5'UTR	opensea	5'UTR-opensea		NA	TRUE
cg05635923	Hypermethylated	0.210377	0.348651	3.15621	0.00344492	0.0144737	-2.9266	0.2594	0.469777	0.210377	13	36944451	F	II	SPG20	TSS200	opensea	TSS200-opensea		NA	NA
cg14528979	Hypermethylated	0.219688	0.458773	3.14426	0.0035541	0.0148409	-2.95616	0.365572	0.58526	0.219688	9	139390733	R	II	NOTCH1	Body	shore	Body-shore	chr9:139391402-139391987	NA	NA
cg19400316	Hypermethylated	0.205459	0.427356	3.13523	0.0036388	0.0151297	-2.97846	0.340192	0.545651	0.205459	1	8815225	F	II	RERE	5'UTR	opensea	5'UTR-opensea		NA	TRUE
cg00699693	Hypermethylated	0.208031	0.312937	3.0407	0.00464835	0.0183508	-3.20979	0.224681	0.432712	0.208031	16	69965646	R	II	MIR140	TSS1500	opensea	TSS1500-opensea		NA	NA
cg14341177	Hypermethylated	0.259351	0.7723	3.01891	0.00491605	0.0191799	-3.26255	0.662272	0.921623	0.259351	9	95475787	F	II	BICD2	Body	shore	Body-shore	chr9:95477296-95477708	NA	NA
cg01234251	Hypermethylated	0.201236	0.347364	2.84897	0.00756389	0.0269974	-3.66663	0.261992	0.463228	0.201236	11	86581441	R	II		IGR	opensea	IGR-opensea		TRUE	TRUE
cg13717541	Hypermethylated	0.201736	0.574801	2.73436	0.0100511	0.0337407	-3.93121	0.489216	0.690952	0.201736	14	95727643	F	I	CLMN	Body	opensea	Body-opensea		NA	NA
cg21036194	Hypermethylated	0.212082	0.842654	2.55108	0.015658	0.0477469	-4.34	0.75268	0.964762	0.212082	5	121742044	R	II	SNCAIP	Body	opensea	Body-opensea		NA	NA

## Sheet: NC_OA
Probe_Name	Methylation	logFC	AveExpr	t	P.Value	adj.P.Val	B	NC_AVG	OA_AVG	deltaBeta	CHR	MAPINFO	Strand	Type	gene	feature	cgi	feat.cgi	UCSC_CpG_Islands_Name	DHS	Enhancer	Phantom	Probe_SNPs	Probe_SNPs_10
cg04362790	Hypomethylated	-0.402316	0.445242	-9.97262	2.49e-13	2.92e-08	20.0174	0.691558	0.289242	-0.402316	14	100223811	R	I		IGR	opensea	IGR-opensea		TRUE	TRUE
cg02770724	Hypomethylated	-0.293515	0.435891	-9.12556	4.25e-12	1.91e-07	17.1839	0.615594	0.322079	-0.293515	7	73132837	R	II	STX1A	Body	shore	Body-shore	chr7:73133388-73134204	NA	NA
cg12127149	Hypomethylated	-0.227021	0.44686	-9.1185	4.35e-12	1.91e-07	17.16	0.585852	0.358832	-0.227021	14	102487020	F	II	DYNC1H1	Body	opensea	Body-opensea		TRUE	TRUE
cg11854227	Hypomethylated	-0.236903	0.355637	-9.08301	4.91e-12	1.92e-07	17.0395	0.50068	0.263777	-0.236903	3	121714109	F	II	ILDR1	Body	shore	Body-shore	chr3:121712057-121712305	NA	NA		rs77863349
cg11229273	Hypomethylated	-0.30848	0.425782	-9.05104	5.47e-12	1.92e-07	16.9309	0.614647	0.306168	-0.30848	3	57015101	R	II	ARHGEF3	Body	opensea	Body-opensea		TRUE	TRUE
cg00865429	Hypomethylated	-0.282167	0.621466	-8.89085	9.45e-12	2.2e-07	16.3851	0.794221	0.512055	-0.282167	4	10592777	F	II	CLNK	Body	opensea	Body-opensea		NA	TRUE
cg07736627	Hypomethylated	-0.234921	0.532302	-8.82075	1.2e-11	2.35e-07	16.1455	0.676132	0.441211	-0.234921	11	44322491	R	II	ALX4	Body	shelf	Body-shelf	chr11:44324875-44325087	TRUE	NA
cg13030790	Hypomethylated	-0.289987	0.295386	-8.79625	1.31e-11	2.42e-07	16.0617	0.472929	0.182942	-0.289987	21	36421503	R	II	RUNX1	5'UTR	opensea	5'UTR-opensea		NA	NA	low-CpG:35343224-35343511		rs77393863
cg23786580	Hypomethylated	-0.212981	0.288908	-8.63164	2.3e-11	3.85e-07	15.4968	0.419305	0.206324	-0.212981	7	43204506	F	II	HECW1	5'UTR	opensea	5'UTR-opensea		TRUE	TRUE
cg08521995	Hypomethylated	-0.28143	0.588513	-8.58289	2.72e-11	4.35e-07	15.329	0.760817	0.479387	-0.28143	8	41628237	F	II	ANK1	Body	shelf	Body-shelf	chr8:41624555-41625380	TRUE	NA		rs73621186
cg09718071	Hypomethylated	-0.201952	0.687314	-8.48176	3.86e-11	5.38e-07	14.9804	0.810959	0.609006	-0.201952	3	50568845	R	I		IGR	opensea	IGR-opensea		NA	TRUE
cg14290576	Hypomethylated	-0.349726	0.485397	-8.46182	4.14e-11	5.38e-07	14.9115	0.699515	0.349789	-0.349726	9	94181612	R	II	NFIL3	5'UTR	shore	5'UTR-shore	chr9:94183407-94183994	TRUE	NA
cg26182406	Hypomethylated	-0.237282	0.3216	-8.3665	5.75e-11	6.98e-07	14.582	0.466874	0.229592	-0.237282	14	105491309	F	II		IGR	shelf	IGR-shelf	chr14:105486611-105487915	TRUE	NA	low-CpG:104562350-104562359
cg03328299	Hypomethylated	-0.259437	0.321847	-8.27703	7.85e-11	9.2e-07	14.272	0.480686	0.221249	-0.259437	15	74281983	F	II	STOML1	Body	shelf	Body-shelf	chr15:74284252-74284821	TRUE	TRUE
cg20951255	Hypermethylated	0.236293	0.334588	8.0677	1.63e-10	1.41e-06	13.5443	0.189919	0.426212	0.236293	7	131291256	R	II		IGR	opensea	IGR-opensea		NA	TRUE
cg19867579	Hypomethylated	-0.275163	0.533698	-8.0512	1.72e-10	1.44e-06	13.4868	0.702165	0.427002	-0.275163	2	175643491	R	II		IGR	opensea	IGR-opensea		TRUE	TRUE
cg07168060	Hypomethylated	-0.20122	0.464963	-8.02313	1.9e-10	1.56e-06	13.389	0.588159	0.386939	-0.20122	10	105603022	R	II	SH3PXD2A	Body	opensea	Body-opensea		NA	TRUE
cg18700744	Hypomethylated	-0.355428	0.583291	-8.0126	1.97e-10	1.58e-06	13.3523	0.8009	0.445472	-0.355428	12	112534559	R	II	NAA25	Body	opensea	Body-opensea		TRUE	TRUE
cg01446731	Hypomethylated	-0.370399	0.515925	-7.97165	2.28e-10	1.73e-06	13.2094	0.742699	0.372301	-0.370399	15	80770633	R	II	ARNT2	Body	opensea	Body-opensea		NA	NA
cg01812571	Hypomethylated	-0.210841	0.724205	-7.96357	2.34e-10	1.73e-06	13.1813	0.853292	0.64245	-0.210841	12	132970724	R	I		IGR	shore	IGR-shore	chr12:132972695-132972941	TRUE	NA
cg03254336	Hypomethylated	-0.24049	0.392594	-7.95404	2.42e-10	1.73e-06	13.148	0.539833	0.299343	-0.24049	10	114635839	F	II		IGR	opensea	IGR-opensea		NA	TRUE
cg16747928	Hypomethylated	-0.228643	0.602046	-7.91883	2.74e-10	1.76e-06	13.025	0.742032	0.513388	-0.228643	6	4370460	F	II		IGR	opensea	IGR-opensea		TRUE	TRUE
cg09709565	Hypomethylated	-0.282835	0.659952	-7.89693	2.96e-10	1.86e-06	12.9485	0.833117	0.550282	-0.282835	11	46316283	F	II	CREB3L1	Body	shore	Body-shore	chr11:46316875-46317485	NA	NA		rs35334803
cg09244312	Hypomethylated	-0.283534	0.699611	-7.84983	3.49e-10	2.06e-06	12.7839	0.873204	0.58967	-0.283534	13	42120657	R	II		IGR	opensea	IGR-opensea		TRUE	TRUE
cg06360604	Hypomethylated	-0.345115	0.633565	-7.79322	4.26e-10	2.38e-06	12.5858	0.84486	0.499745	-0.345115	1	19725051	F	II	CAPZB	Body	opensea	Body-opensea		TRUE	TRUE
cg09966895	Hypomethylated	-0.351109	0.414362	-7.77386	4.56e-10	2.46e-06	12.5181	0.629327	0.278217	-0.351109	11	78738326	R	II	ODZ4	Body	opensea	Body-opensea		NA	TRUE
cg10234693	Hypomethylated	-0.233619	0.396615	-7.73003	5.32e-10	2.67e-06	12.3646	0.539646	0.306028	-0.233619	12	1637124	R	II		IGR	shore	IGR-shore	chr12:1639033-1640750	TRUE	NA
cg09221159	Hypomethylated	-0.26236	0.312638	-7.71388	5.63e-10	2.79e-06	12.308	0.473267	0.210907	-0.26236	10	90031426	R	II		IGR	opensea	IGR-opensea		NA	TRUE
cg06547285	Hypomethylated	-0.251213	0.667639	-7.69843	5.94e-10	2.9e-06	12.2538	0.821443	0.57023	-0.251213	12	47630263	R	II	FAM113B	3'UTR	shore	3'UTR-shore	chr12:47629034-47629680	TRUE	NA
cg23636802	Hypomethylated	-0.240989	0.50374	-7.67166	6.53e-10	3.1e-06	12.16	0.651284	0.410295	-0.240989	6	32054441	F	II	TNXB	Body	shore	Body-shore	chr6:32055067-32055601	TRUE	TRUE
cg22373770	Hypomethylated	-0.246964	0.331886	-7.6499	7.05e-10	3.3e-06	12.0836	0.483088	0.236124	-0.246964	1	9224198	F	II		IGR	opensea	IGR-opensea		TRUE	TRUE
cg00259234	Hypomethylated	-0.231725	0.718313	-7.63581	7.41e-10	3.42e-06	12.0342	0.860185	0.62846	-0.231725	17	79844397	R	I		IGR	shore	IGR-shore	chr17:79846204-79846486	TRUE	NA
cg15123499	Hypomethylated	-0.218955	0.500236	-7.61413	7.99e-10	3.56e-06	11.9581	0.634289	0.415335	-0.218955	10	636241	R	II	DIP2C	Body	opensea	Body-opensea		NA	NA
cg04246167	Hypomethylated	-0.248707	0.506023	-7.59513	8.55e-10	3.66e-06	11.8915	0.658293	0.409586	-0.248707	3	58984465	R	II	C3orf67	5'UTR	opensea	5'UTR-opensea		TRUE	TRUE
cg23010507	Hypomethylated	-0.207426	0.300126	-7.56322	9.56e-10	3.83e-06	11.7794	0.427122	0.219695	-0.207426	5	1555887	F	I		IGR	shelf	IGR-shelf	chr5:1553035-1553269	TRUE	TRUE
cg24425972	Hypomethylated	-0.228908	0.536224	-7.56236	9.59e-10	3.83e-06	11.7764	0.676372	0.447464	-0.228908	13	20764859	R	II	GJB2	5'UTR	shore	5'UTR-shore	chr13:20766208-20767779	TRUE	TRUE			rs74035965
cg07404223	Hypomethylated	-0.211682	0.634365	-7.55148	9.97e-10	3.85e-06	11.7382	0.763966	0.552285	-0.211682	16	84840564	F	II		IGR	opensea	IGR-opensea		TRUE	TRUE
cg05575505	Hypomethylated	-0.210372	0.286633	-7.53878	1.04e-09	3.91e-06	11.6936	0.415432	0.20506	-0.210372	15	101262162	F	II		IGR	opensea	IGR-opensea		TRUE	TRUE
cg01889956	Hypomethylated	-0.248122	0.383842	-7.53799	1.05e-09	3.91e-06	11.6908	0.535753	0.287631	-0.248122	6	100650602	R	II		IGR	opensea	IGR-opensea		TRUE	TRUE
cg02920600	Hypomethylated	-0.33086	0.604023	-7.5275	1.08e-09	3.95e-06	11.654	0.80659	0.47573	-0.33086	7	137367341	R	II	DGKI	Body	opensea	Body-opensea		NA	TRUE
cg26422981	Hypomethylated	-0.226181	0.767603	-7.52588	1.09e-09	3.95e-06	11.6483	0.906081	0.679901	-0.226181	2	206560837	F	II	NRP2	Body	opensea	Body-opensea		NA	TRUE
cg08773226	Hypermethylated	0.220647	0.655818	7.51727	1.12e-09	3.95e-06	11.6181	0.520728	0.741375	0.220647	6	135061398	R	II		IGR	opensea	IGR-opensea		NA	TRUE
cg07243202	Hypomethylated	-0.245143	0.530713	-7.51442	1.14e-09	3.95e-06	11.6081	0.6808	0.435657	-0.245143	8	134315520	R	II		IGR	opensea	IGR-opensea		NA	TRUE
cg21283066	Hypermethylated	0.238058	0.512915	7.51141	1.15e-09	3.96e-06	11.5975	0.367165	0.605223	0.238058	6	100615670	F	II		IGR	opensea	IGR-opensea		NA	TRUE
cg04121938	Hypomethylated	-0.213697	0.253465	-7.4978	1.2e-09	4e-06	11.5496	0.3843	0.170603	-0.213697	1	201509415	R	II		IGR	shore	IGR-shore	chr1:201507779-201509317	TRUE	NA
cg17165848	Hypomethylated	-0.269668	0.385957	-7.49771	1.21e-09	4e-06	11.5493	0.55106	0.281392	-0.269668	2	175462452	F	II	WIPF1	5'UTR	opensea	5'UTR-opensea		NA	NA	low-CpG:175170674-175170781
cg17235897	Hypermethylated	0.232748	0.44393	7.48978	1.24e-09	4e-06	11.5214	0.301431	0.534179	0.232748	10	123286444	F	II	FGFR2	Body	opensea	Body-opensea		NA	TRUE
cg03556669	Hypermethylated	0.231758	0.371095	7.4598	1.38e-09	4.25e-06	11.4161	0.229202	0.46096	0.231758	6	32064497	F	I	TNXB	Body	island	Body-island	chr6:32063533-32065044	TRUE	NA		rs9380279
cg26647771	Hypomethylated	-0.309759	0.555649	-7.44117	1.47e-09	4.4e-06	11.3506	0.745298	0.435539	-0.309759	5	32768395	F	II	NPR3	Body	opensea	Body-opensea		TRUE	TRUE
cg20092122	Hypomethylated	-0.233393	0.342512	-7.42758	1.54e-09	4.52e-06	11.3028	0.485406	0.252012	-0.233393	19	17517221	F	II	BST2	TSS1500	opensea	TSS1500-opensea		TRUE	TRUE
cg16474118	Hypomethylated	-0.324431	0.729635	-7.40831	1.65e-09	4.73e-06	11.235	0.928266	0.603835	-0.324431	2	12760191	F	II		IGR	opensea	IGR-opensea		TRUE	TRUE
cg23903301	Hypomethylated	-0.287753	0.610071	-7.40793	1.65e-09	4.73e-06	11.2337	0.786246	0.498494	-0.287753	11	33744366	F	II	CD59	5'UTR	opensea	5'UTR-opensea		NA	TRUE		rs61576899
cg01878963	Hypomethylated	-0.297214	0.616509	-7.39258	1.75e-09	4.87e-06	11.1797	0.798477	0.501262	-0.297214	1	112147900	F	II		IGR	opensea	IGR-opensea		TRUE	TRUE
cg22021794	Hypomethylated	-0.319766	0.729204	-7.38055	1.82e-09	4.94e-06	11.1374	0.924979	0.605214	-0.319766	5	54177306	R	II		IGR	shelf	IGR-shelf	chr5:54179363-54180171	NA	NA			rs78107360
cg24680415	Hypomethylated	-0.312183	0.72449	-7.37978	1.83e-09	4.94e-06	11.1347	0.915623	0.60344	-0.312183	17	70358572	R	II		IGR	opensea	IGR-opensea		TRUE	TRUE
cg25695992	Hypermethylated	0.264761	0.583677	7.33681	2.13e-09	5.53e-06	10.9834	0.421579	0.68634	0.264761	2	38057966	F	II		IGR	opensea	IGR-opensea		NA	TRUE
cg15840891	Hypomethylated	-0.311381	0.392584	-7.33158	2.17e-09	5.56e-06	10.965	0.583226	0.271844	-0.311381	2	102133972	R	II		IGR	opensea	IGR-opensea		TRUE	TRUE
cg02484352	Hypomethylated	-0.266858	0.559075	-7.31946	2.26e-09	5.76e-06	10.9224	0.722458	0.455599	-0.266858	5	131599890	R	II	PDLIM4	Body	opensea	Body-opensea		TRUE	TRUE
cg20026633	Hypomethylated	-0.205393	0.430651	-7.31029	2.34e-09	5.78e-06	10.8901	0.556402	0.351009	-0.205393	3	49837529	F	II	CDH29	TSS1500	shelf	TSS1500-shelf	chr3:49840103-49841191	TRUE	NA
cg13638282	Hypomethylated	-0.294032	0.71551	-7.29464	2.47e-09	5.99e-06	10.835	0.895529	0.601498	-0.294032	9	137353533	R	II		IGR	shelf	IGR-shelf	chr9:137356381-137358802	NA	NA
cg05249460	Hypomethylated	-0.266196	0.62756	-7.2856	2.55e-09	6.14e-06	10.8032	0.790537	0.524341	-0.266196	17	4180570	F	II	UBE2G1	3'UTR	opensea	3'UTR-opensea		NA	TRUE
cg00476872	Hypomethylated	-0.209831	0.567146	-7.27564	2.64e-09	6.28e-06	10.7681	0.695614	0.485783	-0.209831	6	34201689	R	II		IGR	shore	IGR-shore	chr6:34202567-34206193	NA	NA
cg14784820	Hypomethylated	-0.267429	0.768067	-7.26325	2.76e-09	6.42e-06	10.7245	0.931799	0.66437	-0.267429	2	71791254	R	II	DYSF	Body	shelf	Body-shelf	chr2:71787430-71787897	NA	NA
cg04915566	Hypomethylated	-0.417225	0.580271	-7.25063	2.89e-09	6.63e-06	10.6801	0.835715	0.41849	-0.417225	21	36421472	F	II	RUNX1	5'UTR	opensea	5'UTR-opensea		NA	NA	low-CpG:35343224-35343511	rs77393863
cg08216099	Hypomethylated	-0.336077	0.634568	-7.21328	3.29e-09	7.28e-06	10.5485	0.84033	0.504252	-0.336077	2	1725761	F	II	PXDN	Body	opensea	Body-opensea		TRUE	TRUE
cg22902505	Hypermethylated	0.204717	0.314762	7.20491	3.39e-09	7.32e-06	10.519	0.189425	0.394142	0.204717	4	81119473	F	II	PRDM8	5'UTR	shore	5'UTR-shore	chr4:81118137-81118603	NA	NA
cg03278514	Hypomethylated	-0.388703	0.66323	-7.1997	3.46e-09	7.32e-06	10.5007	0.901212	0.512508	-0.388703	15	70779346	F	I		IGR	opensea	IGR-opensea		TRUE	TRUE
cg12124018	Hypomethylated	-0.216951	0.645415	-7.18937	3.58e-09	7.53e-06	10.4642	0.778242	0.561291	-0.216951	6	31916683	R	II	CFB	Body	opensea	Body-opensea		TRUE	NA
cg22534374	Hypomethylated	-0.375725	0.672654	-7.18818	3.6e-09	7.53e-06	10.46	0.90269	0.526965	-0.375725	1	201511610	R	II		IGR	shelf	IGR-shelf	chr1:201507779-201509317	NA	NA
cg16651768	Hypomethylated	-0.291179	0.567799	-7.18438	3.65e-09	7.54e-06	10.4467	0.746072	0.454893	-0.291179	1	222340714	F	II		IGR	opensea	IGR-opensea		TRUE	TRUE
cg00245885	Hypomethylated	-0.275288	0.728183	-7.1558	4.04e-09	7.91e-06	10.346	0.896727	0.621439	-0.275288	5	134680139	F	II	H2AFY	Body	opensea	Body-opensea		NA	TRUE
cg22063654	Hypermethylated	0.213017	0.325458	7.13441	4.35e-09	8.22e-06	10.2706	0.195039	0.408056	0.213017	8	72758701	R	II		IGR	shelf	IGR-shelf	chr8:72753874-72754755	NA	NA
cg07168232	Hypomethylated	-0.223809	0.525284	-7.1332	4.37e-09	8.22e-06	10.2663	0.66231	0.438501	-0.223809	1	209822928	R	II	LAMB3	Body	opensea	Body-opensea		TRUE	TRUE
cg00902153	Hypomethylated	-0.249646	0.416828	-7.12357	4.53e-09	8.38e-06	10.2324	0.569673	0.320027	-0.249646	3	188506715	R	II	LPP	Body	opensea	Body-opensea		TRUE	TRUE
cg05581878	Hypomethylated	-0.354173	0.614793	-7.12341	4.53e-09	8.38e-06	10.2318	0.831634	0.47746	-0.354173	3	159886981	F	II		IGR	opensea	IGR-opensea		TRUE	TRUE
cg03666350	Hypomethylated	-0.274414	0.623795	-7.11501	4.66e-09	8.54e-06	10.2022	0.791804	0.51739	-0.274414	2	46662132	R	II		IGR	opensea	IGR-opensea		NA	TRUE
cg15265085	Hypermethylated	0.30782	0.418247	7.10907	4.76e-09	8.54e-06	10.1813	0.229786	0.537606	0.30782	6	32064588	F	I	TNXB	Body	island	Body-island	chr6:32063533-32065044	TRUE	NA
cg03849851	Hypomethylated	-0.214619	0.761373	-7.09944	4.93e-09	8.68e-06	10.1473	0.892773	0.678154	-0.214619	6	166980629	R	II	RPS6KA2	Body	opensea	Body-opensea		TRUE	TRUE
cg05273533	Hypomethylated	-0.289166	0.365113	-7.09884	4.94e-09	8.68e-06	10.1452	0.542154	0.252988	-0.289166	16	86470722	R	II		IGR	opensea	IGR-opensea		NA	TRUE
cg06639923	Hypomethylated	-0.205724	0.672687	-7.0901	5.1e-09	8.87e-06	10.1144	0.798641	0.592917	-0.205724	7	5534978	R	II	FBXL18	Body	shore	Body-shore	chr7:5534384-5534766	NA	TRUE
cg14205864	Hypomethylated	-0.278508	0.681769	-7.07361	5.4e-09	9.22e-06	10.0563	0.852284	0.573776	-0.278508	13	113841719	R	II	PCID2	Body	opensea	Body-opensea		TRUE	TRUE
cg09970511	Hypomethylated	-0.259809	0.670882	-7.04356	6.01e-09	9.76e-06	9.95035	0.829949	0.570139	-0.259809	6	56823640	F	II	BEND6	5'UTR	shelf	5'UTR-shelf	chr6:56818873-56820308	NA	NA
cg06043820	Hypomethylated	-0.328896	0.67946	-7.04272	6.03e-09	9.76e-06	9.94742	0.880825	0.551929	-0.328896	15	85340481	F	I	ZNF592	Body	opensea	Body-opensea		NA	TRUE
cg01957897	Hypomethylated	-0.202921	0.642111	-7.03547	6.18e-09	9.93e-06	9.92183	0.766348	0.563427	-0.202921	15	70414247	F	II		IGR	opensea	IGR-opensea		TRUE	TRUE
cg07817608	Hypomethylated	-0.270214	0.679974	-7.02602	6.39e-09	1.01e-05	9.88854	0.845411	0.575197	-0.270214	12	76219528	R	II		IGR	opensea	IGR-opensea		NA	TRUE
cg22626506	Hypomethylated	-0.21165	0.478019	-7.01509	6.65e-09	1.04e-05	9.84999	0.607601	0.39595	-0.21165	19	11279436	R	II	KANK2	Body	shore	Body-shore	chr19:11280654-11280914	TRUE	NA
cg07183691	Hypomethylated	-0.203938	0.586305	-7.00246	6.95e-09	1.06e-05	9.80548	0.711165	0.507227	-0.203938	21	43241683	F	II	PRDM15	Body	shore	Body-shore	chr21:43242237-43242468	NA	NA
cg11690724	Hypermethylated	0.208913	0.616206	6.9901	7.26e-09	1.09e-05	9.7619	0.4883	0.697213	0.208913	5	158475854	R	II	EBF1	Body	shelf	Body-shelf	chr5:158478378-158478630	NA	NA
cg03388266	Hypomethylated	-0.245044	0.479839	-6.98839	7.31e-09	1.09e-05	9.75586	0.629866	0.384822	-0.245044	2	234891489	F	II	TRPM8	Body	opensea	Body-opensea		TRUE	TRUE
cg14534803	Hypomethylated	-0.260871	0.685616	-6.97154	7.76e-09	1.14e-05	9.69646	0.845333	0.584461	-0.260871	11	19692446	F	II	NAV2	Body	opensea	Body-opensea		NA	TRUE
cg15732079	Hypomethylated	-0.328725	0.633374	-6.96758	7.87e-09	1.14e-05	9.68247	0.834634	0.505909	-0.328725	7	22898516	F	II		IGR	shelf	IGR-shelf	chr7:22893794-22894577	TRUE	TRUE
cg15155209	Hypomethylated	-0.214409	0.529628	-6.96275	8e-09	1.16e-05	9.66547	0.660899	0.44649	-0.214409	3	14502277	F	II	SLC6A6	Body	opensea	Body-opensea		TRUE	TRUE		rs73031810	rs76301390
cg17242362	Hypermethylated	0.220836	0.463536	6.95359	8.27e-09	1.19e-05	9.63317	0.32833	0.549166	0.220836	7	105457070	F	II	ATXN7L1	Body	opensea	Body-opensea		NA	TRUE
cg24550933	Hypomethylated	-0.250964	0.578254	-6.94596	8.49e-09	1.21e-05	9.60626	0.731906	0.480941	-0.250964	1	111932556	R	II	LOC441897	TSS200	opensea	TSS200-opensea		NA	NA
cg03821121	Hypomethylated	-0.248958	0.65152	-6.93662	8.78e-09	1.24e-05	9.57331	0.803943	0.554985	-0.248958	11	12148288	F	II	MICAL2	5'UTR	opensea	5'UTR-opensea		TRUE	TRUE
cg24882324	Hypermethylated	0.274553	0.289716	6.93411	8.86e-09	1.25e-05	9.56449	0.121622	0.396175	0.274553	6	32064508	F	I	TNXB	Body	island	Body-island	chr6:32063533-32065044	TRUE	NA		rs9380279
cg03663556	Hypomethylated	-0.249821	0.399028	-6.91334	9.54e-09	1.32e-05	9.49123	0.55198	0.302158	-0.249821	7	50900556	R	II		IGR	opensea	IGR-opensea		NA	TRUE
cg14523804	Hypermethylated	0.242662	0.620909	6.91206	9.58e-09	1.32e-05	9.48672	0.47234	0.715002	0.242662	17	75995968	F	II		IGR	opensea	IGR-opensea		NA	TRUE
cg03656099	Hypermethylated	0.225443	0.212885	6.90711	9.75e-09	1.33e-05	9.46927	0.0748587	0.300302	0.225443	17	59481954	F	I	TBX2	Body	island	Body-island	chr17:59473060-59483266	NA	TRUE
cg23217940	Hypomethylated	-0.221013	0.675591	-6.90655	9.77e-09	1.33e-05	9.46729	0.810905	0.589893	-0.221013	15	22954817	R	II	CYFIP1	Body	opensea	Body-opensea		TRUE	NA
cg16479476	Hypomethylated	-0.277723	0.723515	-6.89312	1.02e-08	1.35e-05	9.41995	0.89355	0.615827	-0.277723	6	108019687	F	II		IGR	opensea	IGR-opensea		TRUE	TRUE
cg22110158	Hypomethylated	-0.270193	0.674692	-6.89205	1.03e-08	1.35e-05	9.41617	0.840117	0.569924	-0.270193	11	130036542	F	II	ST14	Body	opensea	Body-opensea		TRUE	TRUE
cg14359798	Hypermethylated	0.345939	0.462774	6.88984	1.04e-08	1.35e-05	9.4084	0.250975	0.596914	0.345939	11	10332052	R	II		IGR	shelf	IGR-shelf	chr11:10327013-10329831	NA	NA
cg03577157	Hypomethylated	-0.247213	0.436628	-6.88725	1.05e-08	1.36e-05	9.39925	0.587983	0.340769	-0.247213	5	80716263	F	II	RNU5E	Body	opensea	Body-opensea		NA	TRUE
cg09654261	Hypomethylated	-0.254559	0.643871	-6.87522	1.09e-08	1.4e-05	9.35682	0.799724	0.545165	-0.254559	11	26971995	F	II		IGR	opensea	IGR-opensea		NA	TRUE
cg12526923	Hypermethylated	0.225621	0.282249	6.86876	1.12e-08	1.41e-05	9.33406	0.144114	0.369734	0.225621	19	17439208	F	I	ANO8	Body	island	Body-island	chr19:17438054-17440318	NA	NA
cg23856536	Hypermethylated	0.227208	0.248868	6.83979	1.24e-08	1.52e-05	9.23191	0.109761	0.336969	0.227208	7	101384349	F	II		IGR	shelf	IGR-shelf	chr7:101386554-101387122	NA	NA		rs17135758
cg07041565	Hypermethylated	0.248329	0.674836	6.83944	1.24e-08	1.52e-05	9.23069	0.522798	0.771127	0.248329	15	72480270	F	II	GRAMD2	Body	shelf	Body-shelf	chr15:72476676-72476969	NA	NA
cg08698943	Hypomethylated	-0.264644	0.543822	-6.83451	1.26e-08	1.53e-05	9.21329	0.705849	0.441205	-0.264644	10	3509758	F	II		IGR	opensea	IGR-opensea		TRUE	NA
cg00287773	Hypomethylated	-0.240886	0.558719	-6.82921	1.29e-08	1.54e-05	9.19461	0.7062	0.465314	-0.240886	5	139594619	R	II	C5orf32	Body	opensea	Body-opensea		NA	TRUE
cg12417775	Hypermethylated	0.223025	0.532968	6.82802	1.29e-08	1.54e-05	9.19041	0.396421	0.619447	0.223025	1	212463238	F	II	PPP2R5A	Body	shelf	Body-shelf	chr1:212457967-212459694	NA	NA
cg08421910	Hypomethylated	-0.224466	0.764821	-6.82394	1.31e-08	1.56e-05	9.17601	0.902249	0.677783	-0.224466	6	11771840	F	II	C6orf105	Body	opensea	Body-opensea		NA	TRUE
cg11539857	Hypomethylated	-0.251312	0.777713	-6.82167	1.32e-08	1.56e-05	9.16801	0.931577	0.680265	-0.251312	6	436594	F	I		IGR	opensea	IGR-opensea		NA	NA		rs79306893
cg08140114	Hypomethylated	-0.20774	0.315721	-6.81679	1.34e-08	1.58e-05	9.1508	0.442909	0.235169	-0.20774	6	139482238	F	II	HECA	Body	opensea	Body-opensea		NA	TRUE
cg27661394	Hypomethylated	-0.266143	0.605336	-6.80316	1.41e-08	1.64e-05	9.10278	0.768281	0.502138	-0.266143	4	4661952	F	II		IGR	opensea	IGR-opensea		TRUE	TRUE		rs79374724
cg18944752	Hypomethylated	-0.226551	0.332247	-6.80037	1.42e-08	1.65e-05	9.09295	0.470952	0.244401	-0.226551	4	3404372	R	II	RGS12	Body	opensea	Body-opensea		TRUE	TRUE
cg06480353	Hypomethylated	-0.209767	0.440521	-6.79949	1.43e-08	1.65e-05	9.08984	0.568949	0.359182	-0.209767	7	30209180	R	II		IGR	opensea	IGR-opensea		TRUE	TRUE
cg18291422	Hypomethylated	-0.2082	0.504619	-6.79771	1.44e-08	1.65e-05	9.08355	0.632089	0.423889	-0.2082	6	147171560	R	I		IGR	opensea	IGR-opensea		NA	TRUE
cg13017929	Hypomethylated	-0.280523	0.643856	-6.78837	1.49e-08	1.7e-05	9.05061	0.815605	0.535082	-0.280523	7	116909621	F	II		IGR	opensea	IGR-opensea		TRUE	TRUE			rs79653773
cg15835664	Hypomethylated	-0.224883	0.515676	-6.78685	1.49e-08	1.71e-05	9.04526	0.65336	0.428477	-0.224883	1	62787266	F	II		IGR	shelf	IGR-shelf	chr1:62784136-62785133	TRUE	NA
cg20494738	Hypermethylated	0.25218	0.700902	6.77897	1.54e-08	1.74e-05	9.01749	0.546506	0.798686	0.25218	12	124985889	F	I	NCOR2	5'UTR	opensea	5'UTR-opensea		NA	TRUE		rs73423681
cg01519261	Hypomethylated	-0.322695	0.585588	-6.77673	1.55e-08	1.75e-05	9.00959	0.783156	0.460461	-0.322695	21	36421467	F	II	RUNX1	5'UTR	opensea	5'UTR-opensea		NA	NA	low-CpG:35343224-35343511	rs77393863
cg09115713	Hypomethylated	-0.212105	0.807979	-6.77112	1.58e-08	1.76e-05	8.9898	0.937839	0.725734	-0.212105	16	88832476	R	I	FAM38A	Body	opensea	Body-opensea		NA	NA
cg11756029	Hypomethylated	-0.272866	0.512105	-6.76841	1.59e-08	1.76e-05	8.98025	0.679166	0.4063	-0.272866	12	112568357	F	II	TRAFD1	Body	opensea	Body-opensea		NA	NA
cg03568607	Hypomethylated	-0.20599	0.778641	-6.7631	1.63e-08	1.78e-05	8.96155	0.904758	0.698767	-0.20599	13	110106992	R	II		IGR	opensea	IGR-opensea		NA	TRUE
cg17477578	Hypomethylated	-0.366258	0.548914	-6.76239	1.63e-08	1.78e-05	8.95903	0.773153	0.406895	-0.366258	8	129552914	F	II		IGR	opensea	IGR-opensea		NA	TRUE
cg02224164	Hypomethylated	-0.284786	0.600275	-6.75227	1.69e-08	1.83e-05	8.92337	0.774634	0.489848	-0.284786	12	57883315	R	II	MARS	Body	shore	Body-shore	chr12:57881750-57882035	NA	NA
cg08623810	Hypomethylated	-0.283298	0.702348	-6.7305	1.82e-08	1.91e-05	8.84664	0.875796	0.592498	-0.283298	11	64427416	F	II	NRXN2	Body	shore	Body-shore	chr11:64428238-64428459	TRUE	TRUE
cg08306614	Hypomethylated	-0.243731	0.501916	-6.72877	1.84e-08	1.92e-05	8.84052	0.651139	0.407408	-0.243731	7	44423096	F	II	NUDCD3	3'UTR	opensea	3'UTR-opensea		TRUE	TRUE
cg21308365	Hypomethylated	-0.278314	0.506965	-6.72199	1.88e-08	1.95e-05	8.81662	0.677361	0.399047	-0.278314	6	119031399	F	II		IGR	opensea	IGR-opensea		NA	NA
cg19447962	Hypermethylated	0.323461	0.298271	6.72002	1.89e-08	1.96e-05	8.80969	0.100234	0.423694	0.323461	17	17628656	R	I	RAI1	5'UTR	shore	5'UTR-shore	chr17:17625605-17628500	NA	NA
cg05768047	Hypermethylated	0.203208	0.317	6.69965	2.04e-08	2.08e-05	8.7379	0.192587	0.395794	0.203208	11	1007021	F	II	AP2A2	Body	shore	Body-shore	chr11:1007921-1008343	NA	NA			rs11826916
cg27018309	Hypomethylated	-0.252943	0.522723	-6.68551	2.14e-08	2.13e-05	8.68806	0.677586	0.424643	-0.252943	16	8943122	F	II	PMM2	3'UTR	opensea	3'UTR-opensea		TRUE	TRUE
cg03476007	Hypermethylated	0.242912	0.421751	6.68373	2.15e-08	2.13e-05	8.68181	0.273029	0.515942	0.242912	4	143768727	F	II	INPP4B	TSS1500	shore	TSS1500-shore	chr4:143766940-143768413	NA	NA
cg24199006	Hypomethylated	-0.208236	0.558625	-6.67364	2.23e-08	2.17e-05	8.64625	0.686116	0.47788	-0.208236	10	106089203	R	II	ITPRIP	5'UTR	opensea	5'UTR-opensea		TRUE	NA
cg00220335	Hypomethylated	-0.211715	0.470395	-6.67323	2.24e-08	2.17e-05	8.64481	0.600016	0.388301	-0.211715	5	1343783	R	II	CLPTM1L	Body	shore	Body-shore	chr5:1344545-1345469	NA	NA
cg26187031	Hypomethylated	-0.21444	0.618679	-6.66167	2.33e-08	2.23e-05	8.60407	0.749969	0.535529	-0.21444	8	26457789	F	II	DPYSL2	Body	opensea	Body-opensea		NA	TRUE
cg18810022	Hypomethylated	-0.258709	0.677129	-6.65624	2.38e-08	2.26e-05	8.58492	0.835522	0.576813	-0.258709	2	134989811	R	II		IGR	opensea	IGR-opensea		NA	TRUE
cg04658357	Hypomethylated	-0.238571	0.604268	-6.65472	2.39e-08	2.26e-05	8.57957	0.750332	0.511761	-0.238571	17	18911043	F	II	SLC5A10	Body	shelf	Body-shelf	chr17:18906909-18908243	NA	NA
cg19312305	Hypomethylated	-0.221149	0.514609	-6.64768	2.45e-08	2.28e-05	8.55477	0.650007	0.428858	-0.221149	18	56117016	F	II	MIR122	TSS1500	opensea	TSS1500-opensea		NA	NA		rs3760546
cg05176551	Hypomethylated	-0.202104	0.273386	-6.64708	2.45e-08	2.28e-05	8.55265	0.397123	0.195019	-0.202104	10	32701586	F	II		IGR	opensea	IGR-opensea		NA	TRUE		rs12355323
cg15812586	Hypomethylated	-0.349278	0.631687	-6.64134	2.5e-08	2.32e-05	8.53242	0.845531	0.496253	-0.349278	7	139953117	R	II		IGR	opensea	IGR-opensea		TRUE	TRUE
cg05452645	Hypermethylated	0.202572	0.555847	6.64011	2.51e-08	2.33e-05	8.5281	0.431823	0.634395	0.202572	4	81117647	R	II	PRDM8	TSS1500	shore	TSS1500-shore	chr4:81118137-81118603	NA	TRUE
cg26456304	Hypomethylated	-0.223798	0.646843	-6.63202	2.59e-08	2.38e-05	8.49958	0.783863	0.560065	-0.223798	15	62917317	F	II		IGR	opensea	IGR-opensea		TRUE	TRUE
cg14585967	Hypomethylated	-0.239042	0.568724	-6.61922	2.71e-08	2.44e-05	8.45451	0.715077	0.476035	-0.239042	9	118135710	F	II	45261	5'UTR	opensea	5'UTR-opensea		TRUE	NA
cg03709468	Hypomethylated	-0.300766	0.50013	-6.61195	2.78e-08	2.48e-05	8.42889	0.684273	0.383506	-0.300766	4	156828285	R	II	TDO2	Body	opensea	Body-opensea		TRUE	TRUE			rs3796553
cg14986890	Hypomethylated	-0.344247	0.432316	-6.60505	2.85e-08	2.5e-05	8.4046	0.643079	0.298832	-0.344247	3	158427635	R	II	RARRES1	Body	opensea	Body-opensea		TRUE	TRUE
cg25943661	Hypomethylated	-0.236478	0.619846	-6.59136	2.99e-08	2.56e-05	8.35637	0.764628	0.528151	-0.236478	11	122662714	R	II	UBASH3B	Body	opensea	Body-opensea		NA	TRUE
cg12273284	Hypomethylated	-0.215506	0.464914	-6.57669	3.15e-08	2.64e-05	8.30472	0.596857	0.38135	-0.215506	10	12490844	F	I	CAMK1D	Body	opensea	Body-opensea		TRUE	NA
cg16596317	Hypomethylated	-0.353253	0.570066	-6.57557	3.16e-08	2.65e-05	8.30076	0.786343	0.43309	-0.353253	1	85755348	F	II		IGR	opensea	IGR-opensea		TRUE	TRUE
cg10888811	Hypomethylated	-0.224727	0.590899	-6.57237	3.2e-08	2.67e-05	8.2895	0.728487	0.50376	-0.224727	2	242620306	R	II	DTYMK	Body	shelf	Body-shelf	chr2:242616820-242617094	TRUE	TRUE
cg04244152	Hypomethylated	-0.204695	0.750474	-6.56948	3.23e-08	2.67e-05	8.27932	0.875797	0.671102	-0.204695	10	35863747	F	II		IGR	opensea	IGR-opensea		TRUE	TRUE
cg04884025	Hypomethylated	-0.246654	0.569586	-6.56402	3.29e-08	2.7e-05	8.26011	0.720598	0.473945	-0.246654	1	52704337	F	II	ZFYVE9	Body	opensea	Body-opensea		NA	TRUE		rs35391635
cg04498511	Hypomethylated	-0.288382	0.62371	-6.56361	3.3e-08	2.7e-05	8.25866	0.800271	0.511889	-0.288382	1	203768441	F	II	ZC3H11A	5'UTR	shelf	5'UTR-shelf	chr1:203764568-203765293	NA	NA
cg11645465	Hypomethylated	-0.213572	0.5384	-6.56002	3.34e-08	2.72e-05	8.24602	0.669158	0.455586	-0.213572	8	55243181	F	II		IGR	opensea	IGR-opensea		NA	NA
cg15412772	Hypermethylated	0.202304	0.280049	6.55591	3.39e-08	2.74e-05	8.23155	0.15619	0.358493	0.202304	17	38175389	R	II	MED24	3'UTR	opensea	3'UTR-opensea		TRUE	TRUE
cg14488466	Hypomethylated	-0.264754	0.449431	-6.55221	3.44e-08	2.75e-05	8.2185	0.611525	0.346771	-0.264754	9	93823465	F	II		IGR	opensea	IGR-opensea		TRUE	TRUE
cg01243072	Hypermethylated	0.201855	0.323046	6.54922	3.47e-08	2.77e-05	8.20799	0.199462	0.401317	0.201855	2	43398171	F	I		IGR	island	IGR-island	chr2:43398040-43398276	NA	NA
cg27315497	Hypermethylated	0.204109	0.223772	6.54704	3.5e-08	2.78e-05	8.2003	0.0988072	0.302916	0.204109	11	57281561	F	I	SLC43A1	Body	shore	Body-shore	chr11:57281671-57283305	NA	NA
cg14054279	Hypomethylated	-0.203161	0.651505	-6.5273	3.75e-08	2.89e-05	8.1308	0.775889	0.572728	-0.203161	3	185676640	R	II		IGR	opensea	IGR-opensea		NA	NA
cg22524332	Hypomethylated	-0.227478	0.696445	-6.52656	3.76e-08	2.89e-05	8.1282	0.835718	0.608239	-0.227478	1	17960353	R	II	ARHGEF10L	Body	opensea	Body-opensea		TRUE	TRUE
cg26123824	Hypomethylated	-0.223079	0.636137	-6.51146	3.97e-08	3.01e-05	8.07506	0.772716	0.549637	-0.223079	10	120783201	R	II		IGR	opensea	IGR-opensea		TRUE	TRUE
cg19670610	Hypomethylated	-0.22998	0.683821	-6.50855	4.01e-08	3.04e-05	8.06482	0.824625	0.594645	-0.22998	4	89455337	R	II		IGR	opensea	IGR-opensea		TRUE	TRUE
cg14325112	Hypomethylated	-0.301436	0.687006	-6.50591	4.05e-08	3.05e-05	8.05552	0.871559	0.570122	-0.301436	9	4115070	R	II	GLIS3	Body	shelf	Body-shelf	chr9:4117825-4118594	NA	NA
cg17980404	Hypomethylated	-0.279804	0.671085	-6.50047	4.13e-08	3.09e-05	8.03639	0.842394	0.562589	-0.279804	17	38601676	R	II	IGFBP4	Body	shore	Body-shore	chr17:38599669-38600306	NA	NA
cg09248613	Hypomethylated	-0.200005	0.454552	-6.49126	4.27e-08	3.15e-05	8.00395	0.577004	0.377	-0.200005	1	210861240	R	II	KCNH1	Body	shelf	Body-shelf	chr1:210857059-210857262	NA	NA
cg18247223	Hypomethylated	-0.225554	0.679496	-6.47409	4.53e-08	3.26e-05	7.94355	0.81759	0.592036	-0.225554	11	44908673	F	II	TSPAN18	5'UTR	opensea	5'UTR-opensea		NA	TRUE
cg07086226	Hypomethylated	-0.231597	0.690064	-6.44351	5.05e-08	3.47e-05	7.83596	0.831858	0.600261	-0.231597	4	681509	F	II	MFSD7	Body	island	Body-island	chr4:681313-681514	NA	TRUE
cg27621721	Hypomethylated	-0.263392	0.544843	-6.43248	5.25e-08	3.56e-05	7.79719	0.706103	0.442711	-0.263392	3	189901160	F	II		IGR	opensea	IGR-opensea		TRUE	TRUE
cg16509336	Hypomethylated	-0.239349	0.575648	-6.4296	5.31e-08	3.58e-05	7.78704	0.722188	0.482839	-0.239349	10	79785712	R	II	POLR3A	Body	shelf	Body-shelf	chr10:79789138-79789441	TRUE	TRUE
cg05973398	Hypomethylated	-0.225705	0.452641	-6.4294	5.31e-08	3.58e-05	7.78636	0.590828	0.365123	-0.225705	21	36420164	R	II	RUNX1	Body	opensea	Body-opensea		TRUE	TRUE
cg03567939	Hypomethylated	-0.205206	0.727416	-6.40564	5.78e-08	3.76e-05	7.7028	0.853052	0.647846	-0.205206	7	151506147	R	II	PRKAG2	5'UTR	opensea	5'UTR-opensea		TRUE	NA
cg09800500	Hypomethylated	-0.258483	0.444686	-6.40096	5.88e-08	3.8e-05	7.68635	0.602941	0.344458	-0.258483	12	24992256	F	I	BCAT1	Body	opensea	Body-opensea		NA	TRUE
cg12341429	Hypomethylated	-0.246596	0.575932	-6.40046	5.89e-08	3.8e-05	7.68461	0.726909	0.480314	-0.246596	2	161887154	F	II		IGR	opensea	IGR-opensea		TRUE	TRUE
cg05234552	Hypomethylated	-0.207349	0.58352	-6.39783	5.94e-08	3.82e-05	7.67534	0.710468	0.503119	-0.207349	6	41438700	F	II		IGR	shore	IGR-shore	chr6:41438062-41438594	TRUE	NA
cg10435609	Hypomethylated	-0.293606	0.738946	-6.39389	6.03e-08	3.84e-05	7.6615	0.918705	0.625099	-0.293606	1	78805320	R	II	MGC27382	Body	opensea	Body-opensea		NA	TRUE
cg00355019	Hypomethylated	-0.221418	0.791099	-6.38483	6.22e-08	3.93e-05	7.62964	0.926662	0.705243	-0.221418	11	119994877	F	I	TRIM29	Body	opensea	Body-opensea		NA	NA		rs2084896
cg18454510	Hypomethylated	-0.212213	0.628122	-6.38435	6.23e-08	3.93e-05	7.62798	0.758048	0.545835	-0.212213	6	40363184	F	II	LRFN2	Body	shelf	Body-shelf	chr6:40359770-40360438	NA	NA		rs74474126
cg07795082	Hypermethylated	0.257953	0.485862	6.37541	6.43e-08	4e-05	7.59654	0.327931	0.585885	0.257953	22	28200494	R	II		IGR	shore	IGR-shore	chr22:28192793-28198592	NA	NA
cg24298578	Hypomethylated	-0.221655	0.733576	-6.37188	6.51e-08	4.04e-05	7.58415	0.869283	0.647628	-0.221655	6	121843956	F	II		IGR	opensea	IGR-opensea		NA	TRUE
cg03771739	Hypermethylated	0.29974	0.545199	6.37056	6.54e-08	4.04e-05	7.57951	0.361685	0.661425	0.29974	10	22826164	R	II	PIP4K2A	Body	opensea	Body-opensea		NA	NA
cg25388800	Hypomethylated	-0.293294	0.446695	-6.36721	6.62e-08	4.08e-05	7.56771	0.626263	0.332969	-0.293294	5	137990243	F	II		IGR	opensea	IGR-opensea		NA	TRUE
cg03221073	Hypomethylated	-0.243156	0.519518	-6.36436	6.69e-08	4.1e-05	7.5577	0.668389	0.425233	-0.243156	1	186157555	R	II	HMCN1	Body	opensea	Body-opensea		NA	TRUE
cg10149296	Hypomethylated	-0.229534	0.73455	-6.35301	6.96e-08	4.21e-05	7.51784	0.875081	0.645547	-0.229534	2	20795912	R	II		IGR	opensea	IGR-opensea		NA	NA
cg09051342	Hypomethylated	-0.267409	0.571975	-6.34179	7.25e-08	4.32e-05	7.47842	0.735695	0.468286	-0.267409	8	95113521	F	II		IGR	opensea	IGR-opensea		NA	TRUE		rs34951704
cg08913523	Hypomethylated	-0.267356	0.584488	-6.335	7.42e-08	4.35e-05	7.45456	0.748175	0.480819	-0.267356	8	126649807	F	II		IGR	opensea	IGR-opensea		TRUE	TRUE
cg10275917	Hypomethylated	-0.205832	0.515013	-6.33247	7.49e-08	4.37e-05	7.44567	0.641033	0.435201	-0.205832	7	7478820	R	II	COL28A1	Body	opensea	Body-opensea		TRUE	TRUE
cg19791637	Hypomethylated	-0.216177	0.709367	-6.33117	7.53e-08	4.38e-05	7.44112	0.841721	0.625543	-0.216177	2	30633168	F	II		IGR	opensea	IGR-opensea		NA	TRUE
cg20149022	Hypermethylated	0.202709	0.400877	6.32667	7.65e-08	4.42e-05	7.42532	0.276769	0.479478	0.202709	8	1863072	F	II	ARHGEF10	Body	opensea	Body-opensea		NA	NA
cg16578085	Hypomethylated	-0.292989	0.615622	-6.32203	7.77e-08	4.46e-05	7.40901	0.795003	0.502014	-0.292989	4	127771714	R	II		IGR	opensea	IGR-opensea		TRUE	TRUE
cg04395788	Hypermethylated	0.208982	0.480312	6.32158	7.79e-08	4.46e-05	7.40743	0.352364	0.561346	0.208982	8	119081939	R	II	EXT1	Body	opensea	Body-opensea		NA	TRUE
cg12534147	Hypomethylated	-0.270055	0.497758	-6.30668	8.21e-08	4.59e-05	7.35511	0.663098	0.393043	-0.270055	5	54040362	F	II		IGR	opensea	IGR-opensea		TRUE	TRUE
cg15241779	Hypermethylated	0.222591	0.673522	6.29535	8.54e-08	4.72e-05	7.31532	0.537242	0.759833	0.222591	12	10459912	F	II	KLRD1	TSS1500	opensea	TSS1500-opensea		NA	NA
cg14802312	Hypomethylated	-0.201179	0.482703	-6.29524	8.55e-08	4.72e-05	7.31495	0.605874	0.404695	-0.201179	12	57873704	F	II	ARHGAP9	TSS1500	shelf	TSS1500-shelf	chr12:57869075-57870182	NA	NA
cg07866909	Hypomethylated	-0.235124	0.659545	-6.29139	8.66e-08	4.72e-05	7.30143	0.803498	0.568374	-0.235124	2	19849829	F	II		IGR	opensea	IGR-opensea		TRUE	TRUE
cg27109748	Hypomethylated	-0.260069	0.725434	-6.29115	8.67e-08	4.72e-05	7.3006	0.88466	0.624591	-0.260069	7	2150016	F	I	MAD1L1	Body	opensea	Body-opensea		NA	TRUE
cg16409259	Hypermethylated	0.231513	0.450822	6.28537	8.85e-08	4.77e-05	7.28032	0.30908	0.540593	0.231513	11	68117110	R	II	LRP5	Body	shore	Body-shore	chr11:68115317-68115726	NA	NA
cg24045357	Hypomethylated	-0.228807	0.57499	-6.28442	8.88e-08	4.78e-05	7.27695	0.715075	0.486269	-0.228807	2	177448447	F	II		IGR	opensea	IGR-opensea		NA	TRUE
cg07807757	Hypomethylated	-0.239442	0.671129	-6.27885	9.06e-08	4.86e-05	7.25742	0.817726	0.578284	-0.239442	7	50894570	F	II		IGR	opensea	IGR-opensea		TRUE	TRUE
cg18263166	Hypomethylated	-0.261584	0.437561	-6.27274	9.26e-08	4.91e-05	7.23596	0.597714	0.33613	-0.261584	7	92533866	R	II		IGR	opensea	IGR-opensea		TRUE	TRUE
cg01291854	Hypomethylated	-0.250743	0.693076	-6.27062	9.33e-08	4.94e-05	7.22854	0.846593	0.595849	-0.250743	12	96613911	R	II	ELK3	5'UTR	opensea	5'UTR-opensea		TRUE	TRUE
cg04754652	Hypomethylated	-0.239244	0.661408	-6.26853	9.4e-08	4.96e-05	7.22121	0.807884	0.56864	-0.239244	3	150921051	F	II	MED12L	Body	opensea	Body-opensea		NA	NA
cg18484958	Hypomethylated	-0.255986	0.683708	-6.25493	9.86e-08	5.11e-05	7.17349	0.840434	0.584448	-0.255986	3	149420985	F	II	WWTR1	1stExon	opensea	1stExon-opensea		TRUE	TRUE
cg07591229	Hypermethylated	0.202952	0.323303	6.23691	1.05e-07	5.34e-05	7.11026	0.199047	0.401999	0.202952	2	241922908	R	I		IGR	island	IGR-island	chr2:241922777-241923143	TRUE	NA
cg08067983	Hypomethylated	-0.235255	0.412857	-6.22894	1.08e-07	5.43e-05	7.08232	0.556891	0.321636	-0.235255	13	111535587	R	II	ANKRD10	Body	opensea	Body-opensea		NA	TRUE
cg20236089	Hypomethylated	-0.203562	0.273817	-6.22512	1.1e-07	5.48e-05	7.06893	0.398446	0.194885	-0.203562	6	15629162	R	II	DTNBP1	Body	opensea	Body-opensea		NA	TRUE
cg25734089	Hypomethylated	-0.225934	0.55929	-6.22312	1.1e-07	5.49e-05	7.06191	0.697617	0.471683	-0.225934	19	46969919	R	II	PNMAL1	3'UTR	opensea	3'UTR-opensea		TRUE	NA
cg02832512	Hypomethylated	-0.275886	0.706913	-6.21056	1.15e-07	5.63e-05	7.01789	0.875822	0.599936	-0.275886	6	22113516	R	II	FLJ22536	Body	opensea	Body-opensea		TRUE	TRUE
cg05875421	Hypomethylated	-0.300956	0.685747	-6.20614	1.17e-07	5.66e-05	7.0024	0.870006	0.56905	-0.300956	14	91709951	F	II	GPR68	5'UTR	opensea	5'UTR-opensea		TRUE	TRUE
cg14445366	Hypermethylated	0.20547	0.28891	6.20762	1.17e-07	5.65e-05	7.00756	0.163112	0.368582	0.20547	17	70112050	R	I		IGR	island	IGR-island	chr17:70111979-70112308	NA	NA
cg27205902	Hypermethylated	0.318682	0.585962	6.20002	1.2e-07	5.74e-05	6.98093	0.390851	0.709533	0.318682	11	1006985	R	II	AP2A2	Body	shore	Body-shore	chr11:1007921-1008343	NA	NA
cg23874437	Hypermethylated	0.208705	0.431875	6.19934	1.2e-07	5.74e-05	6.97855	0.304096	0.512802	0.208705	19	38886110	R	II	SPRED3	Body	island	Body-island	chr19:38886109-38886615	NA	NA
cg01117339	Hypomethylated	-0.277083	0.695435	-6.19764	1.21e-07	5.76e-05	6.97258	0.865078	0.587995	-0.277083	11	73737124	F	II		IGR	opensea	IGR-opensea		NA	TRUE
cg00975624	Hypomethylated	-0.230465	0.604089	-6.19496	1.22e-07	5.79e-05	6.96319	0.74519	0.514726	-0.230465	3	159646501	F	II		IGR	opensea	IGR-opensea		TRUE	TRUE
cg05519606	Hypomethylated	-0.273254	0.468208	-6.1939	1.22e-07	5.8e-05	6.95947	0.635506	0.362252	-0.273254	6	143176015	F	II	HIVEP2	5'UTR	opensea	5'UTR-opensea		NA	TRUE		rs34653399
cg11760395	Hypomethylated	-0.254158	0.604575	-6.18681	1.25e-07	5.88e-05	6.93462	0.760182	0.506024	-0.254158	10	33701708	F	II		IGR	opensea	IGR-opensea		NA	TRUE
cg09362047	Hypomethylated	-0.236605	0.811215	-6.18535	1.26e-07	5.89e-05	6.92952	0.956075	0.71947	-0.236605	17	70389968	F	II		IGR	opensea	IGR-opensea		TRUE	TRUE		rs34198675
cg12262372	Hypermethylated	0.238476	0.400081	6.17553	1.31e-07	6.01e-05	6.89511	0.254075	0.492551	0.238476	1	61542211	F	II	NFIA	TSS1500	shore	TSS1500-shore	chr1:61542537-61542877	NA	NA
cg04858148	Hypermethylated	0.206793	0.704222	6.17538	1.31e-07	6.01e-05	6.89459	0.577614	0.784407	0.206793	4	81117016	R	II	PRDM8	5'UTR	shore	5'UTR-shore	chr4:81118137-81118603	NA	NA
cg27638057	Hypomethylated	-0.207599	0.661914	-6.17207	1.32e-07	6.05e-05	6.88299	0.789015	0.581417	-0.207599	18	20882779	R	II	C18orf45	Body	opensea	Body-opensea		NA	NA
cg16704703	Hypomethylated	-0.239603	0.595531	-6.17028	1.33e-07	6.07e-05	6.8767	0.742226	0.502623	-0.239603	10	3509710	R	II		IGR	opensea	IGR-opensea		NA	NA
cg13869648	Hypomethylated	-0.215438	0.585121	-6.16953	1.33e-07	6.07e-05	6.8741	0.717022	0.501584	-0.215438	9	135755669	F	I	C9orf98	TSS1500	shore	TSS1500-shore	chr9:135753347-135754384	NA	NA
cg05529278	Hypomethylated	-0.215183	0.670567	-6.15614	1.4e-07	6.29e-05	6.82719	0.802312	0.587129	-0.215183	21	28336181	F	I	ADAMTS5	Body	shore	Body-shore	chr21:28337856-28340237	NA	NA
cg12232146	Hypomethylated	-0.233886	0.460984	-6.15586	1.4e-07	6.29e-05	6.8262	0.60418	0.370294	-0.233886	12	76347937	F	II		IGR	opensea	IGR-opensea		TRUE	TRUE
cg15928106	Hypomethylated	-0.285271	0.710199	-6.15336	1.41e-07	6.33e-05	6.81744	0.884855	0.599584	-0.285271	7	130646078	F	II	FLJ43663	Body	opensea	Body-opensea		NA	TRUE	low-CpG:130296547-130296631
cg09920804	Hypomethylated	-0.211038	0.699251	-6.14625	1.45e-07	6.42e-05	6.79254	0.828458	0.617419	-0.211038	8	42053994	F	II	PLAT	5'UTR	opensea	5'UTR-opensea		TRUE	TRUE
cg12694372	Hypermethylated	0.305263	0.361774	6.13438	1.51e-07	6.59e-05	6.75099	0.174878	0.480141	0.305263	6	32064582	F	I	TNXB	Body	island	Body-island	chr6:32063533-32065044	TRUE	NA
cg18314765	Hypermethylated	0.290221	0.475202	6.13269	1.52e-07	6.6e-05	6.74509	0.297515	0.587736	0.290221	2	217724619	R	II	TNP1	1stExon	opensea	1stExon-opensea		NA	NA
cg23340777	Hypermethylated	0.306853	0.51014	6.11745	1.6e-07	6.83e-05	6.69175	0.322271	0.629124	0.306853	12	120532852	F	II		IGR	shore	IGR-shore	chr12:120534552-120535017	NA	NA
cg21311834	Hypermethylated	0.277435	0.448627	6.11197	1.64e-07	6.91e-05	6.67257	0.278769	0.556204	0.277435	4	1810332	F	II	FGFR3	3'UTR	shelf	3'UTR-shelf	chr4:1806488-1806696	NA	NA		rs2121456
cg03358468	Hypermethylated	0.20724	0.743682	6.10883	1.65e-07	6.95e-05	6.66157	0.6168	0.824041	0.20724	19	5060985	R	II	KDM4B	Body	island	Body-island	chr19:5060984-5061242	NA	NA
cg14836522	Hypermethylated	0.212004	0.221269	6.09683	1.73e-07	7.15e-05	6.61958	0.0914701	0.303474	0.212004	1	31375133	F	I	SDC3	Body	opensea	Body-opensea		NA	TRUE
cg08426157	Hypomethylated	-0.222644	0.644429	-6.08295	1.81e-07	7.36e-05	6.57104	0.780741	0.558097	-0.222644	7	18794174	F	I	HDAC9	Body	opensea	Body-opensea		NA	TRUE
cg22746333	Hypomethylated	-0.229396	0.792983	-6.07505	1.86e-07	7.49e-05	6.54342	0.93343	0.704034	-0.229396	5	82326096	F	II		IGR	opensea	IGR-opensea		NA	TRUE
cg13410764	Hypomethylated	-0.24062	0.557937	-6.07339	1.87e-07	7.5e-05	6.5376	0.705256	0.464635	-0.24062	9	90407888	R	II		IGR	opensea	IGR-opensea		TRUE	TRUE
cg14741870	Hypomethylated	-0.25029	0.673086	-6.06259	1.95e-07	7.63e-05	6.49985	0.826325	0.576035	-0.25029	6	30174091	R	II	TRIM26	5'UTR	opensea	5'UTR-opensea		NA	NA
cg14834653	Hypermethylated	0.252568	0.387055	6.05562	2e-07	7.74e-05	6.47549	0.232422	0.48499	0.252568	10	123353791	R	II	FGFR2	TSS200	shelf	TSS200-shelf	chr10:123356616-123358285	NA	NA
cg17475467	Hypomethylated	-0.225135	0.618072	-6.05287	2.02e-07	7.79e-05	6.46587	0.75591	0.530775	-0.225135	1	55316769	F	II	DHCR24	3'UTR	opensea	3'UTR-opensea		TRUE	TRUE
cg15457481	Hypomethylated	-0.246898	0.734476	-6.05178	2.02e-07	7.79e-05	6.46209	0.885638	0.63874	-0.246898	4	100326030	R	II		IGR	opensea	IGR-opensea		TRUE	TRUE
cg10713515	Hypermethylated	0.214213	0.218913	6.0517	2.02e-07	7.79e-05	6.46178	0.0877619	0.301975	0.214213	10	22603999	F	II	COMMD3	TSS1500	shore	TSS1500-shore	chr10:22604907-22605632	NA	NA
cg26113233	Hypomethylated	-0.226633	0.615495	-6.05053	2.03e-07	7.81e-05	6.45771	0.75425	0.527617	-0.226633	5	174673622	F	II		IGR	opensea	IGR-opensea		NA	TRUE
cg22161893	Hypermethylated	0.284177	0.503732	6.03514	2.15e-07	8.05e-05	6.40395	0.329746	0.613923	0.284177	6	33147499	F	I	COL11A2	Body	opensea	Body-opensea		NA	NA
cg15581944	Hypomethylated	-0.250867	0.714541	-6.02276	2.24e-07	8.3e-05	6.36067	0.868133	0.617266	-0.250867	11	35551852	F	II		IGR	opensea	IGR-opensea		TRUE	TRUE		rs506859
cg03097134	Hypomethylated	-0.209191	0.487223	-6.01959	2.27e-07	8.36e-05	6.3496	0.615299	0.406108	-0.209191	6	37598264	R	II		IGR	opensea	IGR-opensea		TRUE	TRUE
cg15867307	Hypomethylated	-0.220489	0.547922	-6.015	2.3e-07	8.44e-05	6.33359	0.682915	0.462426	-0.220489	2	238110829	F	II		IGR	opensea	IGR-opensea		TRUE	TRUE
cg10177197	Hypomethylated	-0.212486	0.800663	-6.01469	2.31e-07	8.44e-05	6.33251	0.930756	0.71827	-0.212486	1	55316481	F	II	DHCR24	3'UTR	opensea	3'UTR-opensea		TRUE	TRUE		rs71637873
cg10880006	Hypermethylated	0.217879	0.444521	6.00669	2.37e-07	8.62e-05	6.30457	0.311126	0.529005	0.217879	4	81122687	R	II	PRDM8	Body	shore	Body-shore	chr4:81123508-81124318	TRUE	NA
cg21442881	Hypermethylated	0.20928	0.435913	6.00535	2.38e-07	8.64e-05	6.29989	0.307783	0.517063	0.20928	8	142160081	R	II	DENND3	Body	opensea	Body-opensea		NA	NA			rs34467193
cg23427348	Hypermethylated	0.304052	0.551908	6.00419	2.39e-07	8.65e-05	6.29584	0.365754	0.669806	0.304052	4	166301256	R	II	CPE	Body	shore	Body-shore	chr4:166299975-166300668	NA	NA
cg13306478	Hypomethylated	-0.256423	0.653017	-6.00075	2.42e-07	8.69e-05	6.28383	0.810011	0.553588	-0.256423	13	31317745	R	II	ALOX5AP	Body	opensea	Body-opensea		TRUE	TRUE
cg03033182	Hypomethylated	-0.236104	0.519488	-6.0006	2.42e-07	8.69e-05	6.2833	0.664041	0.427937	-0.236104	4	141177619	R	II	SCOC	TSS1500	shelf	TSS1500-shelf	chr4:141173834-141174567	TRUE	NA
cg20405742	Hypomethylated	-0.284475	0.630362	-5.99023	2.51e-07	8.89e-05	6.24713	0.804531	0.520056	-0.284475	6	16933816	F	II		IGR	opensea	IGR-opensea		NA	TRUE
cg17117243	Hypermethylated	0.2426	0.51763	5.98956	2.52e-07	8.89e-05	6.24479	0.3691	0.6117	0.2426	6	109341365	R	II	SESN1	Body	opensea	Body-opensea		NA	TRUE
cg21440776	Hypomethylated	-0.24437	0.709281	-5.98802	2.53e-07	8.92e-05	6.23939	0.858895	0.614525	-0.24437	12	6658378	F	II	IFFO1	Body	shore	Body-shore	chr12:6657727-6657973	TRUE	TRUE
cg11382529	Hypermethylated	0.217322	0.39155	5.98373	2.57e-07	9e-05	6.22444	0.258496	0.475818	0.217322	8	65490613	R	I	LOC401463	TSS1500	shore	TSS1500-shore	chr8:65491083-65491319	NA	NA
cg19365697	Hypomethylated	-0.243212	0.6326	-5.96466	2.75e-07	9.39e-05	6.15791	0.781505	0.538293	-0.243212	6	30174261	F	II	TRIM26	5'UTR	opensea	5'UTR-opensea		NA	NA
cg17879636	Hypomethylated	-0.234112	0.555294	-5.9631	2.77e-07	9.41e-05	6.15247	0.698628	0.464516	-0.234112	3	186262330	F	II	CRYGS	TSS200	opensea	TSS200-opensea		NA	NA
cg23729763	Hypomethylated	-0.214452	0.675931	-5.95873	2.81e-07	9.49e-05	6.13723	0.807229	0.592776	-0.214452	11	129991544	F	II	APLP2	Body	shore	Body-shore	chr11:129993524-129993797	TRUE	NA	low-CpG:129496731-129496810
cg06160606	Hypomethylated	-0.267279	0.648623	-5.95467	2.85e-07	9.58e-05	6.12307	0.812263	0.544984	-0.267279	1	66831593	R	II	PDE4B	Body	opensea	Body-opensea		NA	TRUE
cg07002540	Hypomethylated	-0.210981	0.701706	-5.95384	2.86e-07	9.6e-05	6.12018	0.830877	0.619897	-0.210981	2	85281128	R	II	KCMF1	3'UTR	opensea	3'UTR-opensea		NA	TRUE
cg20054157	Hypomethylated	-0.282211	0.41317	-5.95031	2.89e-07	9.65e-05	6.10788	0.585952	0.303741	-0.282211	10	10837080	F	II	SFTA1P	TSS1500	opensea	TSS1500-opensea		NA	TRUE
cg07974833	Hypomethylated	-0.228207	0.59024	-5.94532	2.95e-07	9.73e-05	6.09048	0.729958	0.501752	-0.228207	4	73430160	R	II	ADAMTS3	Body	shelf	Body-shelf	chr4:73433783-73434289	NA	NA
cg25765315	Hypomethylated	-0.277949	0.752202	-5.9443	2.96e-07	9.74e-05	6.08694	0.922375	0.644425	-0.277949	12	92472232	R	II		IGR	opensea	IGR-opensea		NA	TRUE
cg10577819	Hypomethylated	-0.211914	0.772707	-5.93381	3.07e-07	0.000100135	6.05034	0.90245	0.690536	-0.211914	2	30591375	R	II		IGR	opensea	IGR-opensea		NA	TRUE
cg00657780	Hypomethylated	-0.243122	0.689281	-5.92166	3.2e-07	0.000102705	6.00801	0.838131	0.595009	-0.243122	16	50285254	R	II		IGR	opensea	IGR-opensea		TRUE	TRUE	low-CpG:48842755-48842756
cg01712428	Hypomethylated	-0.255238	0.530296	-5.91619	3.26e-07	0.000104415	5.98898	0.686564	0.431327	-0.255238	7	73132139	F	II	STX1A	Body	shore	Body-shore	chr7:73133388-73134204	NA	NA		rs78054972
cg13881790	Hypomethylated	-0.246041	0.652963	-5.91516	3.28e-07	0.000104416	5.98539	0.8036	0.557559	-0.246041	7	69636611	F	II	AUTS2	Body	opensea	Body-opensea		NA	TRUE
cg05467828	Hypomethylated	-0.234215	0.807218	-5.90996	3.34e-07	0.000105489	5.96726	0.950615	0.7164	-0.234215	10	134207130	F	II		IGR	shelf	IGR-shelf	chr10:134209367-134211056	TRUE	NA
cg01105418	Hypomethylated	-0.234064	0.644045	-5.909	3.35e-07	0.000105559	5.96394	0.787349	0.553285	-0.234064	1	244214593	R	II	ZNF238	1stExon	shore	1stExon-shore	chr1:244213397-244213619	NA	NA
cg11637968	Hypomethylated	-0.265538	0.608659	-5.90114	3.44e-07	0.000107202	5.93655	0.771234	0.505695	-0.265538	4	159732036	R	II	FNIP2	Body	opensea	Body-opensea		TRUE	TRUE
cg02732915	Hypermethylated	0.230178	0.650978	5.89451	3.52e-07	0.000108846	5.91347	0.510053	0.74023	0.230178	4	81120670	R	II	PRDM8	5'UTR	shore	5'UTR-shore	chr4:81119095-81119391	NA	NA
cg04476427	Hypomethylated	-0.247727	0.668388	-5.89251	3.55e-07	0.000109327	5.90651	0.820057	0.572331	-0.247727	5	60582883	R	II		IGR	opensea	IGR-opensea		NA	TRUE
cg10888461	Hypermethylated	0.200137	0.579165	5.88651	3.62e-07	0.00011079	5.88562	0.456632	0.656769	0.200137	4	113300821	R	II	ALPK1	Body	shore	Body-shore	chr4:113300552-113300769	NA	TRUE
cg18995788	Hypomethylated	-0.217152	0.766711	-5.88605	3.63e-07	0.000110799	5.88402	0.899661	0.682509	-0.217152	8	62673444	R	I		IGR	opensea	IGR-opensea		NA	TRUE
cg16324409	Hypermethylated	0.205684	0.278323	5.88268	3.67e-07	0.000111712	5.87229	0.152393	0.358078	0.205684	4	3416370	R	II	RGS12	Body	shore	Body-shore	chr4:3414681-3415353	TRUE	NA
cg02872693	Hypomethylated	-0.230425	0.794994	-5.87917	3.72e-07	0.000112508	5.86007	0.936071	0.705646	-0.230425	20	18295599	F	II	ZNF133	Body	opensea	Body-opensea		NA	NA
cg09103187	Hypomethylated	-0.239499	0.483443	-5.86661	3.89e-07	0.000115809	5.81637	0.630075	0.390577	-0.239499	6	42207510	F	II	TRERF1	Body	opensea	Body-opensea		TRUE	TRUE
cg04499514	Hypomethylated	-0.221537	0.519422	-5.86639	3.89e-07	0.000115809	5.81562	0.655057	0.43352	-0.221537	12	8219020	R	II	C3AR1	TSS200	opensea	TSS200-opensea		NA	NA	low-CpG:8110197-8110299
cg05585947	Hypomethylated	-0.201843	0.360887	-5.86638	3.89e-07	0.000115809	5.81557	0.484464	0.282621	-0.201843	13	20699452	F	II		IGR	shelf	IGR-shelf	chr13:20701817-20702634	NA	NA
cg12002139	Hypomethylated	-0.287251	0.743557	-5.86488	3.91e-07	0.000116127	5.81035	0.919424	0.632174	-0.287251	6	158478872	F	II	SYNJ2	Body	opensea	Body-opensea		TRUE	TRUE		rs2765231
cg08550517	Hypermethylated	0.207682	0.392043	5.85483	4.05e-07	0.000118507	5.77541	0.264891	0.472573	0.207682	16	85414644	R	II		IGR	opensea	IGR-opensea		NA	NA
cg19532942	Hypomethylated	-0.201563	0.509793	-5.85037	4.12e-07	0.000119273	5.75989	0.633199	0.431636	-0.201563	14	62109173	F	II		IGR	opensea	IGR-opensea		NA	TRUE
cg16326367	Hypomethylated	-0.214765	0.710689	-5.85024	4.12e-07	0.000119273	5.75944	0.842178	0.627412	-0.214765	5	77946110	R	II	LHFPL2	TSS1500	shore	TSS1500-shore	chr5:77943868-77945220	NA	NA
cg15196197	Hypermethylated	0.22998	0.230178	5.84324	4.22e-07	0.000121031	5.73512	0.0893742	0.319354	0.22998	6	32064573	F	I	TNXB	Body	island	Body-island	chr6:32063533-32065044	TRUE	NA
cg03400695	Hypomethylated	-0.235856	0.672587	-5.84013	4.27e-07	0.000121869	5.72429	0.816988	0.581133	-0.235856	8	142162582	R	II	DENND3	Body	opensea	Body-opensea		NA	NA
cg14557690	Hypomethylated	-0.209946	0.653795	-5.83992	4.27e-07	0.000121869	5.72358	0.782333	0.572387	-0.209946	9	139978293	F	II	UAP1L1	3'UTR	shelf	3'UTR-shelf	chr9:139980377-139981887	TRUE	TRUE
cg13570892	Hypomethylated	-0.232546	0.720005	-5.83774	4.3e-07	0.000121999	5.71599	0.86238	0.629835	-0.232546	15	45449437	R	II	DUOX1	Body	opensea	Body-opensea		TRUE	TRUE
cg01751584	Hypomethylated	-0.234554	0.776294	-5.83576	4.33e-07	0.000122398	5.70909	0.919898	0.685344	-0.234554	9	100159780	R	II	LOC286359	TSS1500	opensea	TSS1500-opensea		NA	NA
cg05925497	Hypomethylated	-0.224891	0.463653	-5.82567	4.49e-07	0.00012421	5.67405	0.601341	0.37645	-0.224891	11	100734094	F	II	FLJ32810	Body	opensea	Body-opensea		NA	TRUE
cg26664528	Hypomethylated	-0.246701	0.756616	-5.82185	4.55e-07	0.000125216	5.66077	0.907658	0.660957	-0.246701	15	69327013	F	II	MIR548H4	Body	shore	Body-shore	chr15:69325339-69325617	TRUE	NA
cg25132931	Hypermethylated	0.238983	0.54687	5.81645	4.64e-07	0.000126688	5.642	0.400554	0.639537	0.238983	3	112934149	R	II	BOC	5'UTR	shelf	5'UTR-shelf	chr3:112930437-112931506	NA	NA			rs35356957
cg23786152	Hypomethylated	-0.229325	0.61768	-5.81459	4.67e-07	0.000127318	5.63557	0.758083	0.528758	-0.229325	10	105610562	F	II	SH3PXD2A	Body	shelf	Body-shelf	chr10:105614511-105615456	TRUE	TRUE
cg09670263	Hypomethylated	-0.268629	0.778025	-5.80795	4.78e-07	0.000129193	5.61248	0.942492	0.673863	-0.268629	3	46558636	R	II	LRRC2	3'UTR	opensea	3'UTR-opensea		TRUE	TRUE
cg11554335	Hypomethylated	-0.208405	0.541084	-5.8068	4.8e-07	0.000129352	5.6085	0.668679	0.460274	-0.208405	11	57336941	F	II	UBE2L6	TSS1500	shore	TSS1500-shore	chr11:57334971-57335486	TRUE	NA
cg12192282	Hypomethylated	-0.283014	0.57437	-5.80483	4.83e-07	0.00012995	5.60167	0.747644	0.46463	-0.283014	2	143632190	F	II		IGR	opensea	IGR-opensea		NA	TRUE
cg10097313	Hypomethylated	-0.237054	0.709014	-5.80178	4.88e-07	0.000130551	5.59106	0.854149	0.617095	-0.237054	14	25591076	F	II		IGR	opensea	IGR-opensea		TRUE	TRUE
cg26579713	Hypomethylated	-0.324979	0.675053	-5.79186	5.06e-07	0.000132749	5.55664	0.87402	0.54904	-0.324979	15	65701865	F	II	IGDCC4	Body	opensea	Body-opensea		TRUE	TRUE			rs80157845
cg07397612	Hypermethylated	0.243033	0.558174	5.79135	5.07e-07	0.000132749	5.55484	0.409378	0.652411	0.243033	22	47423986	F	II	TBC1D22A	Body	shore	Body-shore	chr22:47424214-47424475	NA	NA			rs57121819
cg24604417	Hypomethylated	-0.236009	0.696565	-5.78993	5.09e-07	0.000133107	5.54994	0.84106	0.605052	-0.236009	5	49995694	F	II	PARP8	Body	opensea	Body-opensea		NA	TRUE
cg04468334	Hypermethylated	0.204117	0.499365	5.78269	5.22e-07	0.000135246	5.52479	0.374396	0.578513	0.204117	7	149414901	R	I	KRBA1	5'UTR	shore	5'UTR-shore	chr7:149416662-149416974	NA	NA
cg14582191	Hypermethylated	0.248546	0.537107	5.78048	5.26e-07	0.00013574	5.51714	0.384936	0.633482	0.248546	4	5135644	F	II	STK32B	Body	opensea	Body-opensea		NA	TRUE
cg19975346	Hypermethylated	0.219053	0.387067	5.78029	5.27e-07	0.00013574	5.51649	0.252953	0.472006	0.219053	10	126366131	R	II	FAM53B	Body	opensea	Body-opensea		NA	TRUE
cg00522048	Hypermethylated	0.203163	0.496275	5.77922	5.29e-07	0.000135956	5.51275	0.37189	0.575053	0.203163	10	121172431	R	II	GRK5	Body	opensea	Body-opensea		TRUE	TRUE
cg08256536	Hypomethylated	-0.245724	0.649999	-5.77718	5.33e-07	0.000136831	5.5057	0.800442	0.554718	-0.245724	8	124215129	F	II	FAM83A	Body	opensea	Body-opensea		TRUE	NA
cg05199682	Hypermethylated	0.215967	0.51002	5.76908	5.48e-07	0.000139358	5.47758	0.377795	0.593762	0.215967	18	10524509	R	II	NAPG	TSS1500	shore	TSS1500-shore	chr18:10525841-10526433	NA	NA
cg06205574	Hypermethylated	0.285678	0.530367	5.76553	5.55e-07	0.000140294	5.46528	0.355462	0.641139	0.285678	12	23858674	F	II	SOX5	Body	opensea	Body-opensea		NA	TRUE		rs76293435
cg25467833	Hypomethylated	-0.225327	0.433853	-5.75544	5.75e-07	0.000142993	5.43027	0.571809	0.346481	-0.225327	1	212335061	R	II		IGR	opensea	IGR-opensea		TRUE	TRUE
cg07677157	Hypomethylated	-0.256425	0.392022	-5.755	5.76e-07	0.00014311	5.42877	0.549017	0.292592	-0.256425	12	66050928	R	II		IGR	opensea	IGR-opensea		TRUE	TRUE
cg08455089	Hypomethylated	-0.206048	0.642068	-5.75244	5.81e-07	0.000143893	5.4199	0.768219	0.562171	-0.206048	6	37292135	F	II	TBC1D22B	Body	opensea	Body-opensea		TRUE	TRUE
cg11360546	Hypermethylated	0.201584	0.557045	5.75084	5.84e-07	0.000144299	5.41433	0.433626	0.63521	0.201584	7	1094263	F	II	C7orf50	Body	shelf	Body-shelf	chr7:1097405-1097953	NA	NA
cg08035694	Hypomethylated	-0.205961	0.505188	-5.74986	5.86e-07	0.000144615	5.41094	0.631286	0.425326	-0.205961	1	192921988	F	II		IGR	opensea	IGR-opensea		NA	TRUE
cg10717691	Hypermethylated	0.207695	0.228833	5.74961	5.87e-07	0.000144615	5.41009	0.101673	0.309368	0.207695	1	210426358	F	I		IGR	opensea	IGR-opensea		TRUE	TRUE
cg10376763	Hypermethylated	0.202527	0.715484	5.7422	6.02e-07	0.000146325	5.3844	0.591488	0.794014	0.202527	2	217724363	R	II	TNP1	3'UTR	opensea	3'UTR-opensea		NA	NA
cg27651238	Hypermethylated	0.203961	0.423422	5.74185	6.03e-07	0.000146325	5.38317	0.298548	0.502509	0.203961	12	52644264	R	I		IGR	island	IGR-island	chr12:52643982-52644411	NA	NA
cg05609656	Hypermethylated	0.241839	0.515896	5.73787	6.11e-07	0.000147538	5.36937	0.367832	0.60967	0.241839	6	39815893	R	II	DAAM2	5'UTR	opensea	5'UTR-opensea		NA	NA
cg21328082	Hypomethylated	-0.259366	0.547855	-5.7369	6.13e-07	0.000147562	5.36602	0.70665	0.447284	-0.259366	6	41254471	F	II	TREM1	TSS200	opensea	TSS200-opensea		NA	NA
cg11234688	Hypomethylated	-0.227727	0.610248	-5.73091	6.26e-07	0.000149352	5.34528	0.749673	0.521946	-0.227727	2	1609660	F	II		IGR	opensea	IGR-opensea		TRUE	TRUE		rs76879059
cg21244322	Hypomethylated	-0.27046	0.733594	-5.72328	6.43e-07	0.000152177	5.31885	0.899182	0.628722	-0.27046	15	64303084	R	II	DAPK2	Body	opensea	Body-opensea		TRUE	TRUE
cg20938708	Hypomethylated	-0.211395	0.777886	-5.72084	6.49e-07	0.000152764	5.3104	0.907312	0.695917	-0.211395	17	73679983	R	II	SAP30BP	Body	opensea	Body-opensea		NA	TRUE
cg19975025	Hypomethylated	-0.220861	0.38784	-5.71927	6.53e-07	0.00015311	5.30494	0.523061	0.3022	-0.220861	12	88703531	R	II		IGR	opensea	IGR-opensea		NA	TRUE
cg17969662	Hypermethylated	0.21371	0.593393	5.719	6.53e-07	0.00015311	5.30401	0.462551	0.676261	0.21371	1	221101412	R	II		IGR	opensea	IGR-opensea		NA	TRUE
cg05820435	Hypomethylated	-0.212058	0.645276	-5.70882	6.77e-07	0.00015646	5.26877	0.775107	0.563049	-0.212058	1	19701756	F	II	CAPZB	Body	opensea	Body-opensea		NA	NA
cg05098566	Hypomethylated	-0.226383	0.652485	-5.70642	6.83e-07	0.00015686	5.26046	0.791087	0.564704	-0.226383	6	30652282	R	II	KIAA1949	Body	shelf	Body-shelf	chr6:30654392-30654934	NA	NA
cg00715197	Hypomethylated	-0.227505	0.668747	-5.7055	6.85e-07	0.00015686	5.25729	0.808036	0.580531	-0.227505	14	68604594	F	II	RAD51L1	Body	opensea	Body-opensea		TRUE	TRUE
cg09220326	Hypomethylated	-0.207913	0.33534	-5.69892	7.01e-07	0.000159165	5.2345	0.462634	0.254721	-0.207913	3	45175421	F	II	CDCP1	Body	opensea	Body-opensea		TRUE	TRUE
cg07493562	Hypomethylated	-0.208851	0.327969	-5.69632	7.07e-07	0.0001598	5.22549	0.455837	0.246986	-0.208851	16	78244468	R	II	WWOX	Body	opensea	Body-opensea		NA	TRUE
cg09410512	Hypomethylated	-0.202131	0.355127	-5.69575	7.09e-07	0.000160014	5.22353	0.47888	0.276749	-0.202131	2	224564400	F	II		IGR	opensea	IGR-opensea		TRUE	TRUE
cg11165619	Hypomethylated	-0.225375	0.735978	-5.68397	7.39e-07	0.000164335	5.18279	0.873962	0.648587	-0.225375	22	44705581	F	II	KIAA1644	5'UTR	opensea	5'UTR-opensea		TRUE	TRUE
cg03376089	Hypomethylated	-0.208287	0.760828	-5.68121	7.46e-07	0.000165412	5.17322	0.888351	0.680064	-0.208287	17	17839409	R	II	TOM1L2	Body	opensea	Body-opensea		TRUE	TRUE
cg17310882	Hypermethylated	0.205513	0.243756	5.67598	7.6e-07	0.000167176	5.15516	0.117932	0.323445	0.205513	6	158066609	R	I	ZDHHC14	Body	opensea	Body-opensea		NA	NA
cg12559925	Hypermethylated	0.210257	0.436699	5.67238	7.69e-07	0.000168382	5.14269	0.307971	0.518228	0.210257	2	235863365	F	II	SH3BP4	5'UTR	shore	5'UTR-shore	chr2:235860117-235861716	NA	NA
cg11569478	Hypomethylated	-0.233862	0.671441	-5.66802	7.81e-07	0.000170122	5.12761	0.814622	0.58076	-0.233862	4	119910700	F	II	SYNPO2	Body	opensea	Body-opensea		TRUE	TRUE
cg15521790	Hypomethylated	-0.239141	0.407474	-5.66471	7.9e-07	0.000170842	5.11618	0.553887	0.314746	-0.239141	11	95889454	F	II	MAML2	Body	opensea	Body-opensea		TRUE	TRUE		rs77920075
cg18006637	Hypomethylated	-0.24536	0.561616	-5.65976	8.04e-07	0.000172767	5.09908	0.711837	0.466477	-0.24536	4	89713820	F	II	FAM13A	Body	opensea	Body-opensea		NA	TRUE
cg23883632	Hypomethylated	-0.25807	0.64808	-5.6564	8.14e-07	0.00017407	5.08746	0.806082	0.548012	-0.25807	14	71174292	F	II		IGR	opensea	IGR-opensea		TRUE	TRUE
cg23819027	Hypomethylated	-0.207895	0.651597	-5.64956	8.33e-07	0.000176679	5.06382	0.778879	0.570984	-0.207895	4	95799256	F	II	BMPR1B	5'UTR	opensea	5'UTR-opensea		NA	TRUE
cg10193711	Hypomethylated	-0.248893	0.542524	-5.64763	8.39e-07	0.000177452	5.05715	0.694907	0.446014	-0.248893	14	22917797	F	II		IGR	opensea	IGR-opensea		NA	NA
cg14720274	Hypomethylated	-0.229863	0.747827	-5.64634	8.43e-07	0.000177995	5.05269	0.88856	0.658697	-0.229863	15	61014131	R	II	RORA	Body	opensea	Body-opensea		NA	TRUE
cg06932535	Hypomethylated	-0.259693	0.574653	-5.64225	8.55e-07	0.000179425	5.03856	0.733649	0.473956	-0.259693	14	32350324	R	II		IGR	opensea	IGR-opensea		TRUE	TRUE
cg20933897	Hypermethylated	0.220375	0.554221	5.63462	8.78e-07	0.000182973	5.01221	0.419298	0.639673	0.220375	17	70304177	F	II		IGR	opensea	IGR-opensea		NA	TRUE		rs74746497
cg26728709	Hypermethylated	0.216363	0.283778	5.63417	8.79e-07	0.000183042	5.01067	0.151311	0.367674	0.216363	4	114823338	F	II	ARSJ	3'UTR	opensea	3'UTR-opensea		NA	NA
cg12378001	Hypomethylated	-0.201676	0.776712	-5.63136	8.88e-07	0.000184459	5.00097	0.900187	0.698511	-0.201676	7	24818413	R	II		IGR	opensea	IGR-opensea		NA	TRUE
cg14378231	Hypomethylated	-0.212915	0.508814	-5.63062	8.91e-07	0.000184461	4.9984	0.63917	0.426255	-0.212915	1	98404032	F	II		IGR	opensea	IGR-opensea		NA	TRUE
cg07220903	Hypomethylated	-0.237143	0.529941	-5.62926	8.95e-07	0.000184849	4.99371	0.67513	0.437987	-0.237143	3	46973284	F	II	CCDC12	Body	opensea	Body-opensea		NA	TRUE
cg08136020	Hypomethylated	-0.206065	0.640817	-5.62771	9e-07	0.000185117	4.98838	0.766979	0.560914	-0.206065	6	14735175	F	II		IGR	opensea	IGR-opensea		NA	TRUE
cg09537568	Hypermethylated	0.212979	0.49333	5.62759	9e-07	0.000185117	4.98795	0.362935	0.575914	0.212979	4	85778686	R	II	WDFY3	Body	opensea	Body-opensea		NA	TRUE
cg04304779	Hypomethylated	-0.210238	0.438837	-5.61689	9.34e-07	0.0001897	4.95101	0.567555	0.357316	-0.210238	4	187621799	F	II	FAT1	Body	opensea	Body-opensea		NA	NA
cg22888181	Hypomethylated	-0.246646	0.662999	-5.61187	9.51e-07	0.000192292	4.93369	0.814007	0.567361	-0.246646	10	106089003	R	II	ITPRIP	5'UTR	opensea	5'UTR-opensea		TRUE	TRUE
cg20784207	Hypermethylated	0.202802	0.467775	5.60568	9.72e-07	0.00019549	4.91234	0.34361	0.546412	0.202802	4	86597598	R	II	ARHGAP24	Body	opensea	Body-opensea		NA	TRUE
cg03478610	Hypomethylated	-0.268202	0.678576	-5.60163	9.86e-07	0.000196787	4.89838	0.842781	0.574579	-0.268202	3	135702110	R	II	PPP2R3A	5'UTR	opensea	5'UTR-opensea		NA	TRUE
cg17738521	Hypomethylated	-0.278001	0.545213	-5.59804	9.98e-07	0.000198661	4.886	0.715418	0.437417	-0.278001	6	143224179	R	II	HIVEP2	5'UTR	opensea	5'UTR-opensea		NA	TRUE			rs79947479
cg10586672	Hypomethylated	-0.24041	0.706689	-5.5939	1.01e-06	0.000200615	4.87171	0.853879	0.613469	-0.24041	3	14514657	R	II	SLC6A6	Body	opensea	Body-opensea		TRUE	TRUE
cg04654299	Hypomethylated	-0.263898	0.619649	-5.59283	1.02e-06	0.000200952	4.86802	0.781219	0.517322	-0.263898	17	2308689	F	II		IGR	shelf	IGR-shelf	chr17:2302892-2305402	TRUE	NA			rs59759265
cg19676285	Hypomethylated	-0.215223	0.653353	-5.59131	1.02e-06	0.000201451	4.86281	0.785123	0.569899	-0.215223	4	7967275	F	II	ABLIM2	3'UTR	opensea	3'UTR-opensea		TRUE	NA		rs73214071
cg13698691	Hypermethylated	0.213174	0.254034	5.59316	1.02e-06	0.000200833	4.86916	0.123519	0.336693	0.213174	6	32064660	F	I	TNXB	Body	island	Body-island	chr6:32063533-32065044	TRUE	NA		rs34181010
cg00525277	Hypermethylated	0.210419	0.3994	5.5838	1.05e-06	0.000204294	4.83691	0.270572	0.480991	0.210419	6	32064239	F	I	TNXB	Body	island	Body-island	chr6:32063533-32065044	NA	NA		rs56250504
cg03163545	Hypomethylated	-0.241724	0.6423	-5.58201	1.06e-06	0.000205462	4.83074	0.790294	0.54857	-0.241724	16	1593415	R	II	IFT140	Body	shore	Body-shore	chr16:1591813-1592107	NA	NA
cg00013804	Hypomethylated	-0.275287	0.753754	-5.58033	1.06e-06	0.000206101	4.82496	0.922297	0.64701	-0.275287	2	9358577	R	II	ASAP2	Body	opensea	Body-opensea		NA	TRUE
cg23279756	Hypermethylated	0.202355	0.274167	5.58053	1.06e-06	0.000206076	4.82562	0.150276	0.352631	0.202355	6	109159348	R	I		IGR	opensea	IGR-opensea		NA	TRUE
cg19072957	Hypomethylated	-0.231892	0.673675	-5.57143	1.1e-06	0.000210279	4.7943	0.81565	0.583758	-0.231892	10	89338685	F	II		IGR	opensea	IGR-opensea		NA	TRUE
cg23791011	Hypomethylated	-0.246406	0.746398	-5.54802	1.19e-06	0.000222155	4.71368	0.897259	0.650853	-0.246406	10	124219564	R	II	HTRA1	TSS1500	shore	TSS1500-shore	chr10:124220338-124222240	NA	NA
cg11606195	Hypomethylated	-0.229098	0.696845	-5.54622	1.2e-06	0.000223318	4.70749	0.837109	0.608011	-0.229098	12	124145110	F	II	GTF2H3	3'UTR	opensea	3'UTR-opensea		TRUE	NA		rs12321097
cg16434674	Hypomethylated	-0.218722	0.761	-5.54057	1.22e-06	0.000225756	4.68803	0.894912	0.67619	-0.218722	12	122803959	R	I	CLIP1	Body	opensea	Body-opensea		NA	TRUE
cg21609584	Hypomethylated	-0.233751	0.684155	-5.53978	1.22e-06	0.000225997	4.68533	0.827268	0.593517	-0.233751	2	101508685	R	II	NPAS2	5'UTR	opensea	5'UTR-opensea		NA	TRUE
cg00694560	Hypomethylated	-0.239435	0.410685	-5.53752	1.23e-06	0.000227225	4.67755	0.557278	0.317843	-0.239435	3	121707177	F	II	ILDR1	3'UTR	opensea	3'UTR-opensea		NA	NA
cg16348668	Hypomethylated	-0.202874	0.687339	-5.53748	1.23e-06	0.000227225	4.6774	0.811548	0.608674	-0.202874	2	240196171	F	II	HDAC4	Body	shore	Body-shore	chr2:240196768-240196997	TRUE	TRUE
cg13213009	Hypomethylated	-0.21971	0.616222	-5.53245	1.26e-06	0.000230167	4.66009	0.750738	0.531028	-0.21971	8	74903761	R	II	LY96	1stExon	opensea	1stExon-opensea		NA	TRUE
cg04658679	Hypermethylated	0.211532	0.429516	5.53178	1.26e-06	0.000230463	4.6578	0.300006	0.511539	0.211532	12	125185923	R	II		IGR	opensea	IGR-opensea		TRUE	TRUE
cg06956006	Hypomethylated	-0.212651	0.815733	-5.52815	1.27e-06	0.000231578	4.64534	0.945928	0.733277	-0.212651	17	40066945	R	II	ACLY	Body	opensea	Body-opensea		TRUE	NA
cg22635491	Hypermethylated	0.202407	0.32987	5.52802	1.27e-06	0.000231578	4.64487	0.205947	0.408354	0.202407	12	115109934	R	I	TBX3	Body	island	Body-island	chr12:115109503-115110061	NA	NA
cg11836372	Hypermethylated	0.260052	0.293957	5.52295	1.3e-06	0.000234244	4.62742	0.134741	0.394793	0.260052	10	123353822	F	II	FGFR2	TSS200	shelf	TSS200-shelf	chr10:123356616-123358285	NA	NA		rs3135719
cg25274185	Hypermethylated	0.253325	0.388136	5.51054	1.35e-06	0.000239662	4.58478	0.23304	0.486364	0.253325	13	32611483	F	II	FRY	Body	opensea	Body-opensea		NA	TRUE
cg15819128	Hypomethylated	-0.254249	0.474743	-5.50755	1.37e-06	0.00024104	4.57451	0.630406	0.376156	-0.254249	2	238604020	F	II	LRRFIP1	Body	shelf	Body-shelf	chr2:238599857-238601430	NA	TRUE
cg14573876	Hypomethylated	-0.253224	0.620351	-5.50751	1.37e-06	0.00024104	4.57436	0.775386	0.522163	-0.253224	19	4105153	R	II	MAP2K2	Body	shelf	Body-shelf	chr19:4101029-4101515	TRUE	NA
cg23328194	Hypomethylated	-0.21522	0.575803	-5.50558	1.38e-06	0.000241994	4.56772	0.70757	0.49235	-0.21522	8	26687962	R	II	ADRA1A	Body	opensea	Body-opensea		NA	NA
cg02849956	Hypomethylated	-0.21084	0.556034	-5.50539	1.38e-06	0.000241994	4.5671	0.68512	0.47428	-0.21084	19	4634827	R	II		IGR	shore	IGR-shore	chr19:4636207-4636567	TRUE	TRUE			rs73533782
cg01855245	Hypomethylated	-0.229631	0.751794	-5.48953	1.46e-06	0.000249633	4.51263	0.892385	0.662754	-0.229631	16	71509113	F	II	ZNF19	Body	opensea	Body-opensea		TRUE	TRUE
cg16001689	Hypomethylated	-0.211503	0.544077	-5.48815	1.46e-06	0.00025023	4.50788	0.673569	0.462066	-0.211503	6	135042205	R	II		IGR	opensea	IGR-opensea		NA	TRUE
cg00120332	Hypomethylated	-0.215678	0.722051	-5.47807	1.52e-06	0.000255701	4.47328	0.854099	0.638421	-0.215678	6	88432950	F	II		IGR	opensea	IGR-opensea		TRUE	TRUE
cg03495053	Hypomethylated	-0.232915	0.658103	-5.46814	1.57e-06	0.000261574	4.43919	0.800704	0.567789	-0.232915	6	169650832	F	II	THBS2	Body	shore	Body-shore	chr6:169648546-169649047	TRUE	NA
cg20277356	Hypermethylated	0.283657	0.416065	5.45906	1.62e-06	0.000267373	4.40805	0.242398	0.526055	0.283657	10	123353800	F	II	FGFR2	TSS200	shelf	TSS200-shelf	chr10:123356616-123358285	NA	NA		rs3135719	rs3135720
cg08443845	Hypomethylated	-0.206134	0.507452	-5.45778	1.63e-06	0.000268211	4.40367	0.633657	0.427523	-0.206134	21	36421955	R	II	RUNX1	TSS1500	opensea	TSS1500-opensea		NA	TRUE
cg01940297	Hypermethylated	0.207283	0.6444	5.44662	1.69e-06	0.000275392	4.3654	0.517492	0.724775	0.207283	8	129061191	R	II	MIR1207	TSS1500	opensea	TSS1500-opensea		NA	TRUE
cg12488187	Hypermethylated	0.231617	0.410198	5.44646	1.69e-06	0.000275392	4.36487	0.268392	0.500009	0.231617	12	65671664	R	II	MSRB3	TSS1500	shore	TSS1500-shore	chr12:65672391-65673250	NA	NA
cg05075308	Hypomethylated	-0.251854	0.658925	-5.44484	1.7e-06	0.00027642	4.35932	0.813121	0.561267	-0.251854	4	185329364	R	II	IRF2	Body	opensea	Body-opensea		NA	TRUE
cg18659867	Hypomethylated	-0.216976	0.683657	-5.44235	1.72e-06	0.000278372	4.35078	0.816499	0.599523	-0.216976	10	80007739	R	II		IGR	opensea	IGR-opensea		NA	NA
cg27474223	Hypomethylated	-0.200236	0.742339	-5.43873	1.74e-06	0.000280286	4.33838	0.864933	0.664697	-0.200236	16	71509037	F	II	ZNF19	3'UTR	opensea	3'UTR-opensea		TRUE	TRUE
cg26797722	Hypomethylated	-0.210704	0.731587	-5.43743	1.75e-06	0.000280834	4.33393	0.86059	0.649885	-0.210704	6	15432551	F	II	JARID2	Body	opensea	Body-opensea		NA	TRUE
cg10981439	Hypomethylated	-0.259313	0.63076	-5.43627	1.76e-06	0.000280834	4.32994	0.789524	0.53021	-0.259313	6	41254433	F	II	TREM1	5'UTR	opensea	5'UTR-opensea		NA	NA	low-CpG:41362394-41362417
cg00831735	Hypomethylated	-0.212633	0.54105	-5.42716	1.81e-06	0.000286426	4.29874	0.671233	0.4586	-0.212633	8	124215033	F	II	FAM83A	Body	opensea	Body-opensea		TRUE	NA
cg26123532	Hypomethylated	-0.223269	0.533418	-5.42633	1.82e-06	0.000286711	4.29591	0.670113	0.446844	-0.223269	2	158027027	F	II		IGR	opensea	IGR-opensea		NA	TRUE
cg01551258	Hypermethylated	0.231148	0.337391	5.41062	1.92e-06	0.000296601	4.24213	0.195872	0.42702	0.231148	17	30479187	R	II	RHOT1	Body	opensea	Body-opensea		NA	NA			rs34649800
cg03224812	Hypomethylated	-0.2461	0.511154	-5.40926	1.93e-06	0.000297398	4.23749	0.661827	0.415727	-0.2461	12	3807404	F	II	EFCAB4B	5'UTR	opensea	5'UTR-opensea		TRUE	TRUE
cg10284310	Hypomethylated	-0.256091	0.654865	-5.40803	1.94e-06	0.000298025	4.23326	0.811655	0.555564	-0.256091	11	12108679	R	II		IGR	opensea	IGR-opensea		NA	TRUE
cg02123091	Hypomethylated	-0.241258	0.766602	-5.40675	1.95e-06	0.000298959	4.22889	0.914311	0.673053	-0.241258	12	66261320	F	II	HMGA2	Body	opensea	Body-opensea		NA	TRUE
cg04276626	Hypomethylated	-0.209614	0.63113	-5.40617	1.95e-06	0.000299067	4.22692	0.759466	0.549852	-0.209614	17	57918500	F	II	MIR21	TSS200	opensea	TSS200-opensea		NA	NA
cg22647996	Hypomethylated	-0.237593	0.747715	-5.40421	1.96e-06	0.000299782	4.22018	0.89318	0.655587	-0.237593	5	141393674	F	I	GNPDA1	TSS1500	shore	TSS1500-shore	chr5:141392360-141392587	NA	NA		rs80344416
cg05377120	Hypomethylated	-0.225851	0.434573	-5.39682	2.01e-06	0.000304966	4.19493	0.572849	0.346998	-0.225851	12	10456885	R	II	KLRD1	TSS200	opensea	TSS200-opensea		NA	NA
cg16834823	Hypermethylated	0.25238	0.329319	5.39579	2.02e-06	0.00030522	4.19139	0.174801	0.427181	0.25238	6	32064218	F	I	TNXB	Body	island	Body-island	chr6:32063533-32065044	NA	NA		rs56250504
cg14196395	Hypermethylated	0.277979	0.375314	5.39286	2.04e-06	0.000306646	4.18139	0.205123	0.483102	0.277979	2	71823517	R	I	DYSF	Body	opensea	Body-opensea		NA	NA
cg17226446	Hypermethylated	0.226536	0.371201	5.39023	2.06e-06	0.000308533	4.17239	0.232505	0.459041	0.226536	4	154408845	R	II	KIAA0922	Body	opensea	Body-opensea		NA	TRUE
cg23906454	Hypermethylated	0.249021	0.354117	5.38705	2.08e-06	0.000310906	4.16151	0.201655	0.450676	0.249021	6	108785671	F	II	LACE1	Body	opensea	Body-opensea		NA	TRUE
cg03613003	Hypermethylated	0.202147	0.411915	5.37958	2.14e-06	0.00031599	4.13599	0.288152	0.490299	0.202147	11	69949263	F	II	ANO1	Body	opensea	Body-opensea		NA	NA			rs61887670
cg26558862	Hypomethylated	-0.252953	0.713483	-5.37835	2.15e-06	0.000316814	4.13178	0.868353	0.615399	-0.252953	3	52704647	R	II	PBRM1	Body	opensea	Body-opensea		TRUE	TRUE
cg08213909	Hypomethylated	-0.240626	0.757501	-5.37815	2.15e-06	0.0003169	4.1311	0.904823	0.664197	-0.240626	5	112417701	F	II	MCC	Body	opensea	Body-opensea		TRUE	TRUE
cg08375396	Hypomethylated	-0.20429	0.794571	-5.37719	2.16e-06	0.000317519	4.12781	0.919646	0.715356	-0.20429	11	8033848	F	II		IGR	opensea	IGR-opensea		TRUE	TRUE
cg02235918	Hypomethylated	-0.2454	0.751133	-5.37529	2.17e-06	0.000318725	4.12133	0.901378	0.655978	-0.2454	6	72043561	R	II		IGR	opensea	IGR-opensea		NA	TRUE
cg19778236	Hypomethylated	-0.232085	0.572196	-5.3742	2.18e-06	0.00031953	4.11762	0.714288	0.482204	-0.232085	5	143302580	F	II		IGR	opensea	IGR-opensea		NA	TRUE
cg23902076	Hypomethylated	-0.255765	0.785617	-5.36691	2.23e-06	0.000325011	4.09271	0.942208	0.686443	-0.255765	2	9428726	R	II	ASAP2	Body	opensea	Body-opensea		TRUE	TRUE
cg15454698	Hypomethylated	-0.205758	0.538142	-5.36558	2.24e-06	0.000326111	4.08817	0.664116	0.458359	-0.205758	3	14473580	F	II	SLC6A6	5'UTR	opensea	5'UTR-opensea		TRUE	TRUE
cg00791074	Hypomethylated	-0.232239	0.731979	-5.36534	2.25e-06	0.000326121	4.08732	0.874167	0.641927	-0.232239	6	151186169	F	II	MTHFD1L	TSS1500	shore	TSS1500-shore	chr6:151186747-151188112	NA	NA		rs73615070
cg09767588	Hypermethylated	0.247701	0.462128	5.36072	2.28e-06	0.000329075	4.07158	0.310475	0.558176	0.247701	1	59644647	R	II		IGR	opensea	IGR-opensea		NA	TRUE
cg16973527	Hypomethylated	-0.294996	0.57049	-5.36008	2.29e-06	0.00032954	4.06938	0.7511	0.456104	-0.294996	15	70767570	R	II		IGR	opensea	IGR-opensea		TRUE	TRUE
cg08420232	Hypermethylated	0.20583	0.500887	5.34379	2.42e-06	0.000340749	4.01378	0.374869	0.580699	0.20583	19	34290298	R	II	KCTD15	5'UTR	shore	5'UTR-shore	chr19:34286184-34289135	NA	NA
cg14856220	Hypermethylated	0.259178	0.416606	5.33514	2.49e-06	0.000347638	3.9843	0.257926	0.517104	0.259178	10	123353500	F	II	FGFR2	TSS200	shelf	TSS200-shelf	chr10:123356616-123358285	NA	NA
cg08564522	Hypomethylated	-0.216746	0.624529	-5.33425	2.5e-06	0.000348467	3.98127	0.757231	0.540485	-0.216746	19	42440079	F	II		IGR	island	IGR-island	chr19:42440030-42440234	NA	TRUE
cg04456219	Hypomethylated	-0.21826	0.559512	-5.32787	2.56e-06	0.000352833	3.95951	0.69314	0.474881	-0.21826	7	17274337	F	II		IGR	opensea	IGR-opensea		NA	NA
cg25388715	Hypomethylated	-0.217565	0.734442	-5.31873	2.64e-06	0.000360143	3.92834	0.867645	0.65008	-0.217565	10	115468942	R	II	CASP7	Body	opensea	Body-opensea		NA	TRUE
cg00637745	Hypermethylated	0.254634	0.273073	5.31075	2.71e-06	0.000366545	3.90115	0.117174	0.371808	0.254634	2	121497334	R	II		IGR	shore	IGR-shore	chr2:121499228-121499578	NA	NA
cg21033632	Hypomethylated	-0.218919	0.608837	-5.30948	2.73e-06	0.000367729	3.89685	0.742869	0.52395	-0.218919	5	64486421	F	II	ADAMTS6	Body	opensea	Body-opensea		NA	TRUE
cg12028646	Hypomethylated	-0.229707	0.481687	-5.30772	2.74e-06	0.000368852	3.89084	0.622324	0.392617	-0.229707	20	43987945	F	II		IGR	shelf	IGR-shelf	chr20:43991615-43992376	NA	NA
cg13088432	Hypermethylated	0.232863	0.345811	5.30773	2.74e-06	0.000368852	3.89089	0.203241	0.436105	0.232863	8	9522664	R	II	TNKS	Body	opensea	Body-opensea		NA	TRUE
cg14276133	Hypomethylated	-0.212329	0.676668	-5.30545	2.76e-06	0.000370904	3.88314	0.806666	0.594337	-0.212329	9	89061100	F	II		IGR	opensea	IGR-opensea		NA	TRUE		rs10121848
cg02225720	Hypomethylated	-0.258828	0.547977	-5.29768	2.84e-06	0.000377575	3.85665	0.706443	0.447615	-0.258828	17	3623472	R	II	ITGAE	Body	shelf	Body-shelf	chr17:3626924-3627839	NA	NA
cg00986910	Hypomethylated	-0.20745	0.434833	-5.2969	2.85e-06	0.000378163	3.85401	0.561843	0.354393	-0.20745	3	55450569	F	II		IGR	opensea	IGR-opensea		TRUE	TRUE
cg07330288	Hypomethylated	-0.201395	0.482061	-5.29495	2.87e-06	0.000379579	3.84737	0.605364	0.403969	-0.201395	17	19977156	R	II		IGR	opensea	IGR-opensea		NA	TRUE
cg08908131	Hypomethylated	-0.238847	0.544707	-5.28919	2.92e-06	0.000384467	3.82779	0.69094	0.452093	-0.238847	10	118706938	R	II	KIAA1598	Body	opensea	Body-opensea		TRUE	TRUE
cg25827670	Hypomethylated	-0.218431	0.632779	-5.28202	3e-06	0.000389854	3.80339	0.766512	0.548081	-0.218431	17	15255513	F	II		IGR	opensea	IGR-opensea		TRUE	TRUE
cg07254421	Hypomethylated	-0.261611	0.565692	-5.28129	3.01e-06	0.000389854	3.80089	0.725862	0.464251	-0.261611	5	36657993	R	II	SLC1A3	Body	opensea	Body-opensea		TRUE	TRUE			rs79029484
cg20956411	Hypomethylated	-0.204046	0.545182	-5.27971	3.02e-06	0.000391444	3.79552	0.670108	0.466062	-0.204046	2	172042383	R	II	TLK1	5'UTR	opensea	5'UTR-opensea		NA	TRUE
cg06401643	Hypomethylated	-0.211641	0.771457	-5.27564	3.07e-06	0.000395411	3.7817	0.901033	0.689392	-0.211641	11	66701529	F	II	PC	5'UTR	opensea	5'UTR-opensea		NA	TRUE
cg08893087	Hypomethylated	-0.231307	0.604049	-5.27352	3.09e-06	0.000396986	3.77449	0.745665	0.514358	-0.231307	1	93416982	R	II	FAM69A	Body	opensea	Body-opensea		NA	TRUE
cg02153747	Hypermethylated	0.247325	0.554637	5.26038	3.23e-06	0.000408388	3.72982	0.403214	0.650539	0.247325	10	29917507	F	II	SVIL	5'UTR	opensea	5'UTR-opensea		NA	TRUE
cg05731218	Hypomethylated	-0.210152	0.745112	-5.25947	3.24e-06	0.000408828	3.72675	0.873776	0.663625	-0.210152	2	216769199	F	II		IGR	opensea	IGR-opensea		NA	TRUE
cg13071869	Hypermethylated	0.241142	0.535234	5.25513	3.29e-06	0.000412894	3.71201	0.387596	0.628738	0.241142	3	112948716	F	II	BOC	5'UTR	opensea	5'UTR-opensea		NA	TRUE
cg09036558	Hypermethylated	0.211708	0.27044	5.25219	3.32e-06	0.000414804	3.70202	0.140823	0.35253	0.211708	16	69973001	R	I	WWP2	Body	opensea	Body-opensea		NA	NA
cg13445177	Hypomethylated	-0.209581	0.531275	-5.23925	3.48e-06	0.000426592	3.65809	0.65959	0.450009	-0.209581	1	151967021	R	II	S100A10	TSS1500	shore	TSS1500-shore	chr1:151965657-151966387	NA	NA
cg02934719	Hypomethylated	-0.21195	0.742559	-5.23924	3.48e-06	0.000426592	3.65804	0.872324	0.660374	-0.21195	16	66545712	F	II	TK2	3'UTR	opensea	3'UTR-opensea		TRUE	TRUE
cg06581409	Hypomethylated	-0.209451	0.588533	-5.23821	3.49e-06	0.000427207	3.65454	0.716768	0.507318	-0.209451	19	41139370	R	II		IGR	shelf	IGR-shelf	chr19:41135277-41135649	TRUE	TRUE
cg04359753	Hypermethylated	0.23278	0.310807	5.2372	3.5e-06	0.000427834	3.65112	0.168289	0.401068	0.23278	6	19839767	F	II	ID4	3'UTR	shore	3'UTR-shore	chr6:19837504-19839314	NA	NA		rs8214
cg00172872	Hypomethylated	-0.256088	0.769338	-5.23637	3.51e-06	0.00042822	3.64829	0.926127	0.670039	-0.256088	12	89461426	F	II		IGR	opensea	IGR-opensea		NA	TRUE
cg14394451	Hypermethylated	0.226005	0.492849	5.23639	3.51e-06	0.00042822	3.64836	0.354478	0.580483	0.226005	9	72514243	R	II	C9orf135	Body	opensea	Body-opensea		NA	TRUE
cg26572896	Hypomethylated	-0.204187	0.648266	-5.23199	3.56e-06	0.000431877	3.63346	0.773279	0.569092	-0.204187	2	151386104	R	II		IGR	opensea	IGR-opensea		NA	TRUE
cg14184954	Hypomethylated	-0.207778	0.451854	-5.23186	3.57e-06	0.000431877	3.633	0.579065	0.371287	-0.207778	12	20003184	F	II		IGR	opensea	IGR-opensea		NA	TRUE		rs4258447
cg11546777	Hypermethylated	0.218106	0.498197	5.23	3.59e-06	0.000433377	3.6267	0.364662	0.582769	0.218106	10	20537004	R	II	PLXDC2	Body	opensea	Body-opensea		NA	TRUE			rs80319003
cg25928474	Hypomethylated	-0.202672	0.805374	-5.2271	3.63e-06	0.000436542	3.61686	0.929459	0.726787	-0.202672	17	48716301	F	II	ABCC3	Body	shelf	Body-shelf	chr17:48712050-48712705	TRUE	NA		rs60300548	rs9891029
cg02335251	Hypermethylated	0.246556	0.404726	5.21809	3.74e-06	0.000446211	3.5863	0.253773	0.500329	0.246556	2	66801399	R	II		IGR	shore	IGR-shore	chr2:66802890-66804831	NA	NA
cg04214938	Hypomethylated	-0.213088	0.568545	-5.21455	3.79e-06	0.000449713	3.5743	0.699007	0.485919	-0.213088	2	119496171	F	I		IGR	opensea	IGR-opensea		TRUE	TRUE
cg06270779	Hypermethylated	0.283244	0.376681	5.2142	3.79e-06	0.000449951	3.57312	0.203266	0.48651	0.283244	4	154005381	R	II		IGR	opensea	IGR-opensea		NA	TRUE
cg00401471	Hypermethylated	0.263653	0.398401	5.21035	3.84e-06	0.000452449	3.56008	0.236981	0.500634	0.263653	19	38782834	R	II	SPINT2	3'UTR	opensea	3'UTR-opensea		NA	NA
cg02325160	Hypomethylated	-0.200916	0.453287	-5.20403	3.93e-06	0.000459496	3.53867	0.576297	0.375381	-0.200916	4	187621836	F	II	FAT1	Body	opensea	Body-opensea		NA	NA
cg16346032	Hypomethylated	-0.210514	0.692435	-5.20356	3.93e-06	0.000460088	3.53708	0.821321	0.610807	-0.210514	1	180100912	R	II		IGR	opensea	IGR-opensea		TRUE	TRUE
cg04926881	Hypomethylated	-0.236789	0.47821	-5.18185	4.24e-06	0.000483616	3.46359	0.623183	0.386394	-0.236789	7	29024378	F	II		IGR	opensea	IGR-opensea		TRUE	TRUE		rs56101168
cg09093656	Hypomethylated	-0.211559	0.685912	-5.18156	4.24e-06	0.000483955	3.46258	0.815438	0.603879	-0.211559	17	16323481	F	II	TRPV2	Body	opensea	Body-opensea		TRUE	NA
cg02556345	Hypomethylated	-0.231259	0.588224	-5.18057	4.26e-06	0.00048512	3.45927	0.729811	0.498552	-0.231259	10	124181965	R	II	PLEKHA1	Body	opensea	Body-opensea		NA	NA
cg25743622	Hypomethylated	-0.233264	0.668234	-5.17999	4.26e-06	0.000485474	3.45728	0.811049	0.577785	-0.233264	1	223403446	R	II	SUSD4	Body	opensea	Body-opensea		TRUE	TRUE		rs75789805
cg13175830	Hypermethylated	0.207572	0.270222	5.17682	4.31e-06	0.000488274	3.44656	0.143137	0.350709	0.207572	10	123353956	R	II	FGFR2	TSS200	shelf	TSS200-shelf	chr10:123356616-123358285	NA	NA
cg14416623	Hypomethylated	-0.2089	0.500032	-5.17609	4.32e-06	0.000489164	3.4441	0.62793	0.41903	-0.2089	2	133561787	R	II	NCKAP5	Body	opensea	Body-opensea		NA	TRUE
cg13394216	Hypermethylated	0.202232	0.296563	5.17514	4.34e-06	0.000489999	3.44089	0.172748	0.37498	0.202232	6	1635808	R	I	GMDS	Body	opensea	Body-opensea		NA	NA
cg16572224	Hypomethylated	-0.201944	0.757031	-5.15214	4.69e-06	0.000514834	3.36315	0.88067	0.678726	-0.201944	5	171788937	R	II	SH3PXD2B	Body	opensea	Body-opensea		TRUE	TRUE
cg10991454	Hypomethylated	-0.213649	0.744484	-5.15006	4.73e-06	0.000516762	3.35612	0.875289	0.66164	-0.213649	2	30834674	F	II	LCLAT1	Body	opensea	Body-opensea		NA	TRUE
cg19241927	Hypermethylated	0.254027	0.451359	5.14635	4.79e-06	0.000520652	3.34359	0.295833	0.54986	0.254027	1	56333494	F	II		IGR	opensea	IGR-opensea		NA	TRUE
cg19382019	Hypomethylated	-0.204166	0.700029	-5.14209	4.86e-06	0.000525581	3.3292	0.825028	0.620862	-0.204166	19	48796188	R	II		IGR	shore	IGR-shore	chr19:48794353-48794727	TRUE	NA
cg24878115	Hypermethylated	0.206978	0.363333	5.14096	4.88e-06	0.000526487	3.32539	0.236612	0.44359	0.206978	19	18545062	R	I	SSBP4	3'UTR	island	3'UTR-island	chr19:18543828-18549161	NA	NA
cg08549390	Hypermethylated	0.218174	0.27874	5.13197	5.03e-06	0.000537828	3.29505	0.145164	0.363338	0.218174	7	25702709	R	II		IGR	opensea	IGR-opensea		NA	NA
cg19897979	Hypomethylated	-0.231004	0.790055	-5.12134	5.22e-06	0.000550383	3.25922	0.931486	0.700482	-0.231004	1	25687812	F	II	TMEM50A	3'UTR	opensea	3'UTR-opensea		NA	TRUE
cg19127638	Hypermethylated	0.206397	0.618339	5.11976	5.25e-06	0.00055141	3.25386	0.491973	0.69837	0.206397	10	70322442	R	II	TET1	5'UTR	shore	5'UTR-shore	chr10:70320130-70320822	NA	NA
cg16356013	Hypomethylated	-0.226219	0.792221	-5.11312	5.37e-06	0.000559289	3.23148	0.930723	0.704504	-0.226219	5	134722079	R	II	H2AFY	Body	opensea	Body-opensea		TRUE	TRUE
cg22251148	Hypermethylated	0.215666	0.288405	5.10987	5.43e-06	0.000562886	3.22055	0.156365	0.372031	0.215666	11	16631866	F	I		IGR	shore	IGR-shore	chr11:16632508-16632725	NA	NA
cg15754752	Hypermethylated	0.260043	0.333567	5.10809	5.46e-06	0.000564569	3.21454	0.174357	0.434399	0.260043	13	36944433	R	II	SPG20	TSS200	opensea	TSS200-opensea		NA	TRUE
cg16152753	Hypomethylated	-0.236908	0.595282	-5.10502	5.52e-06	0.000568	3.20418	0.740328	0.50342	-0.236908	10	23732088	F	II		IGR	shelf	IGR-shelf	chr10:23727836-23729523	NA	NA
cg08947774	Hypomethylated	-0.222297	0.737348	-5.09998	5.62e-06	0.000573207	3.18723	0.873448	0.651151	-0.222297	4	169644750	F	II	PALLD	Body	opensea	Body-opensea		NA	TRUE		rs13141257
cg16213217	Hypomethylated	-0.200283	0.807158	-5.0959	5.7e-06	0.000577436	3.17349	0.92978	0.729497	-0.200283	13	50074189	F	II	PHF11	Body	shelf	Body-shelf	chr13:50070022-50070719	TRUE	NA
cg23654401	Hypomethylated	-0.241015	0.642062	-5.09309	5.75e-06	0.000580029	3.16402	0.789623	0.548608	-0.241015	7	55606442	F	II	VOPP1	Body	opensea	Body-opensea		TRUE	TRUE
cg13345122	Hypermethylated	0.253398	0.369806	5.09156	5.78e-06	0.000582411	3.15888	0.214665	0.468063	0.253398	2	168912885	F	II	STK39	Body	opensea	Body-opensea		NA	TRUE
cg12565679	Hypermethylated	0.241924	0.344761	5.07663	6.08e-06	0.000602495	3.10864	0.196644	0.438568	0.241924	5	135283016	F	II	LECT2	3'UTR	opensea	3'UTR-opensea		NA	NA
cg24240349	Hypomethylated	-0.208912	0.75552	-5.07576	6.1e-06	0.000603494	3.10573	0.883425	0.674513	-0.208912	7	553747	F	II	PDGFA	Body	shelf	Body-shelf	chr7:556611-562845	TRUE	TRUE
cg12578486	Hypomethylated	-0.218662	0.624707	-5.0742	6.14e-06	0.000605306	3.10048	0.758582	0.53992	-0.218662	13	100008957	F	II	UBAC2	Body	opensea	Body-opensea		NA	TRUE
cg05891572	Hypermethylated	0.242948	0.472974	5.07379	6.14e-06	0.000605656	3.0991	0.32423	0.567178	0.242948	7	33462512	F	II	BBS9	Body	opensea	Body-opensea		NA	TRUE
cg05468458	Hypomethylated	-0.202897	0.766672	-5.07351	6.15e-06	0.000606024	3.09816	0.890895	0.687998	-0.202897	5	171059363	F	II		IGR	shelf	IGR-shelf	chr5:171057071-171057340	NA	NA		rs11954101
cg11772527	Hypermethylated	0.255303	0.375098	5.06583	6.31e-06	0.000616877	3.07234	0.21879	0.474093	0.255303	13	94161642	F	II	GPC6	Body	opensea	Body-opensea		NA	TRUE
cg18664965	Hypomethylated	-0.20861	0.595682	-5.05697	6.51e-06	0.000629383	3.04255	0.723403	0.514793	-0.20861	3	126259356	F	II	CHST13	Body	shore	Body-shore	chr3:126260488-126261356	TRUE	TRUE		rs13079087
cg13460850	Hypermethylated	0.213262	0.259239	5.05337	6.59e-06	0.000634442	3.03048	0.128671	0.341933	0.213262	3	184302398	F	I		IGR	shore	IGR-shore	chr3:184301117-184302134	NA	TRUE
cg11166600	Hypermethylated	0.21538	0.559263	5.04475	6.79e-06	0.000647784	3.00153	0.427398	0.642778	0.21538	3	143695141	R	II	C3orf58	Body	shelf	Body-shelf	chr3:143689733-143692279	NA	NA
cg00583068	Hypomethylated	-0.223416	0.757992	-5.04336	6.82e-06	0.000649643	2.99686	0.894778	0.671361	-0.223416	1	224972796	R	II		IGR	opensea	IGR-opensea		NA	TRUE			rs11430226
cg12245706	Hypermethylated	0.263235	0.363414	5.04277	6.83e-06	0.00065024	2.9949	0.20225	0.465485	0.263235	2	71823484	R	I	DYSF	Body	opensea	Body-opensea		NA	NA
cg11051139	Hypomethylated	-0.224016	0.747522	-5.04169	6.86e-06	0.000652478	2.99127	0.884674	0.660659	-0.224016	12	52580428	F	II	KRT80	Body	opensea	Body-opensea		TRUE	NA
cg02515217	Hypomethylated	-0.235745	0.732577	-5.03667	6.98e-06	0.000658975	2.97442	0.876911	0.641166	-0.235745	17	57918600	R	II	MIR21	TSS200	opensea	TSS200-opensea		NA	NA
cg20101110	Hypermethylated	0.220832	0.526969	5.0351	7.02e-06	0.000661288	2.96915	0.391766	0.612598	0.220832	11	16631939	F	II		IGR	shore	IGR-shore	chr11:16632508-16632725	NA	NA		rs34097789
cg27588356	Hypomethylated	-0.204346	0.663886	-5.03127	7.11e-06	0.000667951	2.95632	0.788996	0.58465	-0.204346	6	161459571	R	II	MAP3K4	Body	opensea	Body-opensea		NA	TRUE
cg14273093	Hypermethylated	0.239631	0.334942	5.03016	7.13e-06	0.00066951	2.95258	0.18823	0.42786	0.239631	12	124789096	R	I	FAM101A	5'UTR	shore	5'UTR-shore	chr12:124788559-124788884	NA	NA			rs7312156
cg04026948	Hypermethylated	0.244206	0.344059	5.0276	7.2e-06	0.000672358	2.94398	0.194545	0.438751	0.244206	8	97953330	R	II	PGCP	Body	opensea	Body-opensea		NA	TRUE
cg07775417	Hypomethylated	-0.229797	0.612808	-5.02089	7.36e-06	0.000681445	2.9215	0.7535	0.523703	-0.229797	4	84469563	F	II	AGPAT9	Body	opensea	Body-opensea		TRUE	TRUE
cg14575356	Hypermethylated	0.204643	0.244048	5.01559	7.5e-06	0.00069081	2.90375	0.118756	0.323399	0.204643	6	130013903	R	II	ARHGAP18	Body	opensea	Body-opensea		NA	TRUE
cg10728351	Hypomethylated	-0.21981	0.439241	-5.00914	7.67e-06	0.000700362	2.88212	0.573818	0.354008	-0.21981	4	122628020	F	II		IGR	opensea	IGR-opensea		NA	TRUE
cg05014727	Hypomethylated	-0.212473	0.712749	-5.00758	7.71e-06	0.000701933	2.87692	0.842834	0.630361	-0.212473	10	6214016	F	I	PFKFB3	Body	opensea	Body-opensea		TRUE	NA		rs3814193
cg03534504	Hypermethylated	0.245016	0.454326	5.00757	7.71e-06	0.000701933	2.87687	0.304316	0.549332	0.245016	5	171594998	R	II	STK10	Body	opensea	Body-opensea		NA	TRUE
cg24392939	Hypomethylated	-0.242888	0.770693	-5.00307	7.83e-06	0.000709494	2.86182	0.9194	0.676512	-0.242888	3	97591258	F	II		IGR	opensea	IGR-opensea		TRUE	TRUE
cg17354987	Hypermethylated	0.203272	0.571819	4.99597	8.02e-06	0.0007218	2.83803	0.447367	0.650639	0.203272	12	64362282	R	II	SRGAP1	Body	opensea	Body-opensea		NA	TRUE
cg05109049	Hypomethylated	-0.215855	0.755459	-4.99335	8.09e-06	0.000725413	2.82928	0.887616	0.67176	-0.215855	17	29641333	F	II	NF1	Body	opensea	Body-opensea		NA	NA
cg23105419	Hypomethylated	-0.21583	0.810513	-4.9918	8.13e-06	0.000728339	2.82409	0.942654	0.726824	-0.21583	2	43496213	F	II	THADA	Body	opensea	Body-opensea		TRUE	TRUE			rs60554059
cg07440264	Hypomethylated	-0.212737	0.729569	-4.99145	8.14e-06	0.000728588	2.82292	0.859816	0.647079	-0.212737	11	33744977	R	II	CD59	5'UTR	opensea	5'UTR-opensea		NA	TRUE
cg15466952	Hypomethylated	-0.204711	0.542594	-4.986	8.3e-06	0.000738022	2.80469	0.667927	0.463216	-0.204711	1	65889855	R	II	LEPR	5'UTR	shelf	5'UTR-shelf	chr1:65885856-65886704	NA	NA
cg07201475	Hypomethylated	-0.224599	0.599907	-4.98527	8.32e-06	0.000738583	2.80225	0.737417	0.512818	-0.224599	2	151768348	F	II		IGR	opensea	IGR-opensea		NA	TRUE		rs77662651
cg20228731	Hypomethylated	-0.234461	0.78184	-4.98419	8.35e-06	0.00074054	2.79863	0.925388	0.690927	-0.234461	7	130646051	F	II	FLJ43663	Body	opensea	Body-opensea		NA	TRUE	low-CpG:130296547-130296631
cg24892992	Hypermethylated	0.203901	0.552002	4.9799	8.47e-06	0.000747061	2.78429	0.427164	0.631066	0.203901	8	118861198	F	II	EXT1	Body	opensea	Body-opensea		NA	TRUE
cg04014685	Hypomethylated	-0.205677	0.544069	-4.97661	8.57e-06	0.000752923	2.77329	0.669994	0.464316	-0.205677	3	115509674	R	II		IGR	opensea	IGR-opensea		TRUE	TRUE
cg06062378	Hypomethylated	-0.246901	0.713698	-4.97412	8.64e-06	0.000756696	2.76498	0.864862	0.617961	-0.246901	5	112387002	F	II	MCC	Body	opensea	Body-opensea		TRUE	TRUE
cg10314760	Hypermethylated	0.28489	0.457702	4.97297	8.67e-06	0.000759106	2.76113	0.28328	0.568169	0.28489	10	123353654	F	II	FGFR2	TSS200	shelf	TSS200-shelf	chr10:123356616-123358285	NA	NA
cg15058852	Hypomethylated	-0.203933	0.548721	-4.9713	8.72e-06	0.000761538	2.75556	0.673578	0.469645	-0.203933	12	65109024	R	II	GNS	3'UTR	opensea	3'UTR-opensea		NA	NA
cg05957504	Hypermethylated	0.245643	0.415412	4.96763	8.83e-06	0.000767708	2.7433	0.265018	0.510661	0.245643	5	124014639	F	II	ZNF608	Body	opensea	Body-opensea		NA	TRUE
cg00674995	Hypomethylated	-0.217709	0.705849	-4.96721	8.85e-06	0.000767859	2.74189	0.83914	0.621431	-0.217709	13	42708444	R	II	DGKH	Body	opensea	Body-opensea		NA	TRUE
cg24232510	Hypomethylated	-0.201186	0.769028	-4.96549	8.9e-06	0.000771231	2.73615	0.892203	0.691017	-0.201186	2	240582629	R	II		IGR	opensea	IGR-opensea		NA	NA
cg12338137	Hypomethylated	-0.223488	0.778482	-4.9651	8.91e-06	0.000771617	2.73483	0.915311	0.691823	-0.223488	2	218701429	F	II	TNS1	Body	opensea	Body-opensea		TRUE	TRUE		rs75332772
cg14434062	Hypomethylated	-0.221627	0.665223	-4.96335	8.96e-06	0.000774591	2.72901	0.800913	0.579286	-0.221627	15	70767419	F	II		IGR	opensea	IGR-opensea		TRUE	TRUE
cg06040925	Hypomethylated	-0.211633	0.623734	-4.95223	9.31e-06	0.000792181	2.69188	0.753305	0.541672	-0.211633	2	103334345	F	II	MFSD9	3'UTR	opensea	3'UTR-opensea		NA	NA
cg01782668	Hypomethylated	-0.210439	0.804993	-4.94886	9.42e-06	0.000798315	2.68064	0.933833	0.723394	-0.210439	4	148947436	F	II	ARHGAP10	Body	opensea	Body-opensea		NA	TRUE
cg21946631	Hypomethylated	-0.222216	0.654792	-4.94237	9.63e-06	0.000809939	2.65896	0.790843	0.568627	-0.222216	7	90879360	F	II		IGR	opensea	IGR-opensea		NA	TRUE
cg08667600	Hypermethylated	0.259149	0.514971	4.94164	9.65e-06	0.000810914	2.65655	0.356309	0.615458	0.259149	3	29623882	R	II	RBMS3	Body	opensea	Body-opensea		NA	TRUE
cg11303839	Hypomethylated	-0.260309	0.725216	-4.94023	9.7e-06	0.000812943	2.65183	0.884589	0.62428	-0.260309	7	75405967	F	II	CCL26	5'UTR	opensea	5'UTR-opensea		NA	NA
cg13551117	Hypermethylated	0.220694	0.374629	4.93631	9.83e-06	0.000820729	2.63878	0.239511	0.460204	0.220694	2	111979398	R	II		IGR	shore	IGR-shore	chr2:111980804-111981163	NA	NA
cg02049833	Hypomethylated	-0.21532	0.573634	-4.93258	9.96e-06	0.000827089	2.62635	0.705463	0.490143	-0.21532	2	101434611	R	II		IGR	shore	IGR-shore	chr2:101434979-101437453	NA	NA
cg26736232	Hypomethylated	-0.210348	0.771986	-4.93222	9.97e-06	0.000827526	2.62514	0.90077	0.690423	-0.210348	11	628603	R	II	SCT	TSS1500	shore	TSS1500-shore	chr11:626728-628037	NA	TRUE
cg10923662	Hypermethylated	0.207397	0.24847	4.92856	1.01e-05	0.000833338	2.61295	0.121493	0.328889	0.207397	6	32064258	F	I	TNXB	Body	island	Body-island	chr6:32063533-32065044	NA	NA			rs56250504
cg05101437	Hypomethylated	-0.2261	0.510403	-4.9155	1.06e-05	0.00085761	2.56945	0.648832	0.422732	-0.2261	7	92262970	F	II	CDK6	Body	opensea	Body-opensea		NA	TRUE
cg19747990	Hypermethylated	0.204465	0.358541	4.91235	1.07e-05	0.000862984	2.55898	0.233359	0.437824	0.204465	5	83588224	R	II	EDIL3	Body	opensea	Body-opensea		NA	NA
cg00101629	Hypomethylated	-0.228157	0.67586	-4.90972	1.08e-05	0.000867959	2.55021	0.815547	0.58739	-0.228157	1	15068966	R	II	KIAA1026	Body	opensea	Body-opensea		TRUE	TRUE
cg18064917	Hypermethylated	0.216062	0.48005	4.90457	1.1e-05	0.000876462	2.53307	0.347767	0.563829	0.216062	2	47420867	F	II		IGR	opensea	IGR-opensea		NA	TRUE
cg07582892	Hypermethylated	0.262748	0.366476	4.90113	1.11e-05	0.000882654	2.52162	0.20561	0.468358	0.262748	1	184488937	R	II	C1orf21	Body	opensea	Body-opensea		NA	TRUE
cg08357895	Hypermethylated	0.272194	0.402717	4.9009	1.11e-05	0.000882817	2.52089	0.236067	0.508261	0.272194	5	42422138	R	II		IGR	shore	IGR-shore	chr5:42423530-42423740	NA	NA
cg26248066	Hypomethylated	-0.223624	0.652488	-4.89634	1.13e-05	0.000890169	2.50571	0.7894	0.565777	-0.223624	11	70303464	F	II		IGR	opensea	IGR-opensea		NA	NA
cg07018107	Hypomethylated	-0.207316	0.816099	-4.89102	1.15e-05	0.000900928	2.48804	0.943027	0.735711	-0.207316	8	129162406	R	II	MIR1208	Body	opensea	Body-opensea		NA	NA
cg13738327	Hypermethylated	0.236051	0.379246	4.89065	1.15e-05	0.000901563	2.4868	0.234725	0.470776	0.236051	11	68139233	R	I	LRP5	Body	opensea	Body-opensea		NA	NA
cg05348366	Hypermethylated	0.200706	0.614211	4.88002	1.19e-05	0.000921626	2.4515	0.49133	0.692035	0.200706	1	19665184	R	I		IGR	island	IGR-island	chr1:19665010-19665276	NA	TRUE
cg01637789	Hypermethylated	0.241465	0.429639	4.87612	1.21e-05	0.000928814	2.43853	0.281803	0.523269	0.241465	15	39875777	F	II	THBS1	Body	shelf	Body-shelf	chr15:39872527-39873567	NA	NA
cg09374031	Hypermethylated	0.214302	0.445224	4.85868	1.28e-05	0.000969286	2.38067	0.314019	0.528321	0.214302	16	86548323	R	II		IGR	shore	IGR-shore	chr16:86549069-86550512	NA	NA
cg22500261	Hypomethylated	-0.246203	0.645459	-4.85664	1.29e-05	0.000973077	2.37391	0.796195	0.549992	-0.246203	22	28065785	F	II		IGR	opensea	IGR-opensea		TRUE	TRUE
cg16783186	Hypomethylated	-0.228366	0.602802	-4.85478	1.3e-05	0.000977129	2.36775	0.742618	0.514252	-0.228366	2	30516374	R	II		IGR	opensea	IGR-opensea		NA	TRUE
cg14694205	Hypermethylated	0.233292	0.415415	4.85114	1.31e-05	0.000985687	2.35567	0.272583	0.505875	0.233292	3	155594778	R	II	GMPS	Body	opensea	Body-opensea		NA	NA
cg14671011	Hypomethylated	-0.202811	0.740155	-4.84114	1.36e-05	0.00100527	2.32254	0.864325	0.661514	-0.202811	5	134544423	F	II		IGR	opensea	IGR-opensea		TRUE	TRUE
cg14360405	Hypomethylated	-0.207685	0.529163	-4.8338	1.39e-05	0.0010217	2.29826	0.656316	0.448632	-0.207685	11	87912414	R	II		IGR	shelf	IGR-shelf	chr11:87908243-87908614	NA	NA
cg18025409	Hypomethylated	-0.209433	0.543528	-4.83314	1.4e-05	0.0010234	2.29606	0.671752	0.462319	-0.209433	1	8001046	F	II	TNFRSF9	TSS200	shore	TSS200-shore	chr1:8002408-8002699	NA	NA			rs17848005
cg10237765	Hypermethylated	0.219514	0.418027	4.82357	1.44e-05	0.00104009	2.26439	0.283631	0.503144	0.219514	17	9863081	F	I	GAS7	Body	opensea	Body-opensea		TRUE	NA
cg18345406	Hypermethylated	0.202413	0.437537	4.81733	1.47e-05	0.0010535	2.24376	0.31361	0.516023	0.202413	4	152345440	R	II	FAM160A1	5'UTR	opensea	5'UTR-opensea		NA	TRUE
cg03810376	Hypermethylated	0.203466	0.359574	4.79815	1.57e-05	0.00109771	2.18039	0.235003	0.438469	0.203466	1	48460892	R	II		IGR	shore	IGR-shore	chr1:48462131-48462976	NA	NA
cg06005199	Hypermethylated	0.20112	0.565297	4.79648	1.58e-05	0.00110175	2.17487	0.442162	0.643282	0.20112	4	8474290	R	II	C4orf23	Body	opensea	Body-opensea		TRUE	TRUE
cg21121843	Hypomethylated	-0.203293	0.79711	-4.78818	1.62e-05	0.00111819	2.14748	0.921575	0.718282	-0.203293	4	3203982	R	II	HTT	Body	opensea	Body-opensea		NA	TRUE
cg16717008	Hypomethylated	-0.229585	0.530647	-4.7832	1.65e-05	0.00113009	2.13106	0.671209	0.441624	-0.229585	3	148037650	R	II		IGR	opensea	IGR-opensea		NA	TRUE
cg16426034	Hypermethylated	0.218332	0.370843	4.7798	1.67e-05	0.00113807	2.11984	0.23717	0.455502	0.218332	11	15729604	F	II		IGR	opensea	IGR-opensea		NA	TRUE			rs78849585
cg23350385	Hypomethylated	-0.206718	0.59873	-4.7749	1.7e-05	0.00114945	2.10369	0.725292	0.518575	-0.206718	3	46448134	F	II	CCRL2	TSS1500	opensea	TSS1500-opensea		NA	NA
cg03160656	Hypermethylated	0.204212	0.491936	4.7756	1.7e-05	0.00114804	2.10601	0.366908	0.57112	0.204212	4	24772661	R	II		IGR	opensea	IGR-opensea		NA	TRUE
cg21742975	Hypermethylated	0.202569	0.26219	4.77428	1.7e-05	0.00115142	2.10164	0.138168	0.340737	0.202569	15	39169233	R	II		IGR	opensea	IGR-opensea		NA	TRUE
cg09320210	Hypomethylated	-0.21432	0.416158	-4.77089	1.72e-05	0.00115929	2.09049	0.547374	0.333054	-0.21432	2	219989959	F	II	NHEJ1	Body	opensea	Body-opensea		TRUE	TRUE
cg12109883	Hypermethylated	0.201978	0.310395	4.76274	1.77e-05	0.00118031	2.06363	0.186735	0.388713	0.201978	15	70489053	F	II		IGR	opensea	IGR-opensea		TRUE	TRUE
cg25546651	Hypomethylated	-0.200773	0.710777	-4.75729	1.8e-05	0.00119294	2.04568	0.8337	0.632926	-0.200773	4	25910053	F	II		IGR	opensea	IGR-opensea		TRUE	TRUE
cg06888746	Hypomethylated	-0.317346	0.63453	-4.75683	1.81e-05	0.0011942	2.04419	0.828823	0.511477	-0.317346	10	105517764	F	I	SH3PXD2A	Body	opensea	Body-opensea		TRUE	TRUE
cg26282731	Hypermethylated	0.204851	0.269087	4.75216	1.83e-05	0.00120375	2.02882	0.143668	0.348519	0.204851	4	148939288	F	II	ARHGAP10	Body	opensea	Body-opensea		NA	TRUE
cg12688965	Hypermethylated	0.2238	0.330154	4.7361	1.94e-05	0.00124304	1.97601	0.193133	0.416933	0.2238	8	144582077	F	I	ZC3H3	Body	opensea	Body-opensea		NA	TRUE
cg11606261	Hypomethylated	-0.2112	0.634886	-4.73462	1.95e-05	0.00124729	1.97113	0.764192	0.552992	-0.2112	12	53775336	R	II	SP1	5'UTR	shore	5'UTR-shore	chr12:53774336-53774603	NA	NA
cg16314851	Hypermethylated	0.205428	0.430257	4.73398	1.95e-05	0.00124833	1.96902	0.304485	0.509913	0.205428	7	104567387	F	II	LOC723809	TSS1500	opensea	TSS1500-opensea		NA	NA
cg11029367	Hypomethylated	-0.246872	0.768409	-4.72562	2.01e-05	0.00127028	1.94158	0.919555	0.672683	-0.246872	3	124705145	F	II	HEG1	Body	opensea	Body-opensea		TRUE	TRUE
cg23462772	Hypomethylated	-0.23225	0.528426	-4.70339	2.16e-05	0.00133686	1.86863	0.67062	0.43837	-0.23225	10	49842612	R	II		IGR	opensea	IGR-opensea		TRUE	TRUE
cg09216236	Hypomethylated	-0.207003	0.428822	-4.70099	2.18e-05	0.00134498	1.86076	0.555559	0.348556	-0.207003	1	65719627	F	II		IGR	shore	IGR-shore	chr1:65720047-65720592	NA	NA
cg13536080	Hypomethylated	-0.209804	0.514766	-4.69853	2.2e-05	0.00135324	1.85272	0.643218	0.433414	-0.209804	11	85659096	R	II		IGR	opensea	IGR-opensea		NA	TRUE
cg06143663	Hypermethylated	0.202517	0.507659	4.66748	2.44e-05	0.00144402	1.75111	0.383669	0.586186	0.202517	16	11242115	R	II	CLEC16A	Body	opensea	Body-opensea		NA	TRUE
cg08381046	Hypomethylated	-0.205244	0.550651	-4.6549	2.54e-05	0.00148319	1.71001	0.67631	0.471066	-0.205244	5	112294315	F	II		IGR	opensea	IGR-opensea		TRUE	TRUE
cg01959421	Hypermethylated	0.226693	0.325123	4.65563	2.54e-05	0.00148227	1.7124	0.186332	0.413025	0.226693	2	72368797	F	II	CYP26B1	Body	shore	Body-shore	chr2:72370296-72370682	NA	NA			rs35097477
cg16175941	Hypermethylated	0.214637	0.38352	4.65552	2.54e-05	0.00148232	1.71204	0.25211	0.466747	0.214637	6	154779103	F	II	CNKSR3	Body	opensea	Body-opensea		NA	TRUE
cg05116002	Hypermethylated	0.202998	0.230869	4.65057	2.58e-05	0.00149612	1.69587	0.106585	0.309583	0.202998	3	58151255	R	I	FLNB	Body	opensea	Body-opensea		NA	TRUE
cg00859858	Hypomethylated	-0.206317	0.790244	-4.64835	2.6e-05	0.00150212	1.68863	0.916561	0.710243	-0.206317	1	37944257	R	II	ZC3H12A	Body	shelf	Body-shelf	chr1:37939723-37940650	NA	TRUE
cg04399631	Hypomethylated	-0.206589	0.691011	-4.64238	2.65e-05	0.00152088	1.66913	0.817494	0.610905	-0.206589	3	12269362	R	II		IGR	opensea	IGR-opensea		NA	TRUE
cg04810745	Hypomethylated	-0.202224	0.787894	-4.64118	2.66e-05	0.00152328	1.66523	0.911705	0.709481	-0.202224	2	189064557	R	II		IGR	opensea	IGR-opensea		TRUE	TRUE
cg13333800	Hypomethylated	-0.203172	0.465223	-4.63957	2.68e-05	0.00152768	1.65999	0.589614	0.386442	-0.203172	5	125694418	R	II	GRAMD3	TSS1500	opensea	TSS1500-opensea		NA	NA			rs74443488
cg18670236	Hypomethylated	-0.201862	0.760879	-4.63856	2.69e-05	0.00153156	1.65667	0.884468	0.682606	-0.201862	3	126630478	F	II	CHCHD6	Body	opensea	Body-opensea		TRUE	TRUE
cg05317600	Hypomethylated	-0.204419	0.788743	-4.6379	2.69e-05	0.00153367	1.65452	0.913897	0.709478	-0.204419	13	80612156	R	II		IGR	opensea	IGR-opensea		NA	TRUE
cg03445244	Hypermethylated	0.212141	0.411661	4.62728	2.79e-05	0.00156819	1.61992	0.281779	0.49392	0.212141	2	23721722	R	II	KLHL29	5'UTR	opensea	5'UTR-opensea		NA	TRUE
cg13237021	Hypermethylated	0.242773	0.319147	4.60238	3.03e-05	0.00165328	1.53887	0.17051	0.413283	0.242773	11	69949774	R	II	ANO1	Body	opensea	Body-opensea		NA	NA
cg17759095	Hypomethylated	-0.218692	0.720295	-4.59126	3.15e-05	0.00168957	1.50277	0.854188	0.635497	-0.218692	6	56755566	R	II	DST	Body	opensea	Body-opensea		TRUE	TRUE
cg18320356	Hypomethylated	-0.220446	0.698361	-4.59077	3.15e-05	0.00169178	1.50116	0.833328	0.612882	-0.220446	12	10103812	R	II		IGR	opensea	IGR-opensea		NA	NA
cg23678985	Hypermethylated	0.201769	0.487835	4.58832	3.18e-05	0.00169662	1.49321	0.364303	0.566072	0.201769	17	70514539	R	II		IGR	opensea	IGR-opensea		NA	TRUE
cg07611933	Hypomethylated	-0.217915	0.755944	-4.58498	3.21e-05	0.00171037	1.48237	0.889361	0.671447	-0.217915	16	2773245	R	II		IGR	shore	IGR-shore	chr16:2771081-2771365	NA	NA
cg11198596	Hypermethylated	0.208131	0.249848	4.58365	3.23e-05	0.00171603	1.47806	0.122421	0.330552	0.208131	3	66548117	R	II	LRIG1	Body	shelf	Body-shelf	chr3:66550318-66551848	NA	NA
cg22615203	Hypermethylated	0.229277	0.44073	4.58299	3.23e-05	0.00171861	1.47592	0.300357	0.529633	0.229277	13	41111493	F	II		IGR	shore	IGR-shore	chr13:41109489-41109748	NA	NA
cg04349084	Hypomethylated	-0.217829	0.658063	-4.57987	3.27e-05	0.00172671	1.46576	0.791428	0.573598	-0.217829	8	23602677	F	II		IGR	opensea	IGR-opensea		NA	TRUE		rs77040492
cg24686551	Hypomethylated	-0.23178	0.7332	-4.57794	3.29e-05	0.00173296	1.45952	0.875106	0.643327	-0.23178	3	134047274	R	II		IGR	opensea	IGR-opensea		TRUE	TRUE
cg12450012	Hypermethylated	0.206926	0.571839	4.57007	3.38e-05	0.00176278	1.43399	0.44515	0.652076	0.206926	11	70282487	R	II	CTTN	3'UTR	opensea	3'UTR-opensea		NA	NA
cg14605150	Hypermethylated	0.225731	0.591625	4.56223	3.47e-05	0.00178999	1.40858	0.453422	0.679153	0.225731	15	33012608	F	II	GREM1	5'UTR	shore	5'UTR-shore	chr15:33009530-33011696	NA	NA		rs73376931
cg10992219	Hypomethylated	-0.21362	0.729007	-4.55423	3.56e-05	0.00182032	1.38269	0.859795	0.646175	-0.21362	8	53608045	F	II	RB1CC1	5'UTR	opensea	5'UTR-opensea		NA	TRUE
cg15858679	Hypermethylated	0.204145	0.607315	4.55204	3.59e-05	0.00182776	1.37558	0.482328	0.686473	0.204145	12	15067176	F	II	ERP27	3'UTR	opensea	3'UTR-opensea		NA	NA		rs79151359
cg00711291	Hypermethylated	0.216357	0.316139	4.54751	3.64e-05	0.00184432	1.36091	0.183675	0.400032	0.216357	17	71345538	R	II	SDK2	Body	opensea	Body-opensea		NA	TRUE
cg02067239	Hypermethylated	0.207808	0.327536	4.54641	3.65e-05	0.0018484	1.35736	0.200307	0.408115	0.207808	16	22776055	R	II		IGR	opensea	IGR-opensea		NA	TRUE
cg01708377	Hypomethylated	-0.203437	0.763456	-4.53843	3.75e-05	0.00188421	1.33157	0.888009	0.684572	-0.203437	6	1686746	R	II	GMDS	Body	opensea	Body-opensea		TRUE	TRUE
cg15765353	Hypermethylated	0.225536	0.460388	4.53173	3.84e-05	0.0019135	1.30991	0.322305	0.547841	0.225536	3	45601455	R	II		IGR	opensea	IGR-opensea		NA	TRUE
cg23679344	Hypomethylated	-0.203339	0.617536	-4.52245	3.96e-05	0.001956	1.27991	0.742029	0.53869	-0.203339	17	37560925	F	II	MED1	3'UTR	shore	3'UTR-shore	chr17:37557366-37558982	TRUE	NA
cg02059176	Hypomethylated	-0.228293	0.689128	-4.5201	3.99e-05	0.00196387	1.27236	0.828899	0.600606	-0.228293	2	44327637	R	II		IGR	opensea	IGR-opensea		TRUE	TRUE
cg17922998	Hypomethylated	-0.247022	0.743208	-4.50663	4.17e-05	0.00201643	1.22889	0.894445	0.647424	-0.247022	8	61863697	R	II		IGR	opensea	IGR-opensea		TRUE	TRUE
cg26789064	Hypermethylated	0.217874	0.411695	4.49967	4.27e-05	0.00204528	1.20644	0.278302	0.496176	0.217874	4	4866130	F	II		IGR	shore	IGR-shore	chr4:4866438-4866813	NA	NA
cg21908828	Hypermethylated	0.207411	0.402325	4.48279	4.51e-05	0.00212464	1.15212	0.275338	0.48275	0.207411	4	154386136	F	II	KIAA0922	TSS1500	shore	TSS1500-shore	chr4:154386834-154388183	NA	NA
cg10575547	Hypomethylated	-0.206593	0.55269	-4.48218	4.52e-05	0.00212678	1.15016	0.679176	0.472583	-0.206593	6	42283846	R	II	TRERF1	5'UTR	opensea	5'UTR-opensea		TRUE	TRUE
cg19480965	Hypermethylated	0.213583	0.379387	4.48183	4.53e-05	0.00212754	1.14903	0.248622	0.462205	0.213583	6	3789433	R	II		IGR	opensea	IGR-opensea		NA	TRUE
cg22780193	Hypomethylated	-0.205273	0.752682	-4.48088	4.54e-05	0.00213302	1.14595	0.87836	0.673087	-0.205273	13	74825252	R	II		IGR	opensea	IGR-opensea		NA	TRUE
cg12201544	Hypermethylated	0.21364	0.30631	4.47909	4.57e-05	0.00213797	1.1402	0.17551	0.38915	0.21364	6	169287287	R	I		IGR	shore	IGR-shore	chr6:169286195-169286688	NA	NA
cg20806676	Hypermethylated	0.277362	0.48244	4.47283	4.66e-05	0.00216774	1.1201	0.312626	0.589988	0.277362	6	29579306	R	II	GABBR1	Body	opensea	Body-opensea		NA	NA
cg01123449	Hypermethylated	0.21604	0.386883	4.45261	4.98e-05	0.00226492	1.05515	0.254613	0.470653	0.21604	14	100140582	R	II	HHIPL1	Body	shore	Body-shore	chr14:100141601-100142051	NA	NA
cg27053177	Hypermethylated	0.26196	0.342321	4.44807	5.06e-05	0.00228783	1.0406	0.181938	0.443897	0.26196	2	169508778	R	II	LASS6	Body	opensea	Body-opensea		NA	TRUE
cg06947694	Hypermethylated	0.20142	0.504746	4.44392	5.13e-05	0.00230772	1.0273	0.381428	0.582847	0.20142	7	5389271	F	I	TNRC18	Body	shelf	Body-shelf	chr7:5391323-5391572	NA	TRUE
cg07109745	Hypermethylated	0.210539	0.370013	4.44091	5.18e-05	0.00232059	1.01764	0.241112	0.451651	0.210539	11	3901552	R	II	STIM1	Body	opensea	Body-opensea		NA	TRUE
cg08454015	Hypomethylated	-0.203819	0.756455	-4.43916	5.21e-05	0.00232937	1.01204	0.881242	0.677423	-0.203819	1	240078452	F	II		IGR	opensea	IGR-opensea		TRUE	TRUE
cg13427810	Hypermethylated	0.247001	0.495131	4.43739	5.24e-05	0.00233747	1.00636	0.343906	0.590907	0.247001	9	116990636	F	II	COL27A1	Body	opensea	Body-opensea		NA	TRUE
cg02571436	Hypermethylated	0.247528	0.333141	4.43423	5.3e-05	0.00235134	0.996255	0.181594	0.429121	0.247528	10	77468337	F	II		IGR	opensea	IGR-opensea		NA	TRUE			rs79344486
cg17209471	Hypermethylated	0.218257	0.421292	4.43363	5.31e-05	0.00235294	0.994329	0.287666	0.505923	0.218257	22	18558411	F	II		IGR	shelf	IGR-shelf	chr22:18560558-18561410	NA	NA
cg11197258	Hypermethylated	0.255774	0.374958	4.42215	5.51e-05	0.00240988	0.957585	0.218362	0.474136	0.255774	12	124845001	F	II	NCOR2	Body	opensea	Body-opensea		NA	NA
cg25123566	Hypomethylated	-0.233852	0.656382	-4.41359	5.67e-05	0.00245171	0.930205	0.799557	0.565704	-0.233852	12	47610734	F	II	FAM113B	5'UTR	opensea	5'UTR-opensea		NA	NA
cg05635923	Hypermethylated	0.260898	0.419133	4.4053	5.83e-05	0.00249107	0.903717	0.2594	0.520297	0.260898	13	36944451	F	II	SPG20	TSS200	opensea	TSS200-opensea		NA	NA
cg24028809	Hypomethylated	-0.215416	0.671494	-4.39018	6.12e-05	0.00257355	0.855466	0.803382	0.587966	-0.215416	6	153414101	R	II	RGS17	5'UTR	opensea	5'UTR-opensea		NA	TRUE
cg06646139	Hypermethylated	0.228734	0.277166	4.38568	6.21e-05	0.00259944	0.841116	0.137125	0.365858	0.228734	4	78096345	F	II		IGR	opensea	IGR-opensea		NA	TRUE
cg17875356	Hypermethylated	0.216587	0.414368	4.37777	6.38e-05	0.0026411	0.815915	0.281764	0.498351	0.216587	3	114807036	R	II	ZBTB20	5'UTR	opensea	5'UTR-opensea		NA	TRUE
cg07356549	Hypomethylated	-0.214431	0.489054	-4.37512	6.43e-05	0.00265478	0.807478	0.620338	0.405907	-0.214431	1	212091686	R	II		IGR	opensea	IGR-opensea		TRUE	TRUE
cg12512771	Hypomethylated	-0.221737	0.681831	-4.3667	6.61e-05	0.00269778	0.780675	0.817588	0.595851	-0.221737	7	17730027	R	II		IGR	opensea	IGR-opensea		TRUE	TRUE			rs74765285
cg11014073	Hypermethylated	0.220931	0.399036	4.36123	6.73e-05	0.00272873	0.763288	0.263772	0.484703	0.220931	12	64460951	R	II	SRGAP1	Body	opensea	Body-opensea		NA	TRUE
cg17729072	Hypermethylated	0.210995	0.271765	4.36122	6.73e-05	0.00272873	0.763267	0.142584	0.35358	0.210995	6	4322739	R	II		IGR	opensea	IGR-opensea		NA	TRUE
cg21660452	Hypermethylated	0.215835	0.527608	4.35746	6.82e-05	0.00274504	0.751295	0.395464	0.611299	0.215835	11	64397807	F	I	NRXN2	Body	island	Body-island	chr11:64397644-64398016	NA	NA
cg21409833	Hypermethylated	0.201717	0.531652	4.35001	6.98e-05	0.00278416	0.727638	0.408152	0.609869	0.201717	1	63062724	F	II	DOCK7	Body	opensea	Body-opensea		NA	NA
cg00836101	Hypermethylated	0.215552	0.380052	4.33053	7.44e-05	0.00289766	0.665826	0.248082	0.463634	0.215552	15	39876248	F	II	THBS1	Body	shelf	Body-shelf	chr15:39872527-39873567	NA	NA
cg11066033	Hypermethylated	0.203352	0.309782	4.31697	7.78e-05	0.00297999	0.622844	0.185281	0.388632	0.203352	2	242556858	F	II	THAP4	1stExon	opensea	1stExon-opensea		NA	TRUE
cg26036018	Hypermethylated	0.205518	0.39107	4.31206	7.91e-05	0.00300506	0.607302	0.265243	0.47076	0.205518	1	65641680	R	II	AK3L1	Body	opensea	Body-opensea		NA	TRUE
cg18801045	Hypermethylated	0.219192	0.326989	4.30877	7.99e-05	0.00302383	0.596913	0.19279	0.411982	0.219192	5	10751081	R	II	DAP	Body	opensea	Body-opensea		NA	TRUE
cg21376454	Hypomethylated	-0.202892	0.518175	-4.29913	8.25e-05	0.00308369	0.566429	0.642395	0.439502	-0.202892	17	62203531	R	II	ERN1	Body	shelf	Body-shelf	chr17:62206971-62208050	NA	NA
cg07593977	Hypomethylated	-0.204726	0.74176	-4.28263	8.7e-05	0.00318752	0.514348	0.867102	0.662376	-0.204726	8	11735419	R	II		IGR	opensea	IGR-opensea		NA	TRUE
cg15722533	Hypermethylated	0.208521	0.410368	4.2775	8.85e-05	0.00322129	0.498155	0.282702	0.491223	0.208521	11	12875566	R	II	TEAD1	Body	opensea	Body-opensea		NA	TRUE
cg16677191	Hypomethylated	-0.214038	0.662671	-4.26295	9.28e-05	0.00331659	0.452326	0.793715	0.579676	-0.214038	5	95159423	R	II	GLRX	TSS1500	opensea	TSS1500-opensea		TRUE	TRUE
cg17033891	Hypomethylated	-0.201249	0.645929	-4.25859	9.41e-05	0.00334683	0.438599	0.769142	0.567894	-0.201249	3	159852976	R	II		IGR	opensea	IGR-opensea		NA	TRUE
cg24777710	Hypermethylated	0.202949	0.514673	4.25129	9.64e-05	0.00340076	0.415637	0.390419	0.593368	0.202949	7	127636733	F	II	C7orf54	TSS1500	opensea	TSS1500-opensea		NA	TRUE		rs75660593
cg01806427	Hypomethylated	-0.281051	0.639131	-4.23506	0.000101577	0.0035158	0.364666	0.811202	0.530152	-0.281051	5	123737813	F	II		IGR	opensea	IGR-opensea		NA	TRUE		rs73781667
cg01342196	Hypomethylated	-0.222998	0.71467	-4.205	0.000111965	0.00373807	0.270452	0.851199	0.628201	-0.222998	1	158979538	R	II	IFI16	TSS200	opensea	TSS200-opensea		NA	NA			rs7511661
cg21945949	Hypermethylated	0.206587	0.415997	4.18741	0.000118513	0.00387893	0.215492	0.289515	0.496102	0.206587	2	64683610	F	II	HSPC159	Body	shore	Body-shore	chr2:64681011-64682237	NA	NA
cg17587492	Hypermethylated	0.227034	0.403704	4.18505	0.000119418	0.00389841	0.208131	0.264703	0.491738	0.227034	1	84857501	R	II	UOX	Body	opensea	Body-opensea		NA	TRUE
cg05429448	Hypomethylated	-0.200881	0.799814	-4.18341	0.000120053	0.00391258	0.203008	0.922802	0.721921	-0.200881	3	101659630	F	II	LOC152225	TSS200	opensea	TSS200-opensea		TRUE	TRUE		rs771572
cg11327029	Hypermethylated	0.234319	0.493634	4.17703	0.000122551	0.0039657	0.183093	0.350173	0.584492	0.234319	10	22826133	F	II	PIP4K2A	Body	opensea	Body-opensea		NA	NA		rs80142698
cg19987354	Hypermethylated	0.221898	0.394706	4.17233	0.000124421	0.00400006	0.168456	0.25885	0.480748	0.221898	14	64357795	F	II	SYNE2	5'UTR	opensea	5'UTR-opensea		NA	TRUE
cg13486491	Hypermethylated	0.205044	0.488748	4.14798	0.000134574	0.00419935	0.0926502	0.363211	0.568255	0.205044	13	36944640	F	II	SPG20	TSS1500	opensea	TSS1500-opensea		NA	NA
cg22274117	Hypomethylated	-0.205947	0.598757	-4.07918	0.000167796	0.00483712	-0.120356	0.724847	0.5189	-0.205947	6	16713613	F	II	ATXN1	5'UTR	opensea	5'UTR-opensea		NA	TRUE		rs75654158
cg19484481	Hypermethylated	0.201901	0.470041	4.07164	0.000171891	0.00490537	-0.143612	0.346428	0.548329	0.201901	6	108945312	F	II	FOXO3	Body	opensea	Body-opensea		NA	TRUE
cg23678364	Hypermethylated	0.205875	0.386824	4.06989	0.000172853	0.00492234	-0.148995	0.260778	0.466653	0.205875	4	5028695	R	II		IGR	opensea	IGR-opensea		NA	TRUE
cg19311055	Hypermethylated	0.20061	0.526993	4.04058	0.000189784	0.00520912	-0.239097	0.404171	0.604781	0.20061	8	38459149	R	II	RNF5P1	TSS1500	opensea	TSS1500-opensea		NA	NA
cg18130079	Hypermethylated	0.213492	0.438006	4.01848	0.000203608	0.00543411	-0.306852	0.307297	0.520788	0.213492	1	113454575	F	II	SLC16A1	3'UTR	opensea	3'UTR-opensea		NA	TRUE
cg14528979	Hypermethylated	0.246606	0.516555	3.97134	0.00023642	0.00598571	-0.450716	0.365572	0.612177	0.246606	9	139390733	R	II	NOTCH1	Body	shore	Body-shore	chr9:139391402-139391987	NA	NA
cg10859327	Hypermethylated	0.238154	0.340625	3.90308	0.000293143	0.00682163	-0.657498	0.194816	0.43297	0.238154	10	101704782	R	II	NCRNA00093	Body	opensea	Body-opensea		NA	TRUE
cg06014057	Hypermethylated	0.201397	0.409912	3.86447	0.000330837	0.00734053	-0.773658	0.286608	0.488005	0.201397	16	12226852	R	II	SNX29	Body	opensea	Body-opensea		NA	TRUE
cg12226006	Hypermethylated	0.21206	0.41694	3.79056	0.000416412	0.00848763	-0.994256	0.287107	0.499167	0.21206	10	123350909	F	II	FGFR2	Body	opensea	Body-opensea		NA	TRUE
cg25373630	Hypermethylated	0.213927	0.356292	3.75736	0.000461466	0.0090316	-1.09263	0.225317	0.439244	0.213927	18	60984656	F	II	BCL2	Body	shore	Body-shore	chr18:60985503-60985741	NA	NA
cg21578987	Hypermethylated	0.201246	0.349272	3.74922	0.000473205	0.00917797	-1.11667	0.22606	0.427306	0.201246	21	40029669	R	II	ERG	5'UTR	shelf	5'UTR-shelf	chr21:40032243-40033665	NA	NA
cg04589649	Hypermethylated	0.220816	0.385049	3.6632	0.000616158	0.0107171	-1.36896	0.249856	0.470672	0.220816	2	31526419	R	II		IGR	opensea	IGR-opensea		NA	TRUE
cg11937768	Hypermethylated	0.214753	0.376857	3.63937	0.000662576	0.0112143	-1.43827	0.245376	0.460129	0.214753	10	65344030	F	II	REEP3	Body	opensea	Body-opensea		NA	TRUE
cg04110750	Hypermethylated	0.202511	0.36846	3.63134	0.000678956	0.0113841	-1.46156	0.244473	0.446984	0.202511	16	69646130	F	II	NFAT5	5'UTR	opensea	5'UTR-opensea		NA	TRUE
cg19397801	Hypermethylated	0.202394	0.485	3.6271	0.000687777	0.0114733	-1.47387	0.361085	0.56348	0.202394	10	22826076	R	II	PIP4K2A	3'UTR	opensea	3'UTR-opensea		NA	NA			rs77536949
cg04757901	Hypermethylated	0.203112	0.451855	3.53195	0.000916733	0.0136889	-1.74747	0.3275	0.530613	0.203112	6	32060794	F	II	TNXB	Body	shelf	Body-shelf	chr6:32063533-32065044	TRUE	NA		rs4711285
