# Supplementary material for: Methylation Landscapes of Cartilage in Hip Osteoarthritis
Source: Genet Res (Camb). 2026 Jan 5;2026:5540232. doi: 10.1155/genr/5540232 (PMC12766398; doi:10.1155/genr/5540232)
Supplement: Supplementary file 1 — Supporting Information Additional supporting information can be found online in the Supporting Information section. [file GENR-2026-5540232-s001.zip › Supplementary table 3.xlsx]

## Sheet: GO_NC_PR
Supplementary table 3. Gene ontology and KEGG analysis in NC_PR and NC_OA.
ID	ONTOLOGY	Description	GeneRatio	BgRatio	pvalue	p.adjust	qvalue	geneID	Count
GO:0042692	BP	muscle cell differentiation	33/557	409/18903	1.87219e-07	0.000849397	0.000686927	BCL2/CYP26B1/DMPK/DYSF/FGFR2/GREM1/IGFBP5/ITGA8/KDM6B/MIR140/NOTCH1/SPEG/SYNPO2L/TANC1/TBX2/TBX3/ACTN1/ACVR1/ADAMTS5/ADRA1A/BIN3/CAPN2/CSRP2/DOCK5/FOXP1/HDAC4/HDAC9/KCNH1/LAMC1/MIR21/MIR34A/RORA/SIRT6	33
GO:0007015	BP	actin filament organization	34/557	454/18903	6.92622e-07	0.000849397	0.000686927	ARHGAP18/BCL2/CD2AP/CDC42EP4/CTTN/DAAM2/FCHSD2/GAS7/RHOBTB3/SMAD3/SVIL/SYNPO2L/ACTN1/ARHGEF10L/ARRB1/BIN3/CAPZB/CCL26/CIT/COBL/CYFIP1/ELMO1/FAT1/FER/HMCN1/ITGB1BP1/MET/MICAL2/MIR21/PLEK/PLEKHH2/S100A10/SYNPO2/WIPF1	34
GO:0060828	BP	regulation of canonical Wnt signaling pathway	24/557	260/18903	8.46552e-07	0.000849397	0.000686927	DAAM2/FAM53B/FGFR2/FOXO3/GREM1/NOTCH1/PRICKLE1/RBMS3/RNF220/SMAD3/STK3/TLE2/TNKS/WNT5A/CCNY/COL1A1/DKK3/FOXO1/IGFBP4/IGFBP6/MCC/PRDM15/UBAC2/WWTR1	24
GO:0030198	BP	extracellular matrix organization	27/557	318/18903	9.21232e-07	0.000849397	0.000686927	COL11A2/COL27A1/FBLN2/GREM1/ITGA8/MMP17/NOTCH1/SMAD3/SPINT2/TNXB/ADAMTS17/ADAMTS3/ADAMTS5/COL1A1/COL1A2/COL28A1/CREB3L1/HMCN1/HPSE2/LAMC1/NF1/NID2/PXDN/RUNX1/SH3PXD2B/TGFBI/TNFRSF1A	27
GO:0043062	BP	extracellular structure organization	27/557	319/18903	9.79149e-07	0.000849397	0.000686927	COL11A2/COL27A1/FBLN2/GREM1/ITGA8/MMP17/NOTCH1/SMAD3/SPINT2/TNXB/ADAMTS17/ADAMTS3/ADAMTS5/COL1A1/COL1A2/COL28A1/CREB3L1/HMCN1/HPSE2/LAMC1/NF1/NID2/PXDN/RUNX1/SH3PXD2B/TGFBI/TNFRSF1A	27
GO:0045229	BP	external encapsulating structure organization	27/557	321/18903	1.10518e-06	0.000849397	0.000686927	COL11A2/COL27A1/FBLN2/GREM1/ITGA8/MMP17/NOTCH1/SMAD3/SPINT2/TNXB/ADAMTS17/ADAMTS3/ADAMTS5/COL1A1/COL1A2/COL28A1/CREB3L1/HMCN1/HPSE2/LAMC1/NF1/NID2/PXDN/RUNX1/SH3PXD2B/TGFBI/TNFRSF1A	27
GO:0032956	BP	regulation of actin cytoskeleton organization	29/557	365/18903	1.42109e-06	0.000849397	0.000686927	ARHGAP18/CD2AP/CDC42EP4/CTTN/DAAM2/FCHSD2/RHOBTB3/SMAD3/SVIL/SYNPO2L/TAOK2/ABL2/ARHGEF10L/BCAS3/BST2/CAPZB/CCL26/CIT/CYFIP1/FER/ITGB1BP1/MET/MIR21/NTRK3/PDGFA/PLEK/PLEKHH2/S100A10/SYNPO2	29
GO:0032970	BP	regulation of actin filament-based process	31/557	406/18903	1.43661e-06	0.000849397	0.000686927	ARHGAP18/CD2AP/CDC42EP4/CTTN/DAAM2/FCHSD2/RHOBTB3/SMAD3/SVIL/SYNPO2L/TAOK2/ABL2/ARHGEF10L/BCAS3/BST2/CACNA1C/CAPZB/CCL26/CIT/CYFIP1/FER/ITGB1BP1/MET/MIR21/NTRK3/PDE4B/PDGFA/PLEK/PLEKHH2/S100A10/SYNPO2	31
GO:0016055	BP	Wnt signaling pathway	33/557	456/18903	2.14192e-06	0.00111379	0.000900747	CPE/DAAM1/DAAM2/FAM53B/FGFR2/FOXO3/GPC6/GREM1/LRP5/NDRG2/NOTCH1/PRICKLE1/RBMS3/RNF220/ROR2/SMAD3/STK3/TLE2/TNKS/WNT5A/CCNY/COL1A1/DKK3/FOXO1/IGFBP4/IGFBP6/MCC/NXN/PRDM15/UBAC2/VAX2/WWOX/WWTR1	33
GO:0198738	BP	cell-cell signaling by wnt	33/557	458/18903	2.35473e-06	0.00111379	0.000900747	CPE/DAAM1/DAAM2/FAM53B/FGFR2/FOXO3/GPC6/GREM1/LRP5/NDRG2/NOTCH1/PRICKLE1/RBMS3/RNF220/ROR2/SMAD3/STK3/TLE2/TNKS/WNT5A/CCNY/COL1A1/DKK3/FOXO1/IGFBP4/IGFBP6/MCC/NXN/PRDM15/UBAC2/VAX2/WWOX/WWTR1	33
GO:0014812	BP	muscle cell migration	14/557	108/18903	3.47289e-06	0.00144962	0.00117234	BCL2/DOCK7/IGFBP5/MIR140/BIN3/DOCK5/GNA12/ITGB1BP1/MIR21/MIR34A/NF1/PDGFA/PLAT/SORL1	14
GO:0051056	BP	regulation of small GTPase mediated signal transduction	25/557	305/18903	4.36458e-06	0.00144962	0.00117234	ARHGAP10/ARHGAP18/CD2AP/DENND3/DNMBP/NOTCH1/PLEKHG3/SYNPO2L/ABL2/ADRA1A/ARHGEF10L/ARHGEF17/ARHGEF3/ARRB1/AUTS2/FAM13A/GBF1/HEG1/KALRN/KANK2/MET/NF1/NGF/RASA3/TRIO	25
GO:0035107	BP	appendage morphogenesis	16/557	142/18903	4.59752e-06	0.00144962	0.00117234	CYP26B1/FGFR2/GREM1/LRP5/NOTCH1/TBX2/TBX3/TWIST1/WNT5A/ALX4/CACNA1C/CHST11/GNA12/IFT140/MED1/PLXNA2	16
GO:0035108	BP	limb morphogenesis	16/557	142/18903	4.59752e-06	0.00144962	0.00117234	CYP26B1/FGFR2/GREM1/LRP5/NOTCH1/TBX2/TBX3/TWIST1/WNT5A/ALX4/CACNA1C/CHST11/GNA12/IFT140/MED1/PLXNA2	16
GO:0042733	BP	embryonic digit morphogenesis	10/557	56/18903	4.7861e-06	0.00144962	0.00117234	LRP5/NOTCH1/TBX2/TBX3/TWIST1/WNT5A/ALX4/CHST11/GNA12/IFT140	10
GO:0003382	BP	epithelial cell morphogenesis	8/557	34/18903	4.98862e-06	0.00144962	0.00117234	BCL11B/FLNB/SPINT2/FAT1/HEG1/MET/PALLD/ST14	8
GO:1990845	BP	adaptive thermogenesis	17/557	160/18903	5.21003e-06	0.00144962	0.00117234	DOCK7/EPAS1/GNAS/KDM6B/NOTCH1/ADAMTS5/CD36/DYNC1H1/LEPR/MFAP2/NPR3/SCT/SIRT6/SORL1/THADA/TRPM8/TRPV2	17
GO:0060070	BP	canonical Wnt signaling pathway	25/557	310/18903	5.81073e-06	0.00152693	0.00123487	DAAM2/FAM53B/FGFR2/FOXO3/GREM1/LRP5/NOTCH1/PRICKLE1/RBMS3/RNF220/SMAD3/STK3/TLE2/TNKS/WNT5A/CCNY/COL1A1/DKK3/FOXO1/IGFBP4/IGFBP6/MCC/PRDM15/UBAC2/WWTR1	25
GO:0071900	BP	regulation of protein serine/threonine kinase activity	29/557	395/18903	6.7313e-06	0.00167574	0.00135521	FGF1/FGF18/HMGA2/LRP5/PTPN6/ROR2/STK3/TAOK2/TAOK3/THBS1/TNXB/WNT5A/CCNY/CDKN1C/DUSP1/FAM20A/HEG1/HTT/LIME1/MAP2K2/MAP3K5/MIR34A/NF1/NTRK3/PDGFA/PRKAG2/SORL1/TLR6/TNFSF11	29
GO:0010595	BP	positive regulation of endothelial cell migration	15/557	131/18903	7.4571e-06	0.0017041	0.00137815	ANGPT1/FGF1/FGF18/THBS1/VEGFC/WNT5A/BCAS3/FOXP1/HDAC9/ITGB1BP1/MET/MIR21/NRP2/SP1/ZC3H12A	15
GO:0060562	BP	epithelial tube morphogenesis	26/557	335/18903	7.56578e-06	0.0017041	0.00137815	BCL2/FGF1/FGFR2/GREM1/LRP5/NOTCH1/PLXND1/PRICKLE1/SMAD3/SPINT2/STK3/TBX2/TBX3/TWIST1/WNT5A/ACVR1/COBL/FOXP1/IFT122/MED1/MET/MICAL2/MIR21/MTHFD1L/SIRT6/ST14	26
GO:0030111	BP	regulation of Wnt signaling pathway	26/557	336/18903	7.97846e-06	0.00171537	0.00138726	DAAM2/FAM53B/FGFR2/FOXO3/GREM1/NOTCH1/PRICKLE1/RBMS3/RNF220/SMAD3/STK3/TLE2/TNKS/WNT5A/CCNY/COL1A1/DKK3/FOXO1/IGFBP4/IGFBP6/MCC/NXN/PRDM15/UBAC2/WWOX/WWTR1	26
GO:0030326	BP	embryonic limb morphogenesis	14/557	118/18903	9.90502e-06	0.00194639	0.00157409	CYP26B1/GREM1/LRP5/NOTCH1/TBX2/TBX3/TWIST1/WNT5A/ALX4/CACNA1C/CHST11/GNA12/IFT140/MED1	14
GO:0035113	BP	embryonic appendage morphogenesis	14/557	118/18903	9.90502e-06	0.00194639	0.00157409	CYP26B1/GREM1/LRP5/NOTCH1/TBX2/TBX3/TWIST1/WNT5A/ALX4/CACNA1C/CHST11/GNA12/IFT140/MED1	14
GO:0001667	BP	ameboidal-type cell migration	33/557	492/18903	1.06763e-05	0.00194639	0.00157409	ANGPT1/DAAM2/FGF1/FGF18/GREM1/LRP5/NOTCH1/PLXND1/THBS1/TWIST1/VEGFC/WNT5A/ACVR1/ANGPT2/AQP1/BCAS3/BMPER/DOCK5/FER/FOXP1/GNA12/HDAC9/ITGB1BP1/KANK2/MCC/MET/MIR21/NF1/NRP2/SEMA4F/SP1/TNS1/ZC3H12A	33
GO:0045766	BP	positive regulation of angiogenesis	18/557	187/18903	1.11105e-05	0.00194639	0.00157409	FGF1/FGF18/GREM1/HMGA2/STIM1/THBS1/TWIST1/VEGFC/WNT5A/ANGPT2/AQP1/BMPER/C3AR1/MIR21/RUNX1/SIRT6/SP1/ZC3H12A	18
GO:1904018	BP	positive regulation of vasculature development	18/557	187/18903	1.11105e-05	0.00194639	0.00157409	FGF1/FGF18/GREM1/HMGA2/STIM1/THBS1/TWIST1/VEGFC/WNT5A/ANGPT2/AQP1/BMPER/C3AR1/MIR21/RUNX1/SIRT6/SP1/ZC3H12A	18
GO:0014741	BP	negative regulation of muscle hypertrophy	8/557	38/18903	1.21123e-05	0.00204611	0.00165474	IGFBP5/NOTCH1/SMAD3/FOXO1/FOXP1/JARID2/MIR21/TNFRSF1A	8
GO:0031589	BP	cell-substrate adhesion	27/557	369/18903	1.48054e-05	0.00238914	0.00193215	ANGPT1/BCL2/CTTN/EDIL3/FBLN2/GREM1/ITGA8/NOTCH1/SMAD3/TAOK2/THBS1/TNXB/ACTN1/ANGPT2/BCAS3/CD36/COL1A1/DOCK5/FER/ITGAE/ITGB1BP1/ITGBL1/LAMC1/NF1/NID2/S100A10/VWA2	27
GO:0006979	BP	response to oxidative stress	30/557	434/18903	1.51531e-05	0.00238914	0.00193215	BCL2/EPAS1/ERMP1/FOXO3/GCLC/KDM6B/MSRB3/SESN1/SLC4A11/ABCC1/AQP1/CAPN2/CD36/COL1A1/DHCR24/DUOX1/FER/FOXO1/FOXP1/GJB2/MAP3K5/MET/MIR21/MIR34A/NDUFS8/PLEKHA1/PXDN/SP1/TLR6/ZC3H12A	30
GO:0030178	BP	negative regulation of Wnt signaling pathway	17/557	174/18903	1.59577e-05	0.00243484	0.00196911	FOXO3/GREM1/NOTCH1/PRICKLE1/RBMS3/STK3/TLE2/WNT5A/DKK3/FOXO1/IGFBP4/IGFBP6/MCC/NXN/UBAC2/WWOX/WWTR1	17
GO:0050920	BP	regulation of chemotaxis	20/557	230/18903	1.67019e-05	0.00246874	0.00199653	FGF1/FGF18/GREM1/NOTCH1/SMAD3/STK39/THBS1/VEGFC/WNT5A/ANGPT2/C3AR1/CCL26/DAPK2/DUSP1/MET/MIR34A/NBL1/NTRK3/SEMA4F/SLAMF8	20
GO:0007409	BP	axonogenesis	30/557	438/18903	1.80498e-05	0.0025382	0.0020527	BCL11B/BCL2/BOC/CTTN/DOCK7/FGFR2/NOTCH1/PLXND1/TAOK2/WNT5A/ANK3/APLP2/AUTS2/COBL/CYFIP1/DPYSL2/KALRN/MAP1A/MAP2K2/MBP/NGF/NRP2/PALLD/PARD3/PLXNA2/PTPRS/SEMA4F/TRIO/TRPV2/VAX2	30
GO:0090090	BP	negative regulation of canonical Wnt signaling pathway	15/557	141/18903	1.8245e-05	0.0025382	0.0020527	FOXO3/GREM1/NOTCH1/PRICKLE1/RBMS3/STK3/TLE2/WNT5A/DKK3/FOXO1/IGFBP4/IGFBP6/MCC/UBAC2/WWTR1	15
GO:0060348	BP	bone development	20/557	233/18903	2.01703e-05	0.00265706	0.00214883	COL27A1/CYP26B1/FGF18/FGFR2/FGFR3/FLI1/GNAS/GREM1/LRP5/PIP4K2A/PTPN6/TWIST1/COL1A1/FOXP1/GPR68/LEPR/MED1/SH3PXD2B/TNFSF11/TTC9	20
GO:0001659	BP	temperature homeostasis	17/557	178/18903	2.14691e-05	0.00265706	0.00214883	DOCK7/EPAS1/GNAS/KDM6B/NOTCH1/ADAMTS5/CD36/DYNC1H1/FOXO1/FTO/LEPR/MFAP2/NPR3/SIRT6/TNFSF11/TRPM8/TRPV2	17
GO:0048736	BP	appendage development	17/557	178/18903	2.14691e-05	0.00265706	0.00214883	CYP26B1/FGFR2/GREM1/LRP5/NOTCH1/TBX2/TBX3/TWIST1/WNT5A/ALX4/CACNA1C/CHST11/GNA12/IFT122/IFT140/MED1/PLXNA2	17
GO:0060173	BP	limb development	17/557	178/18903	2.14691e-05	0.00265706	0.00214883	CYP26B1/FGFR2/GREM1/LRP5/NOTCH1/TBX2/TBX3/TWIST1/WNT5A/ALX4/CACNA1C/CHST11/GNA12/IFT122/IFT140/MED1/PLXNA2	17
GO:0061448	BP	connective tissue development	22/557	274/18903	2.23907e-05	0.00265706	0.00214883	COL11A2/COL27A1/FGF18/FGFR3/GREM1/HMGA2/ID4/LRP5/NCOA2/NOTCH1/SMAD3/SOX5/WNT5A/CHST11/COL1A1/ESRRA/FTO/MIR21/RUNX1/SH3PXD2B/SORL1/TGFBI	22
GO:0014909	BP	smooth muscle cell migration	12/557	95/18903	2.24698e-05	0.00265706	0.00214883	BCL2/DOCK7/IGFBP5/MIR140/DOCK5/GNA12/MIR21/MIR34A/NF1/PDGFA/PLAT/SORL1	12
GO:0060537	BP	muscle tissue development	29/557	422/18903	2.33761e-05	0.0026968	0.00218097	BCL2/CYP26B1/FGFR2/FLNB/GREM1/IGFBP5/ITGA8/KDM6B/MSC/NOTCH1/SMAD3/SVIL/TBX2/TBX3/TWIST1/WNT5A/ACVR1/ADRA1A/BIN3/CSRP2/FOXP1/HDAC9/HEG1/JARID2/MED1/NF1/RUNX1/SIRT6/TGFBR3	29
GO:0043502	BP	regulation of muscle adaptation	12/557	97/18903	2.77831e-05	0.00308263	0.00249299	FOXO3/IGFBP5/NOTCH1/SMAD3/ADRA1A/FBXO32/FOXO1/FOXP1/HDAC4/JARID2/MIR21/TNFRSF1A	12
GO:0060326	BP	cell chemotaxis	24/557	319/18903	2.80239e-05	0.00308263	0.00249299	FGF1/FGF18/GREM1/NOTCH1/STK39/THBS1/VEGFC/WNT5A/ABCC1/C3AR1/CCL26/CCRL2/CKLF/DAPK2/DUSP1/GBF1/HRH1/MET/MIR34A/NBL1/PDE4B/SLAMF8/TNFSF11/TREM1	24
GO:0048568	BP	embryonic organ development	30/557	449/18903	2.88057e-05	0.00309662	0.00250431	EPAS1/FGFR2/ITGA8/LRIG1/NOTCH1/SMAD3/SPINT2/STK3/TBX2/TBX3/TEAD1/TWIST1/WNT5A/ZIC1/ACVR1/ALX4/CHRNA9/CHST11/COBL/IFT122/IFT140/MED1/MFAP2/MICAL2/MTHFD1L/NDST1/PDGFA/SCT/ST14/VAX2	30
GO:0050922	BP	negative regulation of chemotaxis	10/557	69/18903	3.24322e-05	0.00340898	0.00275692	GREM1/NOTCH1/THBS1/WNT5A/ANGPT2/DUSP1/MIR34A/NBL1/SEMA4F/SLAMF8	10
GO:0001763	BP	morphogenesis of a branching structure	18/557	203/18903	3.37716e-05	0.0034726	0.00280838	BCL2/FGF1/FGFR2/GREM1/LRP5/NOTCH1/PLXND1/RERE/SPINT2/TBX2/TBX3/WNT5A/ACVR1/MED1/MET/PDGFA/SIRT6/ST14	18
GO:0043405	BP	regulation of MAP kinase activity	17/557	186/18903	3.77955e-05	0.00380368	0.00307612	FGF1/FGF18/PTPN6/ROR2/TAOK3/THBS1/TNXB/WNT5A/DUSP1/LIME1/MAP3K5/NF1/NTRK3/PDGFA/SORL1/TLR6/TNFSF11	17
GO:0050878	BP	regulation of body fluid levels	27/557	390/18903	3.91422e-05	0.00385714	0.00311936	ANO1/CYP26B1/DGKE/FLI1/GNAS/NCOR2/PTPN6/STK39/THBS1/ANXA5/AQP1/CD36/CD59/DGKH/DGKI/GNA12/HEG1/MED1/MET/NPR3/PDGFA/PEAR1/PLAT/PLEK/SCT/TRAF3IP2/UBASH3B	27
GO:0061138	BP	morphogenesis of a branching epithelium	17/557	188/18903	4.3298e-05	0.00417959	0.00338013	BCL2/FGF1/FGFR2/GREM1/LRP5/NOTCH1/PLXND1/SPINT2/TBX2/TBX3/WNT5A/ACVR1/MED1/MET/PDGFA/SIRT6/ST14	17
GO:0010232	BP	vascular transport	11/557	87/18903	4.86536e-05	0.0044256	0.00357909	ATP8A1/SLC16A1/ABCC1/ABCC2/ABCC3/ATP1A4/CD36/LEPR/SLC1A3/SLC6A6/SLCO3A1	11
GO:0014910	BP	regulation of smooth muscle cell migration	11/557	87/18903	4.86536e-05	0.0044256	0.00357909	BCL2/DOCK7/IGFBP5/MIR140/DOCK5/GNA12/MIR21/MIR34A/NF1/PDGFA/SORL1	11
GO:0150104	BP	transport across blood-brain barrier	11/557	87/18903	4.86536e-05	0.0044256	0.00357909	ATP8A1/SLC16A1/ABCC1/ABCC2/ABCC3/ATP1A4/CD36/LEPR/SLC1A3/SLC6A6/SLCO3A1	11
GO:1904752	BP	regulation of vascular associated smooth muscle cell migration	8/557	46/18903	5.2536e-05	0.00468859	0.00379178	DOCK7/IGFBP5/MIR140/DOCK5/GNA12/MIR21/MIR34A/NF1	8
GO:0010594	BP	regulation of endothelial cell migration	19/557	230/18903	5.45839e-05	0.00478114	0.00386662	ANGPT1/FGF1/FGF18/NOTCH1/THBS1/VEGFC/WNT5A/ANGPT2/BCAS3/BMPER/FOXP1/HDAC9/ITGB1BP1/MET/MIR21/NF1/NRP2/SP1/ZC3H12A	19
GO:0061564	BP	axon development	31/557	490/18903	5.96886e-05	0.00513322	0.00415136	BCL11B/BCL2/BOC/CRTAC1/CTTN/DOCK7/FGFR2/NOTCH1/PLXND1/TAOK2/WNT5A/ANK3/APLP2/AUTS2/COBL/CYFIP1/DPYSL2/KALRN/MAP1A/MAP2K2/MBP/NGF/NRP2/PALLD/PARD3/PLXNA2/PTPRS/SEMA4F/TRIO/TRPV2/VAX2	31
GO:0051146	BP	striated muscle cell differentiation	22/557	293/18903	6.17096e-05	0.00521226	0.00421528	BCL2/CYP26B1/DMPK/GREM1/IGFBP5/KDM6B/NOTCH1/SYNPO2L/TANC1/TBX3/ACVR1/ADAMTS5/ADRA1A/BIN3/CAPN2/CSRP2/DOCK5/FOXP1/HDAC4/HDAC9/KCNH1/SIRT6	22
GO:0070482	BP	response to oxygen levels	24/557	337/18903	6.71281e-05	0.00533216	0.00431224	BCL2/EPAS1/FOXO3/MIR140/NOTCH1/SMAD3/THBS1/TWIST1/VEGFC/ANGPT2/AQP1/ARNT2/CAPN2/COL1A1/DNMT3A/FOXO1/KCNK3/MIR21/MIR34A/NF1/PDGFA/PLAT/RORA/TGFBR3	24
GO:0010634	BP	positive regulation of epithelial cell migration	16/557	176/18903	6.77076e-05	0.00533216	0.00431224	ANGPT1/FGF1/FGF18/THBS1/VEGFC/WNT5A/BCAS3/DOCK5/FOXP1/HDAC9/ITGB1BP1/MET/MIR21/NRP2/SP1/ZC3H12A	16
GO:0051495	BP	positive regulation of cytoskeleton organization	17/557	195/18903	6.85546e-05	0.00533216	0.00431224	CDC42EP4/CTTN/FCHSD2/SMAD3/SYNPO2L/ARHGEF10L/BCAS3/CCL26/CYFIP1/DYNC1H1/FER/ITGB1BP1/MET/NTRK3/PLEK/S100A10/SYNPO2	17
GO:0022612	BP	gland morphogenesis	13/557	123/18903	6.98292e-05	0.00533216	0.00431224	BCL2/FGF1/FGFR2/ID4/IGFBP5/LRP5/NOTCH1/PLXND1/TBX2/TBX3/WNT5A/MED1/PDGFA	13
GO:0090287	BP	regulation of cellular response to growth factor stimulus	24/557	338/18903	7.03099e-05	0.00533216	0.00431224	FGF1/FGF18/GREM1/ITGA8/MIR140/NOTCH1/PCSK6/SMAD3/SPRED3/THBS1/VEGFC/WNT5A/ADAMTS3/BMPER/CDKN1C/CHST11/CREB3L1/CYFIP1/DKK3/HTRA1/MIR21/NBL1/SORL1/TGFBR3	24
GO:0002683	BP	negative regulation of immune system process	29/557	449/18903	7.14955e-05	0.00533216	0.00431224	ANGPT1/ELF1/ENPP3/GREM1/KLRD1/NMI/PTPN6/THBS1/TWIST1/BST2/CD59/CLNK/DUSP1/FER/GPR68/IFI16/LRRC32/MAD1L1/MIR21/MIR34A/NBL1/NF1/OAS1/RUNX1/SLAMF8/SUSD4/TRAFD1/UBASH3B/ZC3H12A	29
GO:0001666	BP	response to hypoxia	22/557	296/18903	7.17428e-05	0.00533216	0.00431224	BCL2/EPAS1/FOXO3/MIR140/NOTCH1/SMAD3/THBS1/TWIST1/VEGFC/ANGPT2/AQP1/ARNT2/CAPN2/DNMT3A/KCNK3/MIR21/MIR34A/NF1/PDGFA/PLAT/RORA/TGFBR3	22
GO:1904738	BP	vascular associated smooth muscle cell migration	8/557	48/18903	7.21476e-05	0.00533216	0.00431224	DOCK7/IGFBP5/MIR140/DOCK5/GNA12/MIR21/MIR34A/NF1	8
GO:0010614	BP	negative regulation of cardiac muscle hypertrophy	7/557	36/18903	7.37468e-05	0.00535422	0.00433008	NOTCH1/SMAD3/FOXO1/FOXP1/JARID2/MIR21/TNFRSF1A	7
GO:0043410	BP	positive regulation of MAPK cascade	31/557	496/18903	7.471e-05	0.00535422	0.00433008	ANGPT1/FGF1/FGF18/FGFR2/FGFR3/NOTCH1/ROR2/STK3/STK39/TAOK2/TAOK3/THBS1/WNT5A/ADRA1A/ARRB1/BMPER/CCL26/CD36/IGFBP4/IGFBP6/MAP2K2/MAP3K5/MIR21/NDST1/NTRK3/PDGFA/RB1CC1/SH3RF3/TLR6/TNFSF11/ZC3H12A	31
GO:0110053	BP	regulation of actin filament organization	21/557	278/18903	8.27324e-05	0.00584066	0.00472348	ARHGAP18/CDC42EP4/CTTN/DAAM2/FCHSD2/SMAD3/SVIL/SYNPO2L/ARHGEF10L/CAPZB/CCL26/CIT/CYFIP1/FER/ITGB1BP1/MET/MIR21/PLEK/PLEKHH2/S100A10/SYNPO2	21
GO:0010506	BP	regulation of autophagy	24/557	344/18903	9.23979e-05	0.00633852	0.00512611	BCL2/CLEC16A/CTTN/DAP/FOXO3/GPSM1/PIP4K2A/SESN1/ABL2/ADRA1A/ATP6V1B2/CCNY/DAPK2/FOXK1/FOXO1/HTT/IFI16/LEPR/MEFV/MET/RB1CC1/SCOC/WDR6/ZC3H12A	24
GO:0010631	BP	epithelial cell migration	25/557	366/18903	9.30467e-05	0.00633852	0.00512611	ANGPT1/DAAM2/FGF1/FGF18/GREM1/NOTCH1/PLXND1/THBS1/VEGFC/WNT5A/ANGPT2/BCAS3/BMPER/DOCK5/FOXP1/HDAC9/ITGB1BP1/KANK2/MCC/MET/MIR21/NF1/NRP2/SP1/ZC3H12A	25
GO:0008154	BP	actin polymerization or depolymerization	17/557	200/18903	9.38047e-05	0.00633852	0.00512611	ARHGAP18/CDC42EP4/CTTN/DAAM2/FCHSD2/GAS7/SVIL/CAPZB/CCL26/CIT/COBL/CYFIP1/FER/MICAL2/PLEK/PLEKHH2/WIPF1	17
GO:0043542	BP	endothelial cell migration	21/557	281/18903	9.63287e-05	0.00641739	0.0051899	ANGPT1/FGF1/FGF18/GREM1/NOTCH1/PLXND1/THBS1/VEGFC/WNT5A/ANGPT2/BCAS3/BMPER/FOXP1/HDAC9/ITGB1BP1/MET/MIR21/NF1/NRP2/SP1/ZC3H12A	21
GO:0007178	BP	transmembrane receptor protein serine/threonine kinase signaling pathway	26/557	390/18903	0.00010072	0.00654099	0.00528985	GREM1/ITGA8/MIR140/NCEH1/NOTCH1/PCSK6/SMAD3/SPRED3/THBS1/WNT5A/ZC3H3/ACVR1/BMPER/CDKN1C/CHST11/COL1A2/DKK3/HTRA1/LRRC32/MIR21/NBL1/SORL1/TGFBR3/VIM/WWTR1/ZFYVE9	26
GO:0050673	BP	epithelial cell proliferation	30/557	481/18903	0.00010095	0.00654099	0.00528985	BCL11B/FGF1/FGFR2/IGFBP5/NOTCH1/SMAD3/STK3/TBX2/THBS1/TWIST1/VEGFC/WNT5A/BMPER/CCL26/CDKN1C/HTRA1/IGFBP4/ITGB1BP1/LAMC1/MAP2K2/MCC/MED1/MIR21/MIR34A/NF1/NRP2/SIRT6/SP1/TGFBR3/TNFSF11	30
GO:0090132	BP	epithelium migration	25/557	369/18903	0.000105857	0.00676624	0.00547202	ANGPT1/DAAM2/FGF1/FGF18/GREM1/NOTCH1/PLXND1/THBS1/VEGFC/WNT5A/ANGPT2/BCAS3/BMPER/DOCK5/FOXP1/HDAC9/ITGB1BP1/KANK2/MCC/MET/MIR21/NF1/NRP2/SP1/ZC3H12A	25
GO:0007044	BP	cell-substrate junction assembly	11/557	95/18903	0.000109762	0.00692232	0.00559824	BCL2/CTTN/GREM1/SMAD3/TAOK2/THBS1/ACTN1/BCAS3/ITGB1BP1/LAMC1/S100A10	11
GO:0045598	BP	regulation of fat cell differentiation	14/557	147/18903	0.00011603	0.00703616	0.00569031	ID4/LRP5/SMAD3/STK3/WNT5A/FOXO1/FTO/MIR21/RORA/SIRT6/TRIO/WDFY2/WWTR1/ZC3H12A	14
GO:0106106	BP	cold-induced thermogenesis	14/557	147/18903	0.00011603	0.00703616	0.00569031	DOCK7/EPAS1/GNAS/KDM6B/NOTCH1/ADAMTS5/CD36/DYNC1H1/LEPR/MFAP2/NPR3/SIRT6/TRPM8/TRPV2	14
GO:0120161	BP	regulation of cold-induced thermogenesis	14/557	147/18903	0.00011603	0.00703616	0.00569031	DOCK7/EPAS1/GNAS/KDM6B/NOTCH1/ADAMTS5/CD36/DYNC1H1/LEPR/MFAP2/NPR3/SIRT6/TRPM8/TRPV2	14
GO:0097191	BP	extrinsic apoptotic signaling pathway	18/557	224/18903	0.000121115	0.00725159	0.00586453	BCL2/CTTN/FGFR3/FOXO3/GCLC/SMAD3/STK3/THBS1/ACVR1/DAXX/HTT/ITPRIP/NF1/NGF/RB1CC1/RBCK1/TNFRSF1A/WWOX	18
GO:0090130	BP	tissue migration	25/557	374/18903	0.000130734	0.00763443	0.00617414	ANGPT1/DAAM2/FGF1/FGF18/GREM1/NOTCH1/PLXND1/THBS1/VEGFC/WNT5A/ANGPT2/BCAS3/BMPER/DOCK5/FOXP1/HDAC9/ITGB1BP1/KANK2/MCC/MET/MIR21/NF1/NRP2/SP1/ZC3H12A	25
GO:0042060	BP	wound healing	28/557	442/18903	0.000131694	0.00763443	0.00617414	DGKE/DYSF/FGF1/FGFR2/GNAS/PTPN6/SMAD3/THBS1/WNT5A/ANXA5/AQP1/CD36/CD59/COL1A1/DGKH/DGKI/DUOX1/ELK3/GNA12/MAP3K5/MIR34A/NF1/PDGFA/PEAR1/PLAT/PLEK/S100A10/UBASH3B	28
GO:0001649	BP	osteoblast differentiation	19/557	246/18903	0.000133481	0.00763443	0.00617414	FGFR2/GABBR1/GREM1/ID4/IGFBP5/LRP5/NOTCH1/SMAD3/TWIST1/VCAN/VEGFC/ACVR1/COL1A1/CREB3L1/ESRRA/MIR21/NF1/WWOX/WWTR1	19
GO:0036293	BP	response to decreased oxygen levels	22/557	309/18903	0.0001341	0.00763443	0.00617414	BCL2/EPAS1/FOXO3/MIR140/NOTCH1/SMAD3/THBS1/TWIST1/VEGFC/ANGPT2/AQP1/ARNT2/CAPN2/DNMT3A/KCNK3/MIR21/MIR34A/NF1/PDGFA/PLAT/RORA/TGFBR3	22
GO:0044344	BP	cellular response to fibroblast growth factor stimulus	12/557	114/18903	0.000136898	0.00763443	0.00617414	FGF1/FGF18/FGFR2/FGFR3/GCLC/TBX2/THBS1/WNT5A/COL1A1/CREB3L1/ITGB1BP1/NDST1	12
GO:0007265	BP	Ras protein signal transduction	24/557	353/18903	0.000137194	0.00763443	0.00617414	CDC42EP4/DENND3/NKIRAS2/NOTCH1/SYNPO2L/ABL2/ADRA1A/ARHGEF3/ARRB1/AUTS2/COL1A2/CYFIP1/DHCR24/ELMO1/GBF1/GNA12/HEG1/KANK2/MET/NF1/NGF/PLEKHG7/RAPGEF1/RASA3	24
GO:0048705	BP	skeletal system morphogenesis	18/557	227/18903	0.000143231	0.0078777	0.00637088	COL27A1/CYP26B1/FGF18/FGFR2/FGFR3/GREM1/LRP5/SMAD3/SOX5/TWIST1/ALX4/CHST11/COL1A1/IFT140/MTHFD1L/NDST1/PLEKHA1/WWOX	18
GO:0048863	BP	stem cell differentiation	19/557	248/18903	0.000148328	0.00799502	0.00646576	BCL2/FGFR2/GREM1/HMGA2/MSI2/NOTCH1/PRICKLE1/SLC4A11/SOX5/TBX2/TBX3/TWIST1/ACVR1/GATAD2B/JARID2/MED1/NRP2/SEMA4F/SIRT6	19
GO:0098751	BP	bone cell development	7/557	40/18903	0.000148745	0.00799502	0.00646576	FLI1/PIP4K2A/PTPN6/FOXP1/GPR68/MED1/TNFSF11	7
GO:0010632	BP	regulation of epithelial cell migration	21/557	292/18903	0.000164709	0.00872596	0.00705689	ANGPT1/FGF1/FGF18/NOTCH1/THBS1/VEGFC/WNT5A/ANGPT2/BCAS3/BMPER/DOCK5/FOXP1/HDAC9/ITGB1BP1/MCC/MET/MIR21/NF1/NRP2/SP1/ZC3H12A	21
GO:0071560	BP	cellular response to transforming growth factor beta stimulus	20/557	271/18903	0.000166033	0.00872596	0.00705689	FGFR2/ITGA8/SMAD3/SOX5/SPRED3/THBS1/WNT5A/ACVR1/CDKN1C/CHST11/COL1A1/COL1A2/DKK3/HTRA1/LRRC32/MIR21/PDGFA/TGFBR3/WWOX/ZFYVE9	20
GO:0090596	BP	sensory organ morphogenesis	20/557	272/18903	0.000174405	0.00899012	0.00727052	BCL2/CYP26B1/FGFR2/ITGA8/LRIG1/LRP5/NOTCH1/SDK2/TBX2/TBX3/TWIST1/WNT5A/ZIC1/AQP1/CHRNA9/FAT1/IFT122/MFAP2/NF1/VAX2	20
GO:1901031	BP	regulation of response to reactive oxygen species	7/557	41/18903	0.000174861	0.00899012	0.00727052	FOXO3/SESN1/CD36/FOXP1/MET/MIR21/MIR34A	7
GO:0009226	BP	nucleotide-sugar biosynthetic process	5/557	19/18903	0.000180046	0.00915718	0.00740563	GMDS/GNPDA1/PGM3/PMM2/UAP1L1	5
GO:0150115	BP	cell-substrate junction organization	11/557	101/18903	0.000190653	0.00954591	0.00772001	BCL2/CTTN/GREM1/SMAD3/TAOK2/THBS1/ACTN1/BCAS3/ITGB1BP1/LAMC1/S100A10	11
GO:0001503	BP	ossification	27/557	429/18903	0.000191989	0.00954591	0.00772001	BCL2/FGF18/FGFR2/FGFR3/GABBR1/GREM1/ID4/IGFBP5/LRP5/NOTCH1/ROR2/SMAD3/TWIST1/VCAN/VEGFC/WNT5A/ACVR1/COL1A1/COL1A2/CREB3L1/ESRRA/MIR21/NF1/RUNX1/TNFSF11/WWOX/WWTR1	27
GO:0048545	BP	response to steroid hormone	23/557	339/18903	0.000193744	0.00954591	0.00772001	BCL2/FOXO3/NCOA2/NCOR2/NOTCH1/STK39/THBS1/ACVR1/AQP1/ARID1A/COL1A1/DAXX/ESRRA/FBXO32/FOXP1/GJB2/KANK2/MBP/MED1/NTRK3/PLAT/SGK1/TRERF1	23
GO:0048041	BP	focal adhesion assembly	10/557	85/18903	0.000195956	0.00955537	0.00772766	BCL2/CTTN/GREM1/SMAD3/TAOK2/THBS1/ACTN1/BCAS3/ITGB1BP1/S100A10	10
GO:0035148	BP	tube formation	14/557	155/18903	0.000203439	0.00981904	0.00794089	FGFR2/GREM1/NOTCH1/PRICKLE1/SPINT2/STK3/TWIST1/WNT5A/BCAS3/COBL/IFT122/ITGB1BP1/MTHFD1L/ST14	14
GO:0071559	BP	response to transforming growth factor beta	20/557	277/18903	0.000222087	0.0105394	0.00852343	FGFR2/ITGA8/SMAD3/SOX5/SPRED3/THBS1/WNT5A/ACVR1/CDKN1C/CHST11/COL1A1/COL1A2/DKK3/HTRA1/LRRC32/MIR21/PDGFA/TGFBR3/WWOX/ZFYVE9	20
GO:0071774	BP	response to fibroblast growth factor	12/557	120/18903	0.000222819	0.0105394	0.00852343	FGF1/FGF18/FGFR2/FGFR3/GCLC/TBX2/THBS1/WNT5A/COL1A1/CREB3L1/ITGB1BP1/NDST1	12
GO:1902905	BP	positive regulation of supramolecular fiber organization	15/557	176/18903	0.000231685	0.0107743	0.0087134	CDC42EP4/CTTN/FCHSD2/SMAD3/SYNPO2L/TNXB/ARHGEF10L/CCL26/CYFIP1/FER/ITGB1BP1/MET/PLEK/S100A10/SYNPO2	15
GO:0048754	BP	branching morphogenesis of an epithelial tube	14/557	157/18903	0.000232582	0.0107743	0.0087134	BCL2/FGF1/FGFR2/GREM1/LRP5/NOTCH1/PLXND1/TBX2/TBX3/WNT5A/ACVR1/MED1/MET/SIRT6	14
GO:0014706	BP	striated muscle tissue development	19/557	257/18903	0.000234619	0.0107743	0.0087134	FGFR2/GREM1/KDM6B/MSC/NOTCH1/SMAD3/TBX2/TBX3/TWIST1/WNT5A/ACVR1/ADRA1A/FOXP1/HEG1/JARID2/MED1/RUNX1/SIRT6/TGFBR3	19
GO:0032102	BP	negative regulation of response to external stimulus	27/557	436/18903	0.000248759	0.0112764	0.00911946	ENPP3/GREM1/KLRD1/NMI/NOTCH1/SMAD3/THBS1/WNT5A/ANGPT2/DUSP1/HTRA1/IFI16/MEFV/MIR21/MIR34A/NBL1/OAS1/PDGFA/PLAT/PTPRS/RORA/SEMA4F/SLAMF8/SUSD4/TNFRSF1A/TRAFD1/UBASH3B	27
GO:0033688	BP	regulation of osteoblast proliferation	6/557	31/18903	0.000250321	0.0112764	0.00911946	BCL2/FGFR2/GREM1/LRP5/SMAD3/NPR3	6
GO:0014743	BP	regulation of muscle hypertrophy	9/557	72/18903	0.000256133	0.0113851	0.00920743	IGFBP5/NOTCH1/SMAD3/ADRA1A/FOXO1/FOXP1/JARID2/MIR21/TNFRSF1A	9
GO:0007160	BP	cell-matrix adhesion	18/557	238/18903	0.000257549	0.0113851	0.00920743	BCL2/CTTN/GREM1/ITGA8/SMAD3/TAOK2/THBS1/TNXB/ACTN1/BCAS3/CD36/ITGAE/ITGB1BP1/ITGBL1/NF1/NID2/S100A10/VWA2	18
GO:0043500	BP	muscle adaptation	12/557	122/18903	0.00026015	0.0113936	0.00921427	FOXO3/IGFBP5/NOTCH1/SMAD3/ADRA1A/FBXO32/FOXO1/FOXP1/HDAC4/JARID2/MIR21/TNFRSF1A	12
GO:0090317	BP	negative regulation of intracellular protein transport	7/557	44/18903	0.000276158	0.0119521	0.00966594	ANGPT1/CD36/ITGB1BP1/KCNE1/NF1/SIRT6/UBAC2	7
GO:0009855	BP	determination of bilateral symmetry	13/557	141/18903	0.000277956	0.0119521	0.00966594	DAAM2/GREM1/NOTCH1/PCSK6/SMAD3/TBX2/TBX3/WNT5A/ACVR1/IFT140/KIF3B/MICAL2/NBL1	13
GO:0045765	BP	regulation of angiogenesis	23/557	349/18903	0.00029436	0.0124727	0.010087	FGF1/FGF18/GREM1/HMGA2/PLXND1/STIM1/THBS1/TWIST1/VEGFC/WNT5A/ANGPT2/AQP1/BMPER/C3AR1/CREB3L1/MIR21/MIR34A/NF1/RUNX1/SIRT6/SP1/THBS2/ZC3H12A	23
GO:0009799	BP	specification of symmetry	13/557	142/18903	0.000297919	0.0124727	0.010087	DAAM2/GREM1/NOTCH1/PCSK6/SMAD3/TBX2/TBX3/WNT5A/ACVR1/IFT140/KIF3B/MICAL2/NBL1	13
GO:0048732	BP	gland development	27/557	441/18903	0.000297975	0.0124727	0.010087	BCL11B/BCL2/FGF1/FGFR2/ID4/IGFBP5/LRP5/NCOR2/NOTCH1/PLXND1/SMAD3/TBX2/TBX3/WNT5A/CIT/COBL/DKK3/JARID2/MAD1L1/MAP2K2/MED1/MET/NF1/PDGFA/RB1CC1/TGFBR3/TNFSF11	27
GO:0060379	BP	cardiac muscle cell myoblast differentiation	4/557	12/18903	0.000305729	0.0126851	0.0102587	GREM1/NOTCH1/PRICKLE1/TBX2	4
GO:0051145	BP	smooth muscle cell differentiation	9/557	74/18903	0.000315748	0.0129352	0.010461	FGFR2/ITGA8/MIR140/NOTCH1/TBX2/TBX3/ACVR1/MIR21/MIR34A	9
GO:0003279	BP	cardiac septum development	11/557	107/18903	0.000317227	0.0129352	0.010461	FGFR2/NOTCH1/PLXND1/TBX2/TBX3/WNT5A/ACVR1/HEG1/NDST1/NRP2/TGFBR3	11
GO:0045860	BP	positive regulation of protein kinase activity	26/557	420/18903	0.000323894	0.0130942	0.0105896	ANGPT1/FGF1/FGF18/GREM1/HMGA2/ROR2/STK3/TAOK2/TAOK3/THBS1/VEGFC/WNT5A/ADRA1A/CCNY/DAXX/FAM20A/ITGB1BP1/MAP2K2/MAP3K5/MIR21/NTRK3/PDGFA/PRKAG2/TLR6/TNFSF11/ZFP91	26
GO:0007162	BP	negative regulation of cell adhesion	21/557	308/18903	0.000339787	0.0136203	0.011015	ANGPT1/NOTCH1/PLXND1/PTPN6/SPINT2/THBS1/ANGPT2/BCAS3/COL1A1/DUSP1/ITGB1BP1/LRRC32/MAD1L1/MBP/MIR21/NF1/PLXNA2/RUNX1/TGFBI/UBASH3B/ZC3H12A	21
GO:0060021	BP	roof of mouth development	10/557	91/18903	0.000343878	0.0136684	0.011054	COL11A2/MSC/TBX2/TBX3/TWIST1/WNT5A/ALX4/LRRC32/PLEKHA1/TGFBR3	10
GO:0021915	BP	neural tube development	14/557	164/18903	0.000364619	0.0141886	0.0114746	NOTCH1/PRICKLE1/RNF220/SPINT2/STK3/TWIST1/WNT5A/COBL/IFT122/IFT140/MTHFD1L/NF1/PLXNA2/ST14	14
GO:0048701	BP	embryonic cranial skeleton morphogenesis	7/557	46/18903	0.000366621	0.0141886	0.0114746	FGFR2/SMAD3/TWIST1/CHST11/IFT140/MTHFD1L/NDST1	7
GO:0060443	BP	mammary gland morphogenesis	7/557	46/18903	0.000366621	0.0141886	0.0114746	FGFR2/IGFBP5/LRP5/TBX2/TBX3/WNT5A/MED1	7
GO:0034599	BP	cellular response to oxidative stress	20/557	288/18903	0.000368963	0.0141886	0.0114746	BCL2/EPAS1/ERMP1/FOXO3/KDM6B/SLC4A11/ABCC1/AQP1/CD36/FER/FOXO1/FOXP1/GJB2/MAP3K5/MET/MIR21/MIR34A/PLEKHA1/TLR6/ZC3H12A	20
GO:1901342	BP	regulation of vasculature development	23/557	355/18903	0.000374687	0.0142925	0.0115587	FGF1/FGF18/GREM1/HMGA2/PLXND1/STIM1/THBS1/TWIST1/VEGFC/WNT5A/ANGPT2/AQP1/BMPER/C3AR1/CREB3L1/MIR21/MIR34A/NF1/RUNX1/SIRT6/SP1/THBS2/ZC3H12A	23
GO:0033674	BP	positive regulation of kinase activity	29/557	496/18903	0.000386531	0.0146263	0.0118287	ANGPT1/FGF1/FGF18/FGFR2/FGFR3/GREM1/HMGA2/ROR2/STK3/TAOK2/TAOK3/THBS1/VEGFC/WNT5A/ADRA1A/CCNY/DAXX/FAM20A/ITGB1BP1/MAP2K2/MAP3K5/MET/MIR21/NTRK3/PDGFA/PRKAG2/TLR6/TNFSF11/ZFP91	29
GO:1903131	BP	mononuclear cell differentiation	28/557	473/18903	0.000398458	0.0149156	0.0120626	BCL11B/BCL2/CYP26B1/FOXO3/PTPN6/ARID1A/CD1D/FOXP1/GPR68/HDAC4/HDAC9/IFI16/IKZF1/KLF6/LEPR/LFNG/MED1/MIR21/NCAPH2/NFIL3/PBRM1/PCID2/RORA/RUNX1/SLAMF8/TNFRSF9/TRAF3IP2/ZC3H12A	28
GO:0090092	BP	regulation of transmembrane receptor protein serine/threonine kinase signaling pathway	20/557	290/18903	0.000403264	0.0149156	0.0120626	GREM1/ITGA8/MIR140/NOTCH1/PCSK6/SMAD3/SPRED3/THBS1/WNT5A/ZC3H3/ACVR1/BMPER/CDKN1C/CHST11/DKK3/HTRA1/MIR21/NBL1/SORL1/TGFBR3	20
GO:0033002	BP	muscle cell proliferation	18/557	247/18903	0.000403636	0.0149156	0.0120626	ANGPT1/FGFR2/IGFBP5/MIR140/NDRG2/NOTCH1/TBX2/THBS1/FOXP1/GNA12/JARID2/MAP3K5/MIR21/MIR34A/NF1/NPR3/RUNX1/TGFBR3	18
GO:0060317	BP	cardiac epithelial to mesenchymal transition	6/557	34/18903	0.00042425	0.0154933	0.0125298	NOTCH1/TBX3/TWIST1/ACVR1/MIR21/TGFBR3	6
GO:0030157	BP	pancreatic juice secretion	4/557	13/18903	0.000431352	0.0154933	0.0125298	STK39/AQP1/NPR3/SCT	4
GO:0070932	BP	histone H3 deacetylation	4/557	13/18903	0.000431352	0.0154933	0.0125298	ELK4/HDAC4/HDAC9/SIRT6	4
GO:0014902	BP	myotube differentiation	12/557	129/18903	0.000435457	0.0154933	0.0125298	BCL2/CYP26B1/DMPK/NOTCH1/TANC1/ADAMTS5/BIN3/CAPN2/DOCK5/HDAC4/HDAC9/KCNH1	12
GO:0003018	BP	vascular process in circulatory system	19/557	270/18903	0.000435647	0.0154933	0.0125298	ANGPT1/ATP8A1/GCLC/SLC16A1/ABCC1/ABCC2/ABCC3/ADRA1A/ATP1A4/CD36/DOCK5/HRH1/ITGB1BP1/LEPR/MIR21/NPR3/SLC1A3/SLC6A6/SLCO3A1	19
GO:0001655	BP	urogenital system development	23/557	360/18903	0.000455707	0.0160858	0.0130089	ANGPT1/BCL2/CYP26B1/FGF1/FGFR2/GREM1/ID4/ITGA8/MMP17/NFIA/NOTCH1/PLXND1/SMAD3/WNT5A/ACVR1/ANGPT2/AQP1/BMPER/KANK2/NF1/PDGFA/TRAF3IP2/WWTR1	23
GO:0034329	BP	cell junction assembly	26/557	430/18903	0.000462931	0.0161933	0.0130959	BCL2/CTTN/GPC6/GREM1/PLXND1/SDK2/SMAD3/TAOK2/THBS1/WNT5A/ACTN1/AMIGO3/BCAS3/DNM3/FER/GJB2/HEG1/ILDR1/ITGB1BP1/LAMC1/NRXN2/NTRK3/PARD3/RAPGEF1/S100A10/THBS2	26
GO:0042542	BP	response to hydrogen peroxide	12/557	130/18903	0.000467196	0.0161933	0.0130959	BCL2/FOXO3/KDM6B/AQP1/CAPN2/COL1A1/FOXP1/MAP3K5/MET/MIR21/MIR34A/PLEKHA1	12
GO:0071902	BP	positive regulation of protein serine/threonine kinase activity	17/557	229/18903	0.000469023	0.0161933	0.0130959	FGF1/FGF18/HMGA2/ROR2/STK3/TAOK2/TAOK3/THBS1/WNT5A/CCNY/FAM20A/MAP2K2/MAP3K5/NTRK3/PDGFA/TLR6/TNFSF11	17
GO:0061351	BP	neural precursor cell proliferation	13/557	149/18903	0.000475001	0.0162808	0.0131667	DOCK7/FGFR2/FOXO3/ID4/NOTCH1/RERE/SOX5/SPINT2/VEGFC/WNT5A/FOXO1/NF1/RORA	13
GO:0048562	BP	embryonic organ morphogenesis	20/557	294/18903	0.000480279	0.0163433	0.0132172	FGFR2/ITGA8/LRIG1/NOTCH1/SMAD3/TBX2/TBX3/TWIST1/WNT5A/ZIC1/ACVR1/ALX4/CHRNA9/CHST11/IFT140/MFAP2/MICAL2/MTHFD1L/NDST1/VAX2	20
GO:0001837	BP	epithelial to mesenchymal transition	14/557	169/18903	0.000494235	0.0166981	0.0135041	FGFR2/GREM1/HMGA2/NOTCH1/SMAD3/SPRED3/TBX3/TWIST1/WNT5A/ACVR1/COL1A1/MIR21/TGFBR3/WWTR1	14
GO:0070371	BP	ERK1 and ERK2 cascade	22/557	340/18903	0.000507187	0.0170141	0.0137597	ANGPT1/CNKSR3/FGF1/FGF18/FGFR2/FGFR3/NDRG2/NOTCH1/PTPN6/SPRED3/ADRA1A/ARRB1/BMPER/CCL26/CD36/CHRNA9/DUSP5/ITGB1BP1/MAP2K2/MIR21/PDGFA/TNFSF11	22
GO:0072001	BP	renal system development	21/557	318/18903	0.000517985	0.017254	0.0139537	ANGPT1/BCL2/CYP26B1/FGF1/FGFR2/GREM1/ITGA8/MMP17/NFIA/NOTCH1/PLXND1/SMAD3/WNT5A/ANGPT2/AQP1/BMPER/KANK2/NF1/PDGFA/TRAF3IP2/WWTR1	21
GO:0030199	BP	collagen fibril organization	8/557	64/18903	0.000560396	0.0185362	0.0149906	COL11A2/GREM1/TNXB/ADAMTS3/COL1A1/COL1A2/NF1/PXDN	8
GO:0003151	BP	outflow tract morphogenesis	9/557	80/18903	0.000566905	0.0186212	0.0150594	FGFR2/NOTCH1/PLXND1/TBX2/TBX3/TWIST1/WNT5A/NRP2/TGFBR3	9
GO:0060560	BP	developmental growth involved in morphogenesis	17/557	233/18903	0.000571294	0.018636	0.0150714	CTTN/FGF1/FGFR2/NOTCH1/TBX2/WNT5A/AUTS2/BIN3/COBL/CYFIP1/DPYSL2/MED1/NGF/NRP2/PTPRS/SEMA4F/TRPV2	17
GO:2001026	BP	regulation of endothelial cell chemotaxis	5/557	24/18903	0.000582642	0.018809	0.0152113	FGF1/FGF18/NOTCH1/THBS1/MET	5
GO:0033687	BP	osteoblast proliferation	6/557	36/18903	0.000584552	0.018809	0.0152113	BCL2/FGFR2/GREM1/LRP5/SMAD3/NPR3	6
GO:0048715	BP	negative regulation of oligodendrocyte differentiation	4/557	14/18903	0.000589881	0.0188523	0.0152463	DAAM2/ID4/NOTCH1/NF1	4
GO:0032535	BP	regulation of cellular component size	23/557	367/18903	0.000594711	0.0188791	0.015268	ARHGAP18/CDC42EP4/CTTN/DAAM2/FCHSD2/SVIL/WNT5A/AQP1/CAPZB/CCL26/CIT/CLN8/CYFIP1/DPYSL2/FER/NGF/PLEK/PLEKHH2/PTPRS/RB1CC1/SCT/SEMA4F/TRPV2	23
GO:0002064	BP	epithelial cell development	16/557	213/18903	0.000599738	0.0189117	0.0152944	BCL11B/EPAS1/FLNB/NOTCH1/SPINT2/WNT5A/FAT1/FER/HEG1/KCNE1/MET/PALLD/RAPGEF1/ST14/TNFRSF1A/VIM	16
GO:0062197	BP	cellular response to chemical stress	22/557	345/18903	0.000616661	0.0190397	0.0153979	BCL2/EPAS1/ERMP1/FOXO3/KDM6B/NFAT5/SLC4A11/STK39/ABCC1/AQP1/CD36/FER/FOXO1/FOXP1/GJB2/MAP3K5/MET/MIR21/MIR34A/PLEKHA1/TLR6/ZC3H12A	22
GO:0090257	BP	regulation of muscle system process	18/557	256/18903	0.000616684	0.0190397	0.0153979	CTTN/DMPK/FOXO3/IGFBP5/NOTCH1/SMAD3/ADRA1A/CACNA1C/DOCK5/FBXO32/FOXO1/FOXP1/HDAC4/JARID2/MIR21/PDE4B/TNFRSF1A/ZC3H12A	18
GO:0046578	BP	regulation of Ras protein signal transduction	15/557	193/18903	0.000618849	0.0190397	0.0153979	DENND3/NOTCH1/SYNPO2L/ABL2/ADRA1A/ARHGEF3/ARRB1/AUTS2/GBF1/HEG1/KANK2/MET/NF1/NGF/RASA3	15
GO:1905330	BP	regulation of morphogenesis of an epithelium	8/557	65/18903	0.000622846	0.0190397	0.0153979	FGF1/GREM1/TBX2/WNT5A/FOXP1/MIR21/PDGFA/SIRT6	8
GO:0120162	BP	positive regulation of cold-induced thermogenesis	10/557	98/18903	0.000623924	0.0190397	0.0153979	EPAS1/GNAS/KDM6B/CD36/DYNC1H1/LEPR/MFAP2/SIRT6/TRPM8/TRPV2	10
GO:0043588	BP	skin development	20/557	302/18903	0.000673353	0.0204164	0.0165112	BCL11B/BCL2/CYP26B1/FGFR2/FLNB/IGFBP5/NOTCH1/WNT5A/ALX4/COL1A1/COL1A2/DHCR24/KRT80/MED1/MET/NF1/PALLD/PDGFA/ST14/TRAF3IP2	20
GO:0009225	BP	nucleotide-sugar metabolic process	6/557	37/18903	0.00068053	0.020433	0.0165247	CSGALNACT1/GMDS/GNPDA1/PGM3/PMM2/UAP1L1	6
GO:0043406	BP	positive regulation of MAP kinase activity	11/557	117/18903	0.00068254	0.020433	0.0165247	FGF1/FGF18/ROR2/TAOK3/THBS1/WNT5A/MAP3K5/NTRK3/PDGFA/TLR6/TNFSF11	11
GO:0032872	BP	regulation of stress-activated MAPK cascade	15/557	195/18903	0.000688691	0.0204875	0.0165687	STK3/STK39/TAOK2/TAOK3/WNT5A/DUSP1/FOXO1/IGFBP6/MAP2K2/MAP3K5/RB1CC1/SH3RF3/TNFSF11/ULK4/ZC3H12A	15
GO:0030098	BP	lymphocyte differentiation	25/557	419/18903	0.000716248	0.0211741	0.017124	BCL11B/BCL2/CYP26B1/FOXO3/PTPN6/ARID1A/CD1D/FOXP1/HDAC4/HDAC9/IKZF1/KLF6/LEPR/LFNG/MIR21/NCAPH2/NFIL3/PBRM1/PCID2/RORA/RUNX1/SLAMF8/TNFRSF9/TRAF3IP2/ZC3H12A	25
GO:0051403	BP	stress-activated MAPK cascade	17/557	239/18903	0.000760405	0.0223398	0.0180668	SMAD3/STK3/STK39/TAOK2/TAOK3/WNT5A/DAXX/DUSP1/FOXO1/IGFBP6/MAP2K2/MAP3K5/RB1CC1/SH3RF3/TNFSF11/ULK4/ZC3H12A	17
GO:0042308	BP	negative regulation of protein import into nucleus	4/557	15/18903	0.000785738	0.0229416	0.0185534	ANGPT1/CD36/NF1/SIRT6	4
GO:0030595	BP	leukocyte chemotaxis	17/557	240/18903	0.000796628	0.0231044	0.0186851	GREM1/STK39/THBS1/VEGFC/WNT5A/C3AR1/CCL26/CKLF/DAPK2/DUSP1/GBF1/HRH1/NBL1/PDE4B/SLAMF8/TNFSF11/TREM1	17
GO:0031346	BP	positive regulation of cell projection organization	22/557	352/18903	0.000804151	0.0231044	0.0186851	CDC42EP4/CUX1/PLXND1/ROR2/WNT5A/ABL2/ANKRD27/AUTS2/BCAS3/COBL/CYFIP1/DNM3/FNBP1L/GRIP1/HTT/MAP2K2/MIR21/NGF/NTRK3/PLXNA2/RAPGEF1/TRPV2	22
GO:0070302	BP	regulation of stress-activated protein kinase signaling cascade	15/557	198/18903	0.000805967	0.0231044	0.0186851	STK3/STK39/TAOK2/TAOK3/WNT5A/DUSP1/FOXO1/IGFBP6/MAP2K2/MAP3K5/RB1CC1/SH3RF3/TNFSF11/ULK4/ZC3H12A	15
GO:0035050	BP	embryonic heart tube development	9/557	84/18903	0.000811288	0.0231168	0.0186951	NOTCH1/SMAD3/TBX2/TBX3/WNT5A/ACVR1/IFT122/MED1/MICAL2	9
GO:0048015	BP	phosphatidylinositol-mediated signaling	14/557	178/18903	0.000827013	0.0231466	0.0187192	ANGPT1/PTPN6/ROR2/TWIST1/KCNH1/LIME1/MIR21/NF1/NPR3/NTRK3/PDGFA/PEAR1/PLCB3/PLEKHA1	14
GO:0071772	BP	response to BMP	14/557	178/18903	0.000827013	0.0231466	0.0187192	GREM1/MIR140/NOTCH1/PCSK6/SMAD3/SPINT2/WNT5A/ACVR1/BMPER/HTRA1/MIR21/NBL1/SORL1/TGFBR3	14
GO:0071773	BP	cellular response to BMP stimulus	14/557	178/18903	0.000827013	0.0231466	0.0187192	GREM1/MIR140/NOTCH1/PCSK6/SMAD3/SPINT2/WNT5A/ACVR1/BMPER/HTRA1/MIR21/NBL1/SORL1/TGFBR3	14
GO:0048738	BP	cardiac muscle tissue development	17/557	241/18903	0.000834315	0.0232136	0.0187734	FGFR2/GREM1/KDM6B/MSC/NOTCH1/TBX2/TBX3/WNT5A/ACVR1/ADRA1A/FOXP1/HEG1/JARID2/MED1/RUNX1/SIRT6/TGFBR3	17
GO:0007389	BP	pattern specification process	27/557	472/18903	0.000843663	0.0233364	0.0188727	CYP26B1/DAAM2/FGF1/FGFR2/GREM1/LRP5/NOTCH1/PCSK6/RNF220/SMAD3/TBX2/TBX3/WNT5A/ZIC1/ACVR1/ALX4/COBL/IFT140/KIF3B/LFNG/LMX1B/MICAL2/NBL1/NRP2/PLXNA2/TDRD10/VAX2	27
GO:0014897	BP	striated muscle hypertrophy	10/557	102/18903	0.000854723	0.02344	0.0189564	IGFBP5/NOTCH1/SMAD3/ADRA1A/FOXO1/FOXP1/HDAC4/JARID2/MIR21/TNFRSF1A	10
GO:1904753	BP	negative regulation of vascular associated smooth muscle cell migration	5/557	26/18903	0.000858931	0.02344	0.0189564	MIR140/GNA12/MIR21/MIR34A/NF1	5
GO:0097529	BP	myeloid leukocyte migration	17/557	242/18903	0.000873514	0.02344	0.0189564	GREM1/ROR2/THBS1/VEGFC/C3AR1/CCL26/CKLF/DAPK2/DUSP1/GBF1/HRH1/NBL1/NF1/PDE4B/SLAMF8/TNFSF11/TREM1	17
GO:0008064	BP	regulation of actin polymerization or depolymerization	13/557	159/18903	0.00087714	0.02344	0.0189564	ARHGAP18/CDC42EP4/CTTN/DAAM2/FCHSD2/SVIL/CAPZB/CCL26/CIT/CYFIP1/FER/PLEK/PLEKHH2	13
GO:0035051	BP	cardiocyte differentiation	13/557	159/18903	0.00087714	0.02344	0.0189564	GREM1/KDM6B/NOTCH1/PRICKLE1/TBX2/TBX3/TWIST1/ACVR1/ADRA1A/FOXP1/MIR21/SIRT6/TGFBR3	13
GO:0048592	BP	eye morphogenesis	13/557	159/18903	0.00087714	0.02344	0.0189564	BCL2/LRP5/NOTCH1/SDK2/TBX2/TWIST1/WNT5A/AQP1/FAT1/IFT122/MFAP2/NF1/VAX2	13
GO:0043583	BP	ear development	16/557	221/18903	0.000891523	0.0236245	0.0191057	BCL2/FGFR2/ITGA8/LRIG1/NOTCH1/TBX2/TBX3/TWIST1/WNT5A/ZIC1/BMPER/CHRNA9/GJB2/KCNK3/NTRK3/PDGFA	16
GO:0001822	BP	kidney development	20/557	309/18903	0.000894035	0.0236245	0.0191057	ANGPT1/BCL2/CYP26B1/FGF1/FGFR2/GREM1/ITGA8/MMP17/NOTCH1/PLXND1/SMAD3/WNT5A/ANGPT2/AQP1/BMPER/KANK2/NF1/PDGFA/TRAF3IP2/WWTR1	20
GO:0007266	BP	Rho protein signal transduction	12/557	140/18903	0.000906725	0.0238267	0.0192692	CDC42EP4/SYNPO2L/ABL2/ADRA1A/ARHGEF3/ARRB1/COL1A2/GNA12/HEG1/KANK2/MET/PLEKHG7	12
GO:0035265	BP	organ growth	14/557	180/18903	0.000922307	0.0241023	0.0194921	BCL2/COL27A1/FGFR2/FGFR3/NOTCH1/STK3/TBX2/ADRA1A/FOXP1/HEG1/JARID2/LEPR/RUNX1/TGFBR3	14
GO:0010611	BP	regulation of cardiac muscle hypertrophy	8/557	69/18903	0.000931175	0.0242003	0.0195714	NOTCH1/SMAD3/ADRA1A/FOXO1/FOXP1/JARID2/MIR21/TNFRSF1A	8
GO:0051216	BP	cartilage development	15/557	201/18903	0.000939759	0.02429	0.0196439	COL11A2/COL27A1/FGF18/FGFR3/GREM1/HMGA2/SMAD3/SOX5/WNT5A/CHST11/COL1A1/ESRRA/MIR21/RUNX1/TGFBI	15
GO:0045444	BP	fat cell differentiation	17/557	244/18903	0.000956643	0.0244817	0.019799	BBS9/HMGA2/ID4/LRP5/SMAD3/STK3/WNT5A/FOXO1/FTO/MED1/MIR21/RORA/SIRT6/TRIO/WDFY2/WWTR1/ZC3H12A	17
GO:0001889	BP	liver development	12/557	141/18903	0.000965215	0.0244817	0.019799	FGF1/NOTCH1/SMAD3/TBX3/CIT/COBL/JARID2/MED1/MET/NF1/RB1CC1/TGFBR3	12
GO:0045667	BP	regulation of osteoblast differentiation	12/557	141/18903	0.000965215	0.0244817	0.019799	FGFR2/GREM1/IGFBP5/LRP5/NOTCH1/SMAD3/TWIST1/VEGFC/ACVR1/ESRRA/MIR21/WWTR1	12
GO:0002698	BP	negative regulation of immune effector process	11/557	122/18903	0.000967883	0.0244817	0.019799	ANGPT1/ENPP3/KLRD1/PTPN6/TWIST1/BST2/CD59/FER/SLAMF8/SUSD4/ZC3H12A	11
GO:0043409	BP	negative regulation of MAPK cascade	14/557	181/18903	0.00097332	0.0244883	0.0198043	CNKSR3/NDRG2/PTPN6/SPRED3/TAOK3/CHRNA9/DUSP1/DUSP5/FOXO1/ITGB1BP1/MIR21/NF1/PRDM15/SORL1	14
GO:0014896	BP	muscle hypertrophy	10/557	104/18903	0.000994041	0.0248773	0.0201189	IGFBP5/NOTCH1/SMAD3/ADRA1A/FOXO1/FOXP1/HDAC4/JARID2/MIR21/TNFRSF1A	10
GO:0048017	BP	inositol lipid-mediated signaling	14/557	182/18903	0.00102669	0.0249978	0.0202163	ANGPT1/PTPN6/ROR2/TWIST1/KCNH1/LIME1/MIR21/NF1/NPR3/NTRK3/PDGFA/PEAR1/PLCB3/PLEKHA1	14
GO:0007350	BP	blastoderm segmentation	5/557	27/18903	0.00102886	0.0249978	0.0202163	PCSK6/TBX3/WNT5A/NRP2/TDRD10	5
GO:0031639	BP	plasminogen activation	5/557	27/18903	0.00102886	0.0249978	0.0202163	THBS1/DHCR24/PLAT/RUNX1/S100A10	5
GO:0045686	BP	negative regulation of glial cell differentiation	5/557	27/18903	0.00102886	0.0249978	0.0202163	DAAM2/ID4/NOTCH1/NF1/NTRK3	5
GO:0030832	BP	regulation of actin filament length	13/557	162/18903	0.0010427	0.0249978	0.0202163	ARHGAP18/CDC42EP4/CTTN/DAAM2/FCHSD2/SVIL/CAPZB/CCL26/CIT/CYFIP1/FER/PLEK/PLEKHH2	13
GO:0046488	BP	phosphatidylinositol metabolic process	13/557	162/18903	0.0010427	0.0249978	0.0202163	DGKE/INPP4B/INPP5A/MTMR12/PIP4K2A/LCLAT1/PDGFA/PIGT/PIPSL/PLCB3/PLEK/SYNJ2/TTC7B	13
GO:0032941	BP	secretion by tissue	6/557	40/18903	0.00104281	0.0249978	0.0202163	ANO1/STK39/AQP1/NPR3/SCT/TRAF3IP2	6
GO:0008543	BP	fibroblast growth factor receptor signaling pathway	9/557	87/18903	0.00104585	0.0249978	0.0202163	FGF1/FGF18/FGFR2/FGFR3/TBX2/THBS1/WNT5A/CREB3L1/NDST1	9
GO:0031098	BP	stress-activated protein kinase signaling cascade	17/557	246/18903	0.00104642	0.0249978	0.0202163	SMAD3/STK3/STK39/TAOK2/TAOK3/WNT5A/DAXX/DUSP1/FOXO1/IGFBP6/MAP2K2/MAP3K5/RB1CC1/SH3RF3/TNFSF11/ULK4/ZC3H12A	17
GO:0003002	BP	regionalization	22/557	360/18903	0.00107706	0.0256006	0.0207038	CYP26B1/FGF1/FGFR2/GREM1/LRP5/NOTCH1/PCSK6/RNF220/SMAD3/TBX3/WNT5A/ACVR1/ALX4/COBL/IFT140/LFNG/LMX1B/NBL1/NRP2/PLXNA2/TDRD10/VAX2	22
GO:0000302	BP	response to reactive oxygen species	15/557	204/18903	0.00109187	0.0257706	0.0208413	BCL2/FOXO3/KDM6B/SESN1/AQP1/CAPN2/CD36/COL1A1/FER/FOXP1/MAP3K5/MET/MIR21/MIR34A/PLEKHA1	15
GO:1902903	BP	regulation of supramolecular fiber organization	23/557	384/18903	0.00109511	0.0257706	0.0208413	ARHGAP18/CDC42EP4/CTTN/DAAM2/FCHSD2/SMAD3/SVIL/SYNPO2L/TNXB/ARHGEF10L/CAPZB/CCL26/CIT/CYFIP1/FER/ITGB1BP1/MAP1A/MET/MIR21/PLEK/PLEKHH2/S100A10/SYNPO2	23
GO:0045668	BP	negative regulation of osteoblast differentiation	7/557	55/18903	0.00110657	0.0257836	0.0208518	GREM1/IGFBP5/LRP5/NOTCH1/SMAD3/TWIST1/VEGFC	7
GO:0072132	BP	mesenchyme morphogenesis	7/557	55/18903	0.00110657	0.0257836	0.0208518	NOTCH1/SMAD3/TBX2/TBX3/TWIST1/WNT5A/ACVR1	7
GO:0070372	BP	regulation of ERK1 and ERK2 cascade	20/557	315/18903	0.00113014	0.0262037	0.0211916	ANGPT1/CNKSR3/FGF1/FGF18/FGFR2/FGFR3/NDRG2/NOTCH1/PTPN6/SPRED3/ADRA1A/ARRB1/BMPER/CCL26/CD36/CHRNA9/ITGB1BP1/MIR21/PDGFA/TNFSF11	20
GO:1901654	BP	response to ketone	15/557	205/18903	0.00114698	0.0264381	0.0213812	FOXO3/GNG2/NCOA2/STK39/THBS1/AQP1/FBXO32/FOXP1/GJB2/MBP/NTRK3/PLAT/SGK1/TGFBR3/TRERF1	15
GO:0035282	BP	segmentation	10/557	106/18903	0.00115143	0.0264381	0.0213812	NOTCH1/PCSK6/SMAD3/TBX3/WNT5A/COBL/LFNG/NRP2/PLXNA2/TDRD10	10
GO:0061008	BP	hepaticobiliary system development	12/557	144/18903	0.00115983	0.0265024	0.0214332	FGF1/NOTCH1/SMAD3/TBX3/CIT/COBL/JARID2/MED1/MET/NF1/RB1CC1/TGFBR3	12
GO:0014912	BP	negative regulation of smooth muscle cell migration	6/557	41/18903	0.0011916	0.0270974	0.0219143	IGFBP5/MIR140/GNA12/MIR21/MIR34A/NF1	6
GO:0035116	BP	embryonic hindlimb morphogenesis	5/557	28/18903	0.00122252	0.0275395	0.0222718	NOTCH1/TBX3/TWIST1/ALX4/MED1	5
GO:0010718	BP	positive regulation of epithelial to mesenchymal transition	7/557	56/18903	0.00123308	0.0275395	0.0222718	NOTCH1/SMAD3/TWIST1/ACVR1/COL1A1/MIR21/WWTR1	7
GO:0006606	BP	protein import into nucleus	13/557	165/18903	0.00123362	0.0275395	0.0222718	ANGPT1/FAM53B/NOTCH1/PRICKLE1/SMAD3/STK3/ZIC1/CD36/MED1/NF1/SIRT6/TRAF3IP2/ZC3H12A	13
GO:0060411	BP	cardiac septum morphogenesis	8/557	72/18903	0.00123433	0.0275395	0.0222718	FGFR2/NOTCH1/TBX2/TBX3/WNT5A/ACVR1/NRP2/TGFBR3	8
GO:0001654	BP	eye development	23/557	388/18903	0.00125543	0.0278789	0.0225463	BCL11B/BCL2/LRP5/NOTCH1/SDK2/SMAD3/SPRED3/TBX2/TWIST1/WNT5A/AQP1/CACNA1C/CLN8/FAT1/IFT122/IFT140/MED1/MFAP2/NF1/PXDN/SH3PXD2B/VAX2/VIM	23
GO:0003206	BP	cardiac chamber morphogenesis	11/557	126/18903	0.00126152	0.0278831	0.0225497	CPE/FGFR2/NOTCH1/TBX2/TBX3/WNT5A/ACVR1/HEG1/MED1/NRP2/TGFBR3	11
GO:0048875	BP	chemical homeostasis within a tissue	4/557	17/18903	0.00130732	0.028708	0.0232168	EPAS1/NKIRAS2/HOMER2/OAS1	4
GO:0044262	BP	cellular carbohydrate metabolic process	19/557	296/18903	0.00131098	0.028708	0.0232168	INPP4B/INPP5A/NCOA2/CSGALNACT1/FOXK1/FOXO1/HDAC4/HRH1/IGFBP4/LEPR/NDST1/PFKFB3/PLEK/PRKAG2/RB1CC1/RORA/SIRT6/STK40/SYNJ2	19
GO:0032526	BP	response to retinoic acid	10/557	108/18903	0.00132859	0.0289597	0.0234204	CYP26B1/FGFR2/TBX2/WNT5A/ABL2/AQP1/COL1A1/GJB2/NTRK3/PDGFA	10
GO:0048762	BP	mesenchymal cell differentiation	17/557	252/18903	0.00135991	0.0295062	0.0238624	BCL2/FGFR2/GREM1/HMGA2/NOTCH1/SMAD3/SPRED3/TBX3/TWIST1/WNT5A/ACVR1/COL1A1/MIR21/NRP2/SEMA4F/TGFBR3/WWTR1	17
GO:0003205	BP	cardiac chamber development	13/557	167/18903	0.00137641	0.0295929	0.0239325	CPE/FGFR2/NOTCH1/PLXND1/TBX2/TBX3/WNT5A/ACVR1/HEG1/MED1/NDST1/NRP2/TGFBR3	13
GO:0030509	BP	BMP signaling pathway	13/557	167/18903	0.00137641	0.0295929	0.0239325	GREM1/MIR140/NOTCH1/PCSK6/SMAD3/WNT5A/ACVR1/BMPER/HTRA1/MIR21/NBL1/SORL1/TGFBR3	13
GO:0071383	BP	cellular response to steroid hormone stimulus	15/557	209/18903	0.00139143	0.0297804	0.0240841	FOXO3/NCOR2/ACVR1/AQP1/ARID1A/DAXX/ESRRA/FBXO32/FOXP1/GJB2/KANK2/MED1/PLAT/SGK1/TRERF1	15
GO:0007599	BP	hemostasis	16/557	231/18903	0.00141849	0.0302228	0.0244419	DGKE/FLI1/GNAS/PTPN6/THBS1/ANXA5/CD36/CD59/DGKH/DGKI/GNA12/PDGFA/PEAR1/PLAT/PLEK/UBASH3B	16
GO:0150063	BP	visual system development	23/557	392/18903	0.00143554	0.0304459	0.0246224	BCL11B/BCL2/LRP5/NOTCH1/SDK2/SMAD3/SPRED3/TBX2/TWIST1/WNT5A/AQP1/CACNA1C/CLN8/FAT1/IFT122/IFT140/MED1/MFAP2/NF1/PXDN/SH3PXD2B/VAX2/VIM	23
GO:0034698	BP	response to gonadotropin	5/557	29/18903	0.00144184	0.0304459	0.0246224	GCLC/NOTCH1/GJB2/PLAT/TGFBR3	5
GO:0032147	BP	activation of protein kinase activity	12/557	148/18903	0.00146892	0.03088	0.0249734	ANGPT1/FGF1/GREM1/TAOK2/WNT5A/DAXX/ITGB1BP1/MIR21/NTRK3/PRKAG2/TLR6/ZFP91	12
GO:0051058	BP	negative regulation of small GTPase mediated signal transduction	7/557	58/18903	0.00151991	0.0318105	0.0257259	CD2AP/ABL2/ADRA1A/HEG1/MET/NF1/RASA3	7
GO:0051170	BP	import into nucleus	13/557	169/18903	0.00153269	0.031894	0.0257934	ANGPT1/FAM53B/NOTCH1/PRICKLE1/SMAD3/STK3/ZIC1/CD36/MED1/NF1/SIRT6/TRAF3IP2/ZC3H12A	13
GO:0060412	BP	ventricular septum morphogenesis	6/557	43/18903	0.00153738	0.031894	0.0257934	FGFR2/NOTCH1/TBX3/WNT5A/ACVR1/TGFBR3	6
GO:0007163	BP	establishment or maintenance of cell polarity	16/557	234/18903	0.00162029	0.0330148	0.0266998	CYP26B1/DOCK7/GPSM1/PLEKHG3/RHOBTB3/SPINT2/WNT5A/ABL2/ANK1/AQP1/BCAS3/FAT1/GBF1/HTT/PARD3/TRAF3IP2	16
GO:0032874	BP	positive regulation of stress-activated MAPK cascade	11/557	130/18903	0.00162472	0.0330148	0.0266998	STK3/STK39/TAOK2/TAOK3/WNT5A/IGFBP6/MAP3K5/RB1CC1/SH3RF3/TNFSF11/ZC3H12A	11
GO:0030323	BP	respiratory tube development	14/557	191/18903	0.00162754	0.0330148	0.0266998	EPAS1/FGF1/FGF18/FGFR2/IGFBP5/NKIRAS2/NOTCH1/TBX2/WNT5A/HECA/HEG1/MAP2K2/PDGFA/STK40	14
GO:0031532	BP	actin cytoskeleton reorganization	10/557	111/18903	0.00163539	0.0330148	0.0266998	CD2AP/CTTN/ABL2/AUTS2/BCAS3/FER/HMCN1/NTRK3/PDLIM4/PLEK	10
GO:0010755	BP	regulation of plasminogen activation	4/557	18/18903	0.001642	0.0330148	0.0266998	THBS1/PLAT/RUNX1/S100A10	4
GO:0032354	BP	response to follicle-stimulating hormone	4/557	18/18903	0.001642	0.0330148	0.0266998	GCLC/NOTCH1/PLAT/TGFBR3	4
GO:0060602	BP	branch elongation of an epithelium	4/557	18/18903	0.001642	0.0330148	0.0266998	FGF1/FGFR2/WNT5A/MED1	4
GO:0030010	BP	establishment of cell polarity	12/557	150/18903	0.00164725	0.0330148	0.0266998	CYP26B1/DOCK7/GPSM1/PLEKHG3/WNT5A/ABL2/BCAS3/FAT1/GBF1/HTT/PARD3/TRAF3IP2	12
GO:0051781	BP	positive regulation of cell division	9/557	93/18903	0.00167935	0.0331403	0.0268013	FGF1/FGFR2/MACC1/SVIL/VEGFC/CIT/ITGB1BP1/KIF3B/PDGFA	9
GO:0055017	BP	cardiac muscle tissue growth	9/557	93/18903	0.00167935	0.0331403	0.0268013	FGFR2/NOTCH1/TBX2/ADRA1A/FOXP1/HEG1/JARID2/RUNX1/TGFBR3	9
GO:0070301	BP	cellular response to hydrogen peroxide	9/557	93/18903	0.00167935	0.0331403	0.0268013	FOXO3/KDM6B/AQP1/FOXP1/MAP3K5/MET/MIR21/MIR34A/PLEKHA1	9
GO:0042306	BP	regulation of protein import into nucleus	7/557	59/18903	0.00168154	0.0331403	0.0268013	ANGPT1/SMAD3/ZIC1/CD36/NF1/SIRT6/ZC3H12A	7
GO:1903205	BP	regulation of hydrogen peroxide-induced cell death	5/557	30/18903	0.00168881	0.0331455	0.0268056	FOXO3/FOXP1/MET/MIR21/MIR34A	5
GO:0007368	BP	determination of left/right symmetry	11/557	131/18903	0.00172774	0.0334802	0.0270762	DAAM2/NOTCH1/PCSK6/SMAD3/TBX2/TBX3/WNT5A/ACVR1/IFT140/KIF3B/MICAL2	11
GO:0071456	BP	cellular response to hypoxia	12/557	151/18903	0.00174288	0.0334802	0.0270762	BCL2/EPAS1/FOXO3/MIR140/NOTCH1/TWIST1/AQP1/DNMT3A/KCNK3/MIR21/MIR34A/RORA	12
GO:0048880	BP	sensory system development	23/557	398/18903	0.0017471	0.0334802	0.0270762	BCL11B/BCL2/LRP5/NOTCH1/SDK2/SMAD3/SPRED3/TBX2/TWIST1/WNT5A/AQP1/CACNA1C/CLN8/FAT1/IFT122/IFT140/MED1/MFAP2/NF1/PXDN/SH3PXD2B/VAX2/VIM	23
GO:0003007	BP	heart morphogenesis	17/557	258/18903	0.00174943	0.0334802	0.0270762	CPE/FGFR2/NOTCH1/PLXND1/SMAD3/SYNPO2L/TBX2/TBX3/TWIST1/WNT5A/ACVR1/HEG1/MED1/MICAL2/MIR21/NRP2/TGFBR3	17
GO:0045445	BP	myoblast differentiation	10/557	112/18903	0.00174956	0.0334802	0.0270762	BOC/EPAS1/GREM1/NOTCH1/PRICKLE1/TBX2/TBX3/ARID1A/MAP3K5/PBRM1	10
GO:0009880	BP	embryonic pattern specification	8/557	76/18903	0.00175541	0.0334802	0.0270762	FGFR2/PCSK6/SMAD3/TBX3/WNT5A/COBL/NRP2/TDRD10	8
GO:0048332	BP	mesoderm morphogenesis	8/557	76/18903	0.00175541	0.0334802	0.0270762	FGFR2/HMGA2/ITGA8/KDM6B/SMAD3/TBX3/WNT5A/ACVR1	8
GO:0048839	BP	inner ear development	14/557	193/18903	0.00179474	0.0340929	0.0275717	FGFR2/ITGA8/LRIG1/NOTCH1/TBX2/TBX3/WNT5A/ZIC1/BMPER/CHRNA9/GJB2/KCNK3/NTRK3/PDGFA	14
GO:0022404	BP	molting cycle process	9/557	94/18903	0.00180982	0.0341053	0.0275818	BCL2/FGFR2/IGFBP5/LRIG1/NOTCH1/WNT5A/ALX4/NF1/PDGFA	9
GO:0022405	BP	hair cycle process	9/557	94/18903	0.00180982	0.0341053	0.0275818	BCL2/FGFR2/IGFBP5/LRIG1/NOTCH1/WNT5A/ALX4/NF1/PDGFA	9
GO:0070304	BP	positive regulation of stress-activated protein kinase signaling cascade	11/557	132/18903	0.00183603	0.034338	0.0277699	STK3/STK39/TAOK2/TAOK3/WNT5A/IGFBP6/MAP3K5/RB1CC1/SH3RF3/TNFSF11/ZC3H12A	11
GO:0044089	BP	positive regulation of cellular component biogenesis	27/557	498/18903	0.00183668	0.034338	0.0277699	CDC42EP4/CTTN/FCHSD2/PIP4K2A/SMAD3/SYNPO2L/AMIGO3/ARHGEF10L/AUTS2/BCAS3/CCL26/CD36/COBL/CYFIP1/DNM3/DYNC1H1/FER/FNBP1L/FNIP2/HTT/ITGB1BP1/MET/PLEK/S100A10/SYNPO2/THBS2/TLR6	27
GO:0045599	BP	negative regulation of fat cell differentiation	7/557	60/18903	0.00185621	0.0345664	0.0279547	ID4/SMAD3/WNT5A/FOXO1/RORA/TRIO/WWTR1	7
GO:0045824	BP	negative regulation of innate immune response	8/557	77/18903	0.00190951	0.0354195	0.0286446	KLRD1/NMI/IFI16/MIR21/OAS1/SLAMF8/SUSD4/TRAFD1	8
GO:0016331	BP	morphogenesis of embryonic epithelium	12/557	153/18903	0.00194784	0.035894	0.0290283	FGFR2/GREM1/PRICKLE1/SPINT2/STK3/TWIST1/VEGFC/WNT5A/COBL/IFT122/MTHFD1L/ST14	12
GO:0032148	BP	activation of protein kinase B activity	5/557	31/18903	0.00196544	0.035894	0.0290283	FGF1/WNT5A/ITGB1BP1/MIR21/NTRK3	5
GO:0035767	BP	endothelial cell chemotaxis	5/557	31/18903	0.00196544	0.035894	0.0290283	FGF1/FGF18/NOTCH1/THBS1/MET	5
GO:0060603	BP	mammary gland duct morphogenesis	5/557	31/18903	0.00196544	0.035894	0.0290283	FGFR2/LRP5/TBX3/WNT5A/MED1	5
GO:0031214	BP	biomineral tissue development	13/557	174/18903	0.00198873	0.0361797	0.0292594	FGFR2/FGFR3/GREM1/NOTCH1/ROR2/SMAD3/STIM1/TWIST1/ACVR1/COL1A1/COL1A2/FAM20A/ITGB1BP1	13
GO:0002062	BP	chondrocyte differentiation	10/557	114/18903	0.00199722	0.0361949	0.0292717	COL27A1/FGF18/FGFR3/GREM1/HMGA2/SMAD3/SOX5/CHST11/RUNX1/TGFBI	10
GO:0060039	BP	pericardium development	4/557	19/18903	0.00203186	0.036682	0.0296656	NOTCH1/SMAD3/WNT5A/HEG1	4
GO:0071453	BP	cellular response to oxygen levels	13/557	175/18903	0.00209217	0.0376273	0.0304301	BCL2/EPAS1/FOXO3/MIR140/NOTCH1/TWIST1/AQP1/DNMT3A/FOXO1/KCNK3/MIR21/MIR34A/RORA	13
GO:0048638	BP	regulation of developmental growth	20/557	332/18903	0.0021083	0.0377737	0.0305485	BCL2/CTTN/FGFR2/FGFR3/NOTCH1/RAI1/STK3/TBX2/WNT5A/CYFIP1/DPYSL2/FOXP1/FTO/JARID2/NGF/PTPRS/RUNX1/SEMA4F/TGFBR3/TRPV2	20
GO:2001236	BP	regulation of extrinsic apoptotic signaling pathway	12/557	155/18903	0.00217215	0.0387316	0.0313232	BCL2/CTTN/GCLC/STK3/THBS1/ACVR1/HTT/ITPRIP/NF1/RB1CC1/RBCK1/WWOX	12
GO:0051051	BP	negative regulation of transport	26/557	479/18903	0.00217823	0.0387316	0.0313232	ANGPT1/BCL2/DYSF/GABBR1/NOTCH1/SLC43A1/STK39/THBS1/TWIST1/WWP2/ANK3/ANKRD27/CD36/CYFIP1/FOXO1/GEM/ITGB1BP1/KCNE1/MIR34A/NF1/SCT/SERGEF/SIRT6/THADA/TNFRSF1A/UBAC2	26
GO:0010830	BP	regulation of myotube differentiation	6/557	46/18903	0.00219283	0.0387316	0.0313232	BCL2/CYP26B1/DMPK/NOTCH1/HDAC4/HDAC9	6
GO:0042476	BP	odontogenesis	11/557	135/18903	0.00219452	0.0387316	0.0313232	BCL11B/FGFR2/STIM1/TWIST1/ADAMTS5/AQP1/COL1A1/COL1A2/FAM20A/HTRA1/TNFSF11	11
GO:0032233	BP	positive regulation of actin filament bundle assembly	7/557	62/18903	0.00224749	0.0392274	0.0317241	SMAD3/SYNPO2L/ARHGEF10L/ITGB1BP1/PLEK/S100A10/SYNPO2	7
GO:0032387	BP	negative regulation of intracellular transport	7/557	62/18903	0.00224749	0.0392274	0.0317241	ANGPT1/CD36/ITGB1BP1/KCNE1/NF1/SIRT6/UBAC2	7
GO:1903409	BP	reactive oxygen species biosynthetic process	7/557	62/18903	0.00224749	0.0392274	0.0317241	FOXO3/CD36/DUOX1/GBF1/MIR21/MPV17L/TLR6	7
GO:0120032	BP	regulation of plasma membrane bounded cell projection assembly	14/557	199/18903	0.00238406	0.0414582	0.0335282	CDC42EP4/DAAM2/SYNE2/AUTS2/BCAS3/BIN3/CAPZB/COBL/CYFIP1/DNM3/FER/FNBP1L/HTT/IFT140	14
GO:0061383	BP	trabecula morphogenesis	6/557	47/18903	0.00245227	0.0424073	0.0342958	GREM1/NOTCH1/COL1A1/HEG1/MED1/TGFBR3	6
GO:0030514	BP	negative regulation of BMP signaling pathway	7/557	63/18903	0.00246554	0.0424073	0.0342958	GREM1/NOTCH1/WNT5A/BMPER/HTRA1/NBL1/SORL1	7
GO:0070542	BP	response to fatty acid	7/557	63/18903	0.00246554	0.0424073	0.0342958	FOXO3/CD36/FOXO1/ILDR1/MBP/PLAT/ZC3H12A	7
GO:0010810	BP	regulation of cell-substrate adhesion	15/557	222/18903	0.00250724	0.0429683	0.0347495	BCL2/EDIL3/FBLN2/GREM1/NOTCH1/SMAD3/THBS1/ANGPT2/BCAS3/CD36/COL1A1/DOCK5/ITGB1BP1/NF1/S100A10	15
GO:0003300	BP	cardiac muscle hypertrophy	9/557	99/18903	0.00258885	0.0432618	0.0349869	NOTCH1/SMAD3/ADRA1A/FOXO1/FOXP1/HDAC4/JARID2/MIR21/TNFRSF1A	9
GO:0060491	BP	regulation of cell projection assembly	14/557	201/18903	0.00261281	0.0432618	0.0349869	CDC42EP4/DAAM2/SYNE2/AUTS2/BCAS3/BIN3/CAPZB/COBL/CYFIP1/DNM3/FER/FNBP1L/HTT/IFT140	14
GO:0003183	BP	mitral valve morphogenesis	3/557	10/18903	0.00261579	0.0432618	0.0349869	NOTCH1/TWIST1/ACVR1	3
GO:0033007	BP	negative regulation of mast cell activation involved in immune response	3/557	10/18903	0.00261579	0.0432618	0.0349869	ENPP3/PTPN6/FER	3
GO:0048263	BP	determination of dorsal identity	3/557	10/18903	0.00261579	0.0432618	0.0349869	GREM1/ACVR1/NBL1	3
GO:0048703	BP	embryonic viscerocranium morphogenesis	3/557	10/18903	0.00261579	0.0432618	0.0349869	CHST11/MTHFD1L/NDST1	3
GO:0062042	BP	regulation of cardiac epithelial to mesenchymal transition	3/557	10/18903	0.00261579	0.0432618	0.0349869	NOTCH1/TWIST1/ACVR1	3
GO:0006654	BP	phosphatidic acid biosynthetic process	5/557	33/18903	0.00261583	0.0432618	0.0349869	AGPAT1/DGKE/AGPAT4/DGKH/LCLAT1	5
GO:0030511	BP	positive regulation of transforming growth factor beta receptor signaling pathway	5/557	33/18903	0.00261583	0.0432618	0.0349869	ITGA8/THBS1/CDKN1C/MIR21/TGFBR3	5
GO:1903846	BP	positive regulation of cellular response to transforming growth factor beta stimulus	5/557	33/18903	0.00261583	0.0432618	0.0349869	ITGA8/THBS1/CDKN1C/MIR21/TGFBR3	5
GO:0036294	BP	cellular response to decreased oxygen levels	12/557	159/18903	0.00268422	0.0441822	0.0357312	BCL2/EPAS1/FOXO3/MIR140/NOTCH1/TWIST1/AQP1/DNMT3A/KCNK3/MIR21/MIR34A/RORA	12
GO:0050918	BP	positive chemotaxis	7/557	64/18903	0.0026995	0.0441822	0.0357312	ANGPT1/SMAD3/VEGFC/WNT5A/ANGPT2/MET/NTRK3	7
GO:0071384	BP	cellular response to corticosteroid stimulus	7/557	64/18903	0.0026995	0.0441822	0.0357312	FOXO3/ACVR1/AQP1/FBXO32/GJB2/PLAT/SGK1	7
GO:0050679	BP	positive regulation of epithelial cell proliferation	15/557	224/18903	0.00273135	0.0445493	0.0360281	FGF1/FGFR2/NOTCH1/TWIST1/VEGFC/WNT5A/CCL26/HTRA1/LAMC1/MED1/MIR21/NF1/NRP2/SIRT6/SP1	15
GO:0003158	BP	endothelium development	11/557	139/18903	0.00275878	0.0446885	0.0361406	FGF1/KDM6B/NOTCH1/ACVR1/FOXP1/HEG1/MET/MIR21/MIR34A/RAPGEF1/TNFRSF1A	11
GO:0072175	BP	epithelial tube formation	11/557	139/18903	0.00275878	0.0446885	0.0361406	FGFR2/GREM1/PRICKLE1/SPINT2/STK3/TWIST1/WNT5A/COBL/IFT122/MTHFD1L/ST14	11
GO:1990830	BP	cellular response to leukemia inhibitory factor	9/557	100/18903	0.0027725	0.0447575	0.0361964	MSC/VEGFC/WDR35/ILDR1/JARID2/NRP2/PFKP/RFX2/TNFSF11	9
GO:0110148	BP	biomineralization	13/557	181/18903	0.00280994	0.0452076	0.0365605	FGFR2/FGFR3/GREM1/NOTCH1/ROR2/SMAD3/STIM1/TWIST1/ACVR1/COL1A1/COL1A2/FAM20A/ITGB1BP1	13
GO:0051147	BP	regulation of muscle cell differentiation	12/557	160/18903	0.00282648	0.0453194	0.0366509	BCL2/CYP26B1/DMPK/FGFR2/MIR140/NOTCH1/FOXP1/HDAC4/HDAC9/LAMC1/MIR21/MIR34A	12
GO:0007596	BP	blood coagulation	15/557	225/18903	0.00284946	0.0455336	0.0368241	DGKE/GNAS/PTPN6/THBS1/ANXA5/CD36/CD59/DGKH/DGKI/GNA12/PDGFA/PEAR1/PLAT/PLEK/UBASH3B	15
GO:0050678	BP	regulation of epithelial cell proliferation	23/557	414/18903	0.00287347	0.0457627	0.0370094	BCL11B/FGF1/FGFR2/NOTCH1/SMAD3/STK3/THBS1/TWIST1/VEGFC/WNT5A/CCL26/CDKN1C/HTRA1/LAMC1/MCC/MED1/MIR21/MIR34A/NF1/NRP2/SIRT6/SP1/TGFBR3	23
GO:0032103	BP	positive regulation of response to external stimulus	25/557	464/18903	0.00289381	0.045932	0.0371463	FGF18/KLRD1/LY86/NMI/SMAD3/STK39/THBS1/VEGFC/WNT5A/ABCC1/ALOX5AP/C3AR1/CCL26/CD1D/CLNK/DAPK2/IFI16/LY96/MED1/MET/MIR21/NTRK3/PLAT/TNFRSF1A/TNFSF11	25
GO:1990823	BP	response to leukemia inhibitory factor	9/557	101/18903	0.00296631	0.0465916	0.0376798	MSC/VEGFC/WDR35/ILDR1/JARID2/NRP2/PFKP/RFX2/TNFSF11	9
GO:0035335	BP	peptidyl-tyrosine dephosphorylation	5/557	34/18903	0.00299369	0.0465916	0.0376798	PTPN6/DUSP1/DUSP5/PTPRS/UBASH3B	5
GO:0036474	BP	cell death in response to hydrogen peroxide	5/557	34/18903	0.00299369	0.0465916	0.0376798	FOXO3/FOXP1/MET/MIR21/MIR34A	5
GO:1900181	BP	negative regulation of protein localization to nucleus	5/557	34/18903	0.00299369	0.0465916	0.0376798	ANGPT1/CD36/NF1/SIRT6/TRIM29	5
GO:0010002	BP	cardioblast differentiation	4/557	21/18903	0.00299447	0.0465916	0.0376798	GREM1/NOTCH1/PRICKLE1/TBX2	4
GO:1904754	BP	positive regulation of vascular associated smooth muscle cell migration	4/557	21/18903	0.00299447	0.0465916	0.0376798	DOCK7/IGFBP5/DOCK5/MIR21	4
GO:0061515	BP	myeloid cell development	8/557	83/18903	0.00307123	0.0476292	0.0385189	FLI1/PIP4K2A/PTPN6/BPGM/FOXP1/GPR68/MED1/TNFSF11	8
GO:0008361	BP	regulation of cell size	13/557	183/18903	0.00308971	0.0477592	0.038624	CTTN/WNT5A/AQP1/CLN8/CYFIP1/DPYSL2/NGF/PLEK/PTPRS/RB1CC1/SCT/SEMA4F/TRPV2	13
GO:0060419	BP	heart growth	9/557	102/18903	0.00317066	0.0488509	0.0395069	FGFR2/NOTCH1/TBX2/ADRA1A/FOXP1/HEG1/JARID2/RUNX1/TGFBR3	9
GO:0010812	BP	negative regulation of cell-substrate adhesion	7/557	66/18903	0.00321819	0.0492623	0.0398396	NOTCH1/THBS1/ANGPT2/BCAS3/COL1A1/ITGB1BP1/NF1	7
GO:0071300	BP	cellular response to retinoic acid	7/557	66/18903	0.00321819	0.0492623	0.0398396	CYP26B1/FGFR2/WNT5A/ABL2/AQP1/COL1A1/NTRK3	7
GO:0062023	CC	collagen-containing extracellular matrix	32/564	433/19869	8.976e-07	0.0004488	0.000391165	ANGPT1/COL11A2/COL27A1/EDIL3/FBLN2/FGFR2/GPC6/GREM1/PCSK6/SDC3/THBS1/TNXB/VCAN/WNT5A/ADAMTS3/ADAMTS5/ANGPT2/ANXA5/COL1A1/COL1A2/COL28A1/HMCN1/HTRA1/LAMC1/MFAP2/NAV2/NID2/PXDN/S100A10/TGFBI/THBS2/VWA2	32
GO:0030018	CC	Z disc	14/564	130/19869	2.00247e-05	0.00500618	0.00436328	FLNB/SYNE2/SYNPO2L/ACTN1/ADRA1A/ANK3/CACNA1C/CSRP2/FBXO32/KCNE1/PALLD/PDE4B/PDLIM4/SYNPO2	14
GO:0031252	CC	cell leading edge	28/564	421/19869	3.01532e-05	0.00502553	0.00438015	ARHGAP18/CD2AP/CTTN/GABBR1/ITGA8/PLXND1/SYNE2/ACTN1/ATP6V1B2/BCAS3/CAPZB/COBL/CYFIP1/DUOX1/FAT1/FER/GBF1/ITGB1BP1/KCNH1/MCC/MEFV/PALLD/PDLIM4/PLEK/PLEKHA1/PLEKHH2/VIM/WIPF1	28
GO:0030055	CC	cell-substrate junction	28/564	432/19869	4.75461e-05	0.00581534	0.00506852	CTTN/DOCK7/FGFR3/FLNB/ITGA8/SCARF2/SVIL/SYNE2/TLE2/TNS3/ACTN1/ANXA5/CAPN2/CD59/CSRP2/CYFIP1/FAT1/GNA12/HMCN1/IRF2/ITGBL1/LMO7/LPP/MAP2K2/PALLD/SYNPO2/TNS1/VIM	28
GO:0031674	CC	I band	14/564	143/19869	5.81534e-05	0.00581534	0.00506852	FLNB/SYNE2/SYNPO2L/ACTN1/ADRA1A/ANK3/CACNA1C/CSRP2/FBXO32/KCNE1/PALLD/PDE4B/PDLIM4/SYNPO2	14
GO:0005925	CC	focal adhesion	27/564	422/19869	8.03823e-05	0.00669853	0.00583829	CTTN/DOCK7/FGFR3/FLNB/ITGA8/SCARF2/SVIL/SYNE2/TLE2/TNS3/ACTN1/ANXA5/CAPN2/CD59/CSRP2/CYFIP1/FAT1/GNA12/IRF2/ITGBL1/LMO7/LPP/MAP2K2/PALLD/SYNPO2/TNS1/VIM	27
GO:0030016	CC	myofibril	18/564	233/19869	0.000125861	0.00687735	0.00599416	FLNB/MTMR12/SVIL/SYNE2/SYNPO2L/ACTN1/ADRA1A/ANK1/ANK3/CACNA1C/CAPZB/CSRP2/FBXO32/KCNE1/PALLD/PDE4B/PDLIM4/SYNPO2	18
GO:0030427	CC	site of polarized growth	15/564	173/19869	0.000128466	0.00687735	0.00599416	ADCY10/BOC/CTTN/DOCK7/FRY/NDRG2/TAOK2/AUTS2/COBL/CYFIP1/ERC2/KLC1/PALLD/PTPRS/TRPV2	15
GO:0045177	CC	apical part of cell	27/564	435/19869	0.000132803	0.00687735	0.00599416	ADCY10/ANO1/CNKSR3/ENPP3/GNAS/ITGA8/NOTCH1/SLC16A1/SLC4A11/STK39/ABCC1/ABCC2/ACVR1/AQP1/ATP6V1B2/BST2/CD36/CUBN/DUOX1/FAT1/HOMER2/KCNE1/LMO7/PARD3/PLAT/SLC6A6/UPK1B	27
GO:0030017	CC	sarcomere	17/564	214/19869	0.000137547	0.00687735	0.00599416	FLNB/MTMR12/SYNE2/SYNPO2L/ACTN1/ADRA1A/ANK1/ANK3/CACNA1C/CAPZB/CSRP2/FBXO32/KCNE1/PALLD/PDE4B/PDLIM4/SYNPO2	17
GO:0043292	CC	contractile fiber	18/564	242/19869	0.000202006	0.00918208	0.00800291	FLNB/MTMR12/SVIL/SYNE2/SYNPO2L/ACTN1/ADRA1A/ANK1/ANK3/CACNA1C/CAPZB/CSRP2/FBXO32/KCNE1/PALLD/PDE4B/PDLIM4/SYNPO2	18
GO:0005583	CC	fibrillar collagen trimer	4/564	12/19869	0.000265172	0.0101989	0.00888918	COL11A2/COL27A1/COL1A1/COL1A2	4
GO:0098643	CC	banded collagen fibril	4/564	12/19869	0.000265172	0.0101989	0.00888918	COL11A2/COL27A1/COL1A1/COL1A2	4
GO:0030426	CC	growth cone	14/564	167/19869	0.000302742	0.0108122	0.0094237	ADCY10/BOC/CTTN/DOCK7/NDRG2/TAOK2/AUTS2/COBL/CYFIP1/ERC2/KLC1/PALLD/PTPRS/TRPV2	14
GO:0016324	CC	apical plasma membrane	23/564	368/19869	0.000371357	0.0123786	0.0107889	ADCY10/ANO1/CNKSR3/ENPP3/GNAS/NOTCH1/SLC16A1/SLC4A11/STK39/ABCC1/ABCC2/AQP1/ATP6V1B2/BST2/CD36/CUBN/DUOX1/FAT1/KCNE1/LMO7/PARD3/SLC6A6/UPK1B	23
GO:0044295	CC	axonal growth cone	5/564	23/19869	0.000398596	0.0124561	0.0108565	BOC/TAOK2/COBL/CYFIP1/TRPV2	5
GO:0002102	CC	podosome	5/564	30/19869	0.00143315	0.0421515	0.0367384	CTTN/SVIL/PALLD/SH3PXD2A/SH3PXD2B	5
GO:0005938	CC	cell cortex	19/564	312/19869	0.00157637	0.0432757	0.0377182	CTTN/FGF1/FGFR2/FLNB/FRY/GPSM1/RHOBTB3/STIM1/ACTN1/CAPN2/CAPZB/COBL/DYNC1H1/ERC2/FER/FNBP1L/HMCN1/PARD3/PLEKHH2	19
GO:0042641	CC	actomyosin	8/564	78/19869	0.00164448	0.0432757	0.0377182	DAAM1/FLNB/ACTN1/LPP/PALLD/PDLIM4/STX1A/SYNPO2	8
GO:0001726	CC	ruffle	13/564	178/19869	0.00175941	0.0439853	0.0383366	ARHGAP18/CD2AP/CTTN/ACTN1/ATP6V1B2/COBL/CYFIP1/ITGB1BP1/MEFV/PALLD/PLEK/PLEKHA1/WIPF1	13
GO:0019838	MF	growth factor binding	18/561	132/18432	1.05175e-07	8.35092e-05	7.67227e-05	FGFR2/FGFR3/IGFBP5/PCSK6/THBS1/ACVR1/CD36/COL1A1/COL1A2/HTRA1/IGFBP4/IGFBP6/LRRC32/NRP2/NTRK3/PDGFA/PXDN/TGFBR3	18
GO:0005201	MF	extracellular matrix structural constituent	17/561	173/18432	2.23013e-05	0.00838355	0.00770224	COL11A2/COL27A1/EDIL3/FBLN2/THBS1/TNXB/VCAN/COL1A1/COL1A2/COL28A1/HMCN1/LAMC1/MFAP2/NID2/PXDN/TGFBI/THBS2	17
GO:0030695	MF	GTPase regulator activity	32/561	488/18432	4.22345e-05	0.00838355	0.00770224	ARHGAP10/ARHGAP18/DENND3/DNMBP/DOCK7/GPSM1/PLEKHG3/RGS12/RGS6/SRGAP1/ANKRD27/ARHGEF10L/ARHGEF17/ARHGEF3/ARRB1/ASAP2/DOCK5/ELMO1/FAM13A/GBF1/ITGB1BP1/KALRN/NF1/PLEKHG7/RAPGEF1/RASA3/RGS17/SBF2/SERGEF/TBC1D16/TBC1D8/TRIO	32
GO:0060589	MF	nucleoside-triphosphatase regulator activity	32/561	488/18432	4.22345e-05	0.00838355	0.00770224	ARHGAP10/ARHGAP18/DENND3/DNMBP/DOCK7/GPSM1/PLEKHG3/RGS12/RGS6/SRGAP1/ANKRD27/ARHGEF10L/ARHGEF17/ARHGEF3/ARRB1/ASAP2/DOCK5/ELMO1/FAM13A/GBF1/ITGB1BP1/KALRN/NF1/PLEKHG7/RAPGEF1/RASA3/RGS17/SBF2/SERGEF/TBC1D16/TBC1D8/TRIO	32
GO:0017154	MF	semaphorin receptor activity	4/561	12/18432	0.000345868	0.0483195	0.0443927	PLXND1/MET/NRP2/PLXNA2	4
GO:0003779	MF	actin binding	27/561	439/18432	0.000457036	0.0483195	0.0443927	CLMN/CTTN/DAAM1/DAAM2/FLNB/GAS7/PLEKHG3/SVIL/SYNE2/SYNPO2L/ABL2/ABLIM2/ACTN1/CAPZB/COBL/CYFIP1/FER/HOMER2/MAP1A/MEFV/MICAL2/PALLD/PDLIM4/PLEKHH2/SYNPO2/TNS1/WIPF1	27
GO:0019955	MF	cytokine binding	13/561	144/18432	0.000463396	0.0483195	0.0443927	GREM1/THBS1/ACVR1/CCRL2/CD36/LEPR/LRRC32/NBL1/NRP2/PXDN/TGFBR3/TNFRSF1A/TNFRSF9	13
GO:0005085	MF	guanyl-nucleotide exchange factor activity	17/561	224/18432	0.00052389	0.0483195	0.0443927	DENND3/DNMBP/DOCK7/PLEKHG3/ANKRD27/ARHGEF10L/ARHGEF17/ARHGEF3/DOCK5/ELMO1/GBF1/KALRN/PLEKHG7/RAPGEF1/SBF2/SERGEF/TRIO	17
GO:0008093	MF	cytoskeletal anchor activity	5/561	23/18432	0.000547702	0.0483195	0.0443927	BICD2/ANK1/ANK3/BIN3/MAP1A	5

## Sheet: GO_NC_OA
ID	ONTOLOGY	Description	GeneRatio	BgRatio	pvalue	p.adjust	qvalue	geneID	Count
GO:0030198	BP	extracellular matrix organization	18/294	318/18903	2.70519e-06	0.00388274	0.00328462	COL11A2/COL27A1/EXT1/GREM1/NOTCH1/SPINT2/TNXB/ADAMTS3/ADAMTS5/ADAMTS6/COL28A1/CREB3L1/HMCN1/LAMB3/NF1/PXDN/RUNX1/SH3PXD2B	18
GO:0043062	BP	extracellular structure organization	18/294	319/18903	2.82726e-06	0.00388274	0.00328462	COL11A2/COL27A1/EXT1/GREM1/NOTCH1/SPINT2/TNXB/ADAMTS3/ADAMTS5/ADAMTS6/COL28A1/CREB3L1/HMCN1/LAMB3/NF1/PXDN/RUNX1/SH3PXD2B	18
GO:0045229	BP	external encapsulating structure organization	18/294	321/18903	3.08644e-06	0.00388274	0.00328462	COL11A2/COL27A1/EXT1/GREM1/NOTCH1/SPINT2/TNXB/ADAMTS3/ADAMTS5/ADAMTS6/COL28A1/CREB3L1/HMCN1/LAMB3/NF1/PXDN/RUNX1/SH3PXD2B	18
GO:0003382	BP	epithelial cell morphogenesis	6/294	34/18903	1.25387e-05	0.00756057	0.0063959	FLNB/SPINT2/FAT1/HEG1/PALLD/ST14	6
GO:0048705	BP	skeletal system morphogenesis	14/294	227/18903	1.35367e-05	0.00756057	0.0063959	COL27A1/CYP26B1/EXT1/FGFR2/FGFR3/GREM1/LRP5/SOX5/ALX4/BMPR1B/IFT140/MTHFD1L/PLEKHA1/WWOX	14
GO:0035107	BP	appendage morphogenesis	11/294	142/18903	1.40233e-05	0.00756057	0.0063959	CYP26B1/EXT1/FGFR2/GREM1/LRP5/NOTCH1/TBX2/TBX3/ALX4/IFT140/MED1	11
GO:0035108	BP	limb morphogenesis	11/294	142/18903	1.40233e-05	0.00756057	0.0063959	CYP26B1/EXT1/FGFR2/GREM1/LRP5/NOTCH1/TBX2/TBX3/ALX4/IFT140/MED1	11
GO:0035265	BP	organ growth	12/294	180/18903	2.60667e-05	0.0102636	0.0086825	BCL2/COL27A1/EXT1/FGFR2/FGFR3/NOTCH1/TBX2/ADRA1A/HEG1/JARID2/LEPR/RUNX1	12
GO:0035988	BP	chondrocyte proliferation	5/294	24/18903	2.93344e-05	0.0102636	0.0086825	EXT1/FGFR3/BMPR1B/HMGA2/MIR21	5
GO:0010506	BP	regulation of autophagy	17/294	344/18903	2.98391e-05	0.0102636	0.0086825	BCL2/CLEC16A/CTTN/DAP/FOXO3/PIP4K2A/SESN1/SH3BP4/ADRA1A/DAPK2/ERN1/HTT/IFI16/LEPR/RB1CC1/SCOC/ZC3H12A	17
GO:0060070	BP	canonical Wnt signaling pathway	16/294	310/18903	3.0363e-05	0.0102636	0.0086825	DAAM2/EXT1/FAM53B/FGFR2/FOXO3/GREM1/LRP5/NOTCH1/RBMS3/TNKS/HECW1/IGFBP4/MCC/PRDM15/UBAC2/WWTR1	16
GO:0016055	BP	Wnt signaling pathway	20/294	456/18903	3.32456e-05	0.0102636	0.0086825	CPE/DAAM2/EXT1/FAM53B/FGFR2/FOXO3/GPC6/GREM1/GRK5/LRP5/NOTCH1/RBMS3/TNKS/HECW1/IGFBP4/MCC/PRDM15/UBAC2/WWOX/WWTR1	20
GO:0198738	BP	cell-cell signaling by wnt	20/294	458/18903	3.5354e-05	0.0102636	0.0086825	CPE/DAAM2/EXT1/FAM53B/FGFR2/FOXO3/GPC6/GREM1/GRK5/LRP5/NOTCH1/RBMS3/TNKS/HECW1/IGFBP4/MCC/PRDM15/UBAC2/WWOX/WWTR1	20
GO:0061138	BP	morphogenesis of a branching epithelium	12/294	188/18903	3.99936e-05	0.0107811	0.00912034	BCL2/EXT1/FGFR2/GREM1/LRP5/NOTCH1/SPINT2/TBX2/TBX3/MED1/PDGFA/ST14	12
GO:0048715	BP	negative regulation of oligodendrocyte differentiation	4/294	14/18903	5.07473e-05	0.0126493	0.0107007	DAAM2/ID4/NOTCH1/NF1	4
GO:0031639	BP	plasminogen activation	5/294	27/18903	5.36271e-05	0.0126493	0.0107007	THBS1/DHCR24/PLAT/RUNX1/S100A10	5
GO:0030199	BP	collagen fibril organization	7/294	64/18903	5.96554e-05	0.012673	0.0107208	COL11A2/EXT1/GREM1/TNXB/ADAMTS3/NF1/PXDN	7
GO:0060828	BP	regulation of canonical Wnt signaling pathway	14/294	260/18903	6.04436e-05	0.012673	0.0107208	DAAM2/FAM53B/FGFR2/FOXO3/GREM1/NOTCH1/RBMS3/TNKS/HECW1/IGFBP4/MCC/PRDM15/UBAC2/WWTR1	14
GO:0060348	BP	bone development	13/294	233/18903	7.72196e-05	0.0140449	0.0118813	COL27A1/CYP26B1/EXT1/FGFR2/FGFR3/GREM1/LRP5/PIP4K2A/BMPR1B/GPR68/LEPR/MED1/SH3PXD2B	13
GO:0001763	BP	morphogenesis of a branching structure	12/294	203/18903	8.39919e-05	0.0140449	0.0118813	BCL2/EXT1/FGFR2/GREM1/LRP5/NOTCH1/SPINT2/TBX2/TBX3/MED1/PDGFA/ST14	12
GO:0051056	BP	regulation of small GTPase mediated signal transduction	15/294	305/18903	9.24044e-05	0.0140449	0.0118813	ARHGAP10/ARHGAP18/ARHGAP24/ARHGEF10/DENND3/NOTCH1/ADRA1A/ARHGAP9/ARHGEF10L/ARHGEF3/AUTS2/FAM13A/HEG1/KANK2/NF1	15
GO:0030326	BP	embryonic limb morphogenesis	9/294	118/18903	9.58138e-05	0.0140449	0.0118813	CYP26B1/GREM1/LRP5/NOTCH1/TBX2/TBX3/ALX4/IFT140/MED1	9
GO:0035113	BP	embryonic appendage morphogenesis	9/294	118/18903	9.58138e-05	0.0140449	0.0118813	CYP26B1/GREM1/LRP5/NOTCH1/TBX2/TBX3/ALX4/IFT140/MED1	9
GO:0061448	BP	connective tissue development	14/294	274/18903	0.000105731	0.0140449	0.0118813	COL11A2/COL27A1/EXT1/FGFR3/GREM1/ID4/LRP5/NOTCH1/SOX5/BMPR1B/HMGA2/MIR21/RUNX1/SH3PXD2B	14
GO:0033688	BP	regulation of osteoblast proliferation	5/294	31/18903	0.000107267	0.0140449	0.0118813	BCL2/FGFR2/GREM1/LRP5/NPR3	5
GO:0098868	BP	bone growth	5/294	31/18903	0.000107267	0.0140449	0.0118813	COL27A1/EXT1/FGFR2/FGFR3/LEPR	5
GO:0022404	BP	molting cycle process	8/294	94/18903	0.000108895	0.0140449	0.0118813	BCL2/EXT1/FGFR2/LRIG1/NOTCH1/ALX4/NF1/PDGFA	8
GO:0022405	BP	hair cycle process	8/294	94/18903	0.000108895	0.0140449	0.0118813	BCL2/EXT1/FGFR2/LRIG1/NOTCH1/ALX4/NF1/PDGFA	8
GO:0048736	BP	appendage development	11/294	178/18903	0.000111645	0.0140449	0.0118813	CYP26B1/EXT1/FGFR2/GREM1/LRP5/NOTCH1/TBX2/TBX3/ALX4/IFT140/MED1	11
GO:0060173	BP	limb development	11/294	178/18903	0.000111645	0.0140449	0.0118813	CYP26B1/EXT1/FGFR2/GREM1/LRP5/NOTCH1/TBX2/TBX3/ALX4/IFT140/MED1	11
GO:0022612	BP	gland morphogenesis	9/294	123/18903	0.000131818	0.0157058	0.0132863	BCL2/FGFR2/ID4/LRP5/NOTCH1/TBX2/TBX3/MED1/PDGFA	9
GO:0001649	BP	osteoblast differentiation	13/294	246/18903	0.00013317	0.0157058	0.0132863	FGFR2/GABBR1/GREM1/ID4/LRP5/NOTCH1/BMPR1B/CDK6/CREB3L1/MIR21/NF1/WWOX/WWTR1	13
GO:0050878	BP	regulation of body fluid levels	17/294	390/18903	0.000139443	0.0159256	0.0134724	ANO1/CYP26B1/EXT1/NCOR2/STK39/THBS1/CD59/DGKH/DGKI/DTNBP1/HEG1/MED1/NPR3/PDGFA/PLAT/SCT/UBASH3B	17
GO:0048863	BP	stem cell differentiation	13/294	248/18903	0.000144313	0.0159256	0.0134724	BCL2/EXT1/FGFR2/GREM1/NOTCH1/SOX5/TBX2/TBX3/CDK6/HMGA2/JARID2/MED1/NRP2	13
GO:0010755	BP	regulation of plasminogen activation	4/294	18/18903	0.000147694	0.0159256	0.0134724	THBS1/PLAT/RUNX1/S100A10	4
GO:1903131	BP	mononuclear cell differentiation	19/294	473/18903	0.000165179	0.0173162	0.0146487	BCL2/CYP26B1/FOXO3/CDK6/GPR68/HDAC4/HDAC9/IFI16/LEPR/MED1/MIR21/NFIL3/NHEJ1/PBRM1/PCID2/RORA/RUNX1/TNFRSF9/ZC3H12A	19
GO:0009226	BP	nucleotide-sugar biosynthetic process	4/294	19/18903	0.000184798	0.0184286	0.0155897	GMDS/GNPDA1/PMM2/UAP1L1	4
GO:0042149	BP	cellular response to glucose starvation	6/294	54/18903	0.000185556	0.0184286	0.0155897	BCL2/FOXO3/SESN1/IFI16/PRKAG2/ZC3H12A	6
GO:1990845	BP	adaptive thermogenesis	10/294	160/18903	0.000207894	0.0201178	0.0170187	DOCK7/NOTCH1/ADAMTS5/DYNC1H1/LEPR/NPR3/SCT/THADA/TRPM8/TRPV2	10
GO:0033687	BP	osteoblast proliferation	5/294	36/18903	0.000223353	0.0204234	0.0172773	BCL2/FGFR2/GREM1/LRP5/NPR3	5
GO:0071711	BP	basement membrane organization	5/294	36/18903	0.000223353	0.0204234	0.0172773	EXT1/SPINT2/HMCN1/LAMB3/PXDN	5
GO:0042733	BP	embryonic digit morphogenesis	6/294	56/18903	0.000227287	0.0204234	0.0172773	LRP5/NOTCH1/TBX2/TBX3/ALX4/IFT140	6
GO:0030111	BP	regulation of Wnt signaling pathway	15/294	336/18903	0.000265511	0.0233032	0.0197135	DAAM2/FAM53B/FGFR2/FOXO3/GREM1/NOTCH1/RBMS3/TNKS/HECW1/IGFBP4/MCC/PRDM15/UBAC2/WWOX/WWTR1	15
GO:0007015	BP	actin filament organization	18/294	454/18903	0.000286638	0.0242796	0.0205395	ARHGAP18/ARHGEF10/BCL2/CTTN/DAAM2/GAS7/SVIL/ARHGEF10L/CAPZB/CCL26/CYFIP1/FAT1/HMCN1/MICAL2/MIR21/S100A10/SYNPO2/WIPF1	18
GO:0043588	BP	skin development	14/294	302/18903	0.000289503	0.0242796	0.0205395	BCL2/CYP26B1/EXT1/FGFR2/FLNB/NOTCH1/ALX4/DHCR24/KRT80/MED1/NF1/PALLD/PDGFA/ST14	14
GO:0090090	BP	negative regulation of canonical Wnt signaling pathway	9/294	141/18903	0.000367612	0.0301602	0.0255141	FOXO3/GREM1/NOTCH1/RBMS3/HECW1/IGFBP4/MCC/UBAC2/WWTR1	9
GO:0030178	BP	negative regulation of Wnt signaling pathway	10/294	174/18903	0.000407255	0.0323454	0.0273627	FOXO3/GREM1/NOTCH1/RBMS3/HECW1/IGFBP4/MCC/UBAC2/WWOX/WWTR1	10
GO:0002062	BP	chondrocyte differentiation	8/294	114/18903	0.000412152	0.0323454	0.0273627	COL27A1/EXT1/FGFR3/GREM1/SOX5/BMPR1B/HMGA2/RUNX1	8
GO:0001503	BP	ossification	17/294	429/18903	0.000423581	0.0323454	0.0273627	BCL2/EXT1/FGFR2/FGFR3/GABBR1/GREM1/ID4/LRP5/NOTCH1/BMPR1B/CDK6/CREB3L1/MIR21/NF1/RUNX1/WWOX/WWTR1	17
GO:0042303	BP	molting cycle	8/294	115/18903	0.0004371	0.0323454	0.0273627	BCL2/EXT1/FGFR2/LRIG1/NOTCH1/ALX4/NF1/PDGFA	8
GO:0042633	BP	hair cycle	8/294	115/18903	0.0004371	0.0323454	0.0273627	BCL2/EXT1/FGFR2/LRIG1/NOTCH1/ALX4/NF1/PDGFA	8
GO:0001942	BP	hair follicle development	7/294	91/18903	0.000544197	0.0391806	0.033145	BCL2/EXT1/FGFR2/NOTCH1/ALX4/NF1/PDGFA	7
GO:0061351	BP	neural precursor cell proliferation	9/294	149/18903	0.000550231	0.0391806	0.033145	DOCK7/FGFR2/FOXO3/ID4/NOTCH1/SOX5/SPINT2/NF1/RORA	9
GO:0042060	BP	wound healing	17/294	442/18903	0.000593113	0.0401057	0.0339276	ARHGAP24/DYSF/EXT1/FGFR2/THBS1/CD59/DGKH/DGKI/DST/DTNBP1/DUOX1/ELK3/NF1/PDGFA/PLAT/S100A10/UBASH3B	17
GO:0007405	BP	neuroblast proliferation	6/294	67/18903	0.00060573	0.0401057	0.0339276	DOCK7/FGFR2/ID4/NOTCH1/SOX5/NF1	6
GO:0031638	BP	zymogen activation	6/294	67/18903	0.00060573	0.0401057	0.0339276	THBS1/DHCR24/IFI16/PLAT/RUNX1/S100A10	6
GO:0070613	BP	regulation of protein processing	6/294	67/18903	0.00060573	0.0401057	0.0339276	THBS1/TNP1/PLAT/RPS6KA2/RUNX1/S100A10	6
GO:0055017	BP	cardiac muscle tissue growth	7/294	93/18903	0.000620409	0.0403693	0.0341506	FGFR2/NOTCH1/TBX2/ADRA1A/HEG1/JARID2/RUNX1	7
GO:0098773	BP	skin epidermis development	7/294	95/18903	0.000704856	0.042867	0.0362635	BCL2/EXT1/FGFR2/NOTCH1/ALX4/NF1/PDGFA	7
GO:0002683	BP	negative regulation of immune system process	17/294	449/18903	0.000706491	0.042867	0.0362635	GREM1/KLRD1/THBS1/BST2/CD59/CDK6/CLNK/GPR68/IFI16/MAD1L1/MIR21/NF1/RUNX1/SUSD4/TRAFD1/UBASH3B/ZC3H12A	17
GO:0010830	BP	regulation of myotube differentiation	5/294	46/18903	0.000715482	0.042867	0.0362635	BCL2/CYP26B1/NOTCH1/HDAC4/HDAC9	5
GO:0060443	BP	mammary gland morphogenesis	5/294	46/18903	0.000715482	0.042867	0.0362635	FGFR2/LRP5/TBX2/TBX3/MED1	5
GO:2001236	BP	regulation of extrinsic apoptotic signaling pathway	9/294	155/18903	0.000731223	0.042867	0.0362635	BCL2/CTTN/THBS1/BMPR1B/HTT/ITPRIP/NF1/RB1CC1/WWOX	9
GO:0031223	BP	auditory behavior	3/294	12/18903	0.000738303	0.042867	0.0362635	NRXN2/HTT/SLC1A3	3
GO:0060379	BP	cardiac muscle cell myoblast differentiation	3/294	12/18903	0.000738303	0.042867	0.0362635	GREM1/NOTCH1/TBX2	3
GO:0045686	BP	negative regulation of glial cell differentiation	4/294	27/18903	0.000758692	0.0433834	0.0367004	DAAM2/ID4/NOTCH1/NF1	4
GO:0097191	BP	extrinsic apoptotic signaling pathway	11/294	224/18903	0.000798015	0.0436083	0.0368906	BCL2/CTTN/FGFR3/FOXO3/THBS1/BMPR1B/HTT/ITPRIP/NF1/RB1CC1/WWOX	11
GO:0048754	BP	branching morphogenesis of an epithelial tube	9/294	157/18903	0.00080136	0.0436083	0.0368906	BCL2/EXT1/FGFR2/GREM1/LRP5/NOTCH1/TBX2/TBX3/MED1	9
GO:0003206	BP	cardiac chamber morphogenesis	8/294	126/18903	0.000801612	0.0436083	0.0368906	CPE/FGFR2/NOTCH1/TBX2/TBX3/HEG1/MED1/NRP2	8
GO:0060562	BP	epithelial tube morphogenesis	14/294	335/18903	0.000808845	0.0436083	0.0368906	BCL2/EXT1/FGFR2/GREM1/LRP5/NOTCH1/SPINT2/TBX2/TBX3/MED1/MICAL2/MIR21/MTHFD1L/ST14	14
GO:0060349	BP	bone morphogenesis	7/294	98/18903	0.000848331	0.0445943	0.0377247	COL27A1/CYP26B1/EXT1/FGFR2/FGFR3/LRP5/BMPR1B	7
GO:0046777	BP	protein autophosphorylation	11/294	226/18903	0.000858283	0.0445943	0.0377247	FGFR2/FGFR3/GREM1/GRK5/STK10/STK39/DAPK2/ERN1/MAP2K2/PDGFA/RB1CC1	11
GO:0003416	BP	endochondral bone growth	4/294	28/18903	0.000874397	0.0445943	0.0377247	COL27A1/EXT1/FGFR2/FGFR3	4
GO:0035116	BP	embryonic hindlimb morphogenesis	4/294	28/18903	0.000874397	0.0445943	0.0377247	NOTCH1/TBX3/ALX4/MED1	4
GO:1903317	BP	regulation of protein maturation	6/294	72/18903	0.000888919	0.0447304	0.0378399	THBS1/TNP1/PLAT/RPS6KA2/RUNX1/S100A10	6
GO:0046578	BP	regulation of Ras protein signal transduction	10/294	193/18903	0.000911332	0.0451596	0.038203	ARHGAP24/ARHGEF10/DENND3/NOTCH1/ADRA1A/ARHGEF3/AUTS2/HEG1/KANK2/NF1	10
GO:0030098	BP	lymphocyte differentiation	16/294	419/18903	0.000921381	0.0451596	0.038203	BCL2/CYP26B1/FOXO3/CDK6/HDAC4/HDAC9/LEPR/MIR21/NFIL3/NHEJ1/PBRM1/PCID2/RORA/RUNX1/TNFRSF9/ZC3H12A	16
GO:0030157	BP	pancreatic juice secretion	3/294	13/18903	0.000948785	0.0453255	0.0383433	STK39/NPR3/SCT	3
GO:0060670	BP	branching involved in labyrinthine layer morphogenesis	3/294	13/18903	0.000948785	0.0453255	0.0383433	FGFR2/SPINT2/ST14	3
GO:0060537	BP	muscle tissue development	16/294	422/18903	0.00099287	0.0468386	0.0396233	BCL2/CYP26B1/FGFR2/FLNB/GREM1/NOTCH1/SVIL/TBX2/TBX3/ADRA1A/HDAC9/HEG1/JARID2/MED1/NF1/RUNX1	16
GO:0031669	BP	cellular response to nutrient levels	11/294	231/18903	0.00102563	0.0477869	0.0404256	BCL2/CLEC16A/DAP/FOXO3/SESN1/IFI16/KANK2/MED1/PRKAG2/SP1/ZC3H12A	11
GO:0060043	BP	regulation of cardiac muscle cell proliferation	5/294	50/18903	0.0010514	0.0483902	0.0409359	FGFR2/NOTCH1/TBX2/JARID2/RUNX1	5
GO:0060419	BP	heart growth	7/294	102/18903	0.00107443	0.0488541	0.0413284	FGFR2/NOTCH1/TBX2/ADRA1A/HEG1/JARID2/RUNX1	7
GO:0060560	BP	developmental growth involved in morphogenesis	11/294	233/18903	0.00109972	0.0494087	0.0417975	CTTN/EXT1/FGFR2/NOTCH1/TBX2/AUTS2/CYFIP1/DPYSL2/MED1/NRP2/TRPV2	11
GO:0062023	CC	collagen-containing extracellular matrix	20/296	433/19869	8.60574e-06	0.00339066	0.00298936	COL11A2/COL27A1/EDIL3/FGFR2/GPC6/GREM1/SDC3/THBS1/TNXB/ADAMTS3/ADAMTS5/COL28A1/DST/HMCN1/HTRA1/LAMB3/NAV2/PXDN/S100A10/THBS2	20
GO:0031965	CC	nuclear membrane	15/296	305/19869	5.75093e-05	0.00907733	0.00800299	BCL2/GRK5/SYNE2/TNKS/TNRC18/WDFY3/ADRA1A/ALOX5AP/ERN1/IFFO1/ITPRIP/KCNH1/PHF11/RB1CC1/STX1A	15
GO:0002102	CC	podosome	5/296	30/19869	7.44786e-05	0.00907733	0.00800299	CTTN/SVIL/PALLD/SH3PXD2A/SH3PXD2B	5
GO:0030055	CC	cell-substrate junction	18/296	432/19869	9.21557e-05	0.00907733	0.00800299	ARHGAP24/CTTN/DOCK7/FGFR3/FLNB/SVIL/SYNE2/CD59/CYFIP1/DST/FAT1/HMCN1/IRF2/LPP/MAP2K2/PALLD/SYNPO2/TNS1	18
GO:0030018	CC	Z disc	9/296	130/19869	0.000146031	0.0105686	0.00931775	FLNB/PPP2R5A/SYNE2/ADRA1A/DST/PALLD/PDE4B/PDLIM4/SYNPO2	9
GO:0030016	CC	myofibril	12/296	233/19869	0.000206236	0.0105686	0.00931775	FLNB/PPP2R5A/SVIL/SYNE2/ADRA1A/ANK1/CAPZB/DST/PALLD/PDE4B/PDLIM4/SYNPO2	12
GO:0031252	CC	cell leading edge	17/296	421/19869	0.000208705	0.0105686	0.00931775	ARHGAP18/CTTN/GABBR1/SYNE2/CAPZB/CDK6/CLIP1/CYFIP1/DST/DUOX1/FAT1/KCNH1/MCC/PALLD/PDLIM4/PLEKHA1/WIPF1	17
GO:0005925	CC	focal adhesion	17/296	422/19869	0.000214591	0.0105686	0.00931775	ARHGAP24/CTTN/DOCK7/FGFR3/FLNB/SVIL/SYNE2/CD59/CYFIP1/DST/FAT1/IRF2/LPP/MAP2K2/PALLD/SYNPO2/TNS1	17
GO:0043292	CC	contractile fiber	12/296	242/19869	0.00029193	0.0117758	0.0103821	FLNB/PPP2R5A/SVIL/SYNE2/ADRA1A/ANK1/CAPZB/DST/PALLD/PDE4B/PDLIM4/SYNPO2	12
GO:0031674	CC	I band	9/296	143/19869	0.000298878	0.0117758	0.0103821	FLNB/PPP2R5A/SYNE2/ADRA1A/DST/PALLD/PDE4B/PDLIM4/SYNPO2	9
GO:0030017	CC	sarcomere	11/296	214/19869	0.000383134	0.0134176	0.0118296	FLNB/PPP2R5A/SYNE2/ADRA1A/ANK1/CAPZB/DST/PALLD/PDE4B/PDLIM4/SYNPO2	11
GO:0005635	CC	nuclear envelope	18/296	488/19869	0.000408658	0.0134176	0.0118296	BCL2/GRK5/SYNE2/TNKS/TNRC18/WDFY3/ADRA1A/ALOX5AP/DST/ERN1/IFFO1/ITPRIP/KCNH1/MAD1L1/PCID2/PHF11/RB1CC1/STX1A	18
GO:0042641	CC	actomyosin	6/296	78/19869	0.00108669	0.032935	0.029037	FLNB/LPP/PALLD/PDLIM4/STX1A/SYNPO2	6
GO:0030427	CC	site of polarized growth	9/296	173/19869	0.00117989	0.0332054	0.0292754	BOC/CTTN/DOCK7/FRY/AUTS2/CYFIP1/DTNBP1/PALLD/TRPV2	9
GO:1990752	CC	microtubule end	4/296	33/19869	0.00140504	0.0369057	0.0325377	SVIL/CLIP1/DST/NCKAP5	4
GO:0005522	MF	profilin binding	3/297	10/18432	0.000456979	0.101578	0.0944245	CTTN/HTT/WIPF1	3
GO:0005201	MF	extracellular matrix structural constituent	10/297	173/18432	0.000512045	0.101578	0.0944245	COL11A2/COL27A1/EDIL3/THBS1/TNXB/COL28A1/HMCN1/LAMB3/PXDN/THBS2	10
GO:0005096	MF	GTPase activator activity	13/297	275/18432	0.000548085	0.101578	0.0944245	ARHGAP10/ARHGAP18/ARHGAP24/RGS12/SRGAP1/TBC1D22A/ARHGAP9/ARHGEF10L/ASAP2/FAM13A/NF1/RGS17/TBC1D22B	13
GO:0030695	MF	GTPase regulator activity	18/297	488/18432	0.00100381	0.111624	0.103762	ARHGAP10/ARHGAP18/ARHGAP24/ARHGEF10/DENND3/DOCK7/RGS12/SH3BP4/SRGAP1/TBC1D22A/ARHGAP9/ARHGEF10L/ARHGEF3/ASAP2/FAM13A/NF1/RGS17/TBC1D22B	18
GO:0060589	MF	nucleoside-triphosphatase regulator activity	18/297	488/18432	0.00100381	0.111624	0.103762	ARHGAP10/ARHGAP18/ARHGAP24/ARHGEF10/DENND3/DOCK7/RGS12/SH3BP4/SRGAP1/TBC1D22A/ARHGAP9/ARHGEF10L/ARHGEF3/ASAP2/FAM13A/NF1/RGS17/TBC1D22B	18
GO:0019838	MF	growth factor binding	8/297	132/18432	0.00135749	0.113437	0.105448	FGFR2/FGFR3/THBS1/HTRA1/IGFBP4/NRP2/PDGFA/PXDN	8
GO:0071889	MF	14-3-3 protein binding	4/297	31/18432	0.00147496	0.113437	0.105448	TBC1D22A/KCNH1/SYNPO2/TBC1D22B	4
GO:0051371	MF	muscle alpha-actinin binding	3/297	15/18432	0.00163219	0.113437	0.105448	PALLD/PDLIM4/SYNPO2	3
GO:0008201	MF	heparin binding	9/297	171/18432	0.0018577	0.114765	0.106682	FGFR2/THBS1/TNXB/ADAMTS3/ADAMTS5/APLP2/NAV2/NRP2/THBS2	9
GO:0003779	MF	actin binding	16/297	439/18432	0.00213082	0.118473	0.11013	CTTN/DAAM2/FLNB/GAS7/SVIL/SYNE2/ABLIM2/CAPZB/CYFIP1/DST/MICAL2/PALLD/PDLIM4/SYNPO2/TNS1/WIPF1	16
GO:0019955	MF	cytokine binding	8/297	144/18432	0.00235158	0.118862	0.11049	GREM1/THBS1/BMPR1B/CCRL2/LEPR/NRP2/PXDN/TNFRSF9	8
GO:0004674	MF	protein serine/threonine kinase activity	15/297	430/18432	0.00435642	0.179858	0.167191	ALPK1/GRK5/STK10/STK32B/STK39/BMPR1B/CAMK1D/CDK6/DAPK2/ERN1/MAP2K2/MAP3K4/PRKAG2/RPS6KA2/TLK1	15
GO:0051010	MF	microtubule plus-end binding	3/297	21/18432	0.00444225	0.179858	0.167191	STIM1/CLIP1/DST	3
GO:1901681	MF	sulfur compound binding	11/297	270/18432	0.0045288	0.179858	0.167191	FGFR2/THBS1/TNXB/ADAMTS3/ADAMTS5/APLP2/GNS/NAV2/NRP2/PC/THBS2	11
GO:0005539	MF	glycosaminoglycan binding	10/297	237/18432	0.00523859	0.194177	0.180502	FGFR2/THBS1/TNXB/ADAMTS3/ADAMTS5/APLP2/GNS/NAV2/NRP2/THBS2	10
GO:0017134	MF	fibroblast growth factor binding	3/297	23/18432	0.00577654	0.200735	0.186597	FGFR2/FGFR3/THBS1	3
GO:0047485	MF	protein N-terminus binding	6/297	106/18432	0.00740084	0.242051	0.225004	NCOR2/ALOX5AP/GLRX/GTF2H3/SCT/STX1A	6
GO:0051393	MF	alpha-actinin binding	3/297	28/18432	0.0100719	0.270203	0.251173	PALLD/PDLIM4/SYNPO2	3
GO:0140297	MF	DNA-binding transcription factor binding	15/297	476/18432	0.0106537	0.270203	0.251173	BCL2/ID4/MED24/NCOR2/NFIA/TBX2/TBX3/WWP2/ARNT2/HDAC4/HDAC9/HMGA2/MED1/SP1/TRERF1	15
GO:0016176	MF	superoxide-generating NADPH oxidase activator activity	2/297	10/18432	0.0106915	0.270203	0.251173	SH3PXD2A/SH3PXD2B	2
GO:0016671	MF	oxidoreductase activity, acting on a sulfur group of donors, disulfide as acceptor	2/297	10/18432	0.0106915	0.270203	0.251173	MSRB3/GLRX	2
GO:0034596	MF	phosphatidylinositol phosphate 4-phosphatase activity	2/297	10/18432	0.0106915	0.270203	0.251173	INPP4B/SYNJ2	2
GO:0061629	MF	RNA polymerase II-specific DNA-binding transcription factor binding	12/297	350/18432	0.0116281	0.281098	0.261301	ID4/MED24/NCOR2/TBX3/WWP2/ARNT2/HDAC4/HDAC9/HMGA2/MED1/SP1/TRERF1	12
GO:0004143	MF	diacylglycerol kinase activity	2/297	11/18432	0.0129294	0.285843	0.265711	DGKH/DGKI	2
GO:0070513	MF	death domain binding	2/297	11/18432	0.0129294	0.285843	0.265711	BCL2/DAP	2
GO:0016684	MF	oxidoreductase activity, acting on peroxide as acceptor	4/297	57/18432	0.0133667	0.285843	0.265711	SESN1/ALOX5AP/DUOX1/PXDN	4
GO:0106310	MF	protein serine kinase activity	12/297	363/18432	0.0151177	0.311314	0.289388	ALPK1/STK10/STK32B/STK39/CAMK1D/CDK6/DAPK2/ERN1/MAP2K2/MAP3K4/RPS6KA2/TLK1	12
GO:0001227	MF	DNA-binding transcription repressor activity, RNA polymerase II-specific	11/297	323/18432	0.0160568	0.318841	0.296386	FOXO3/TBX2/TBX3/ZBTB20/CREB3L1/ELK3/GLIS3/LRRFIP1/NFIL3/ZNF133/ZNF19	11
GO:0001217	MF	DNA-binding transcription repressor activity	11/297	327/18432	0.0174271	0.326209	0.303235	FOXO3/TBX2/TBX3/ZBTB20/CREB3L1/ELK3/GLIS3/LRRFIP1/NFIL3/ZNF133/ZNF19	11
GO:0044325	MF	transmembrane transporter binding	6/297	128/18432	0.0176012	0.326209	0.303235	ANK1/HTT/KCNH1/PDE4B/S100A10/STX1A	6
GO:0042805	MF	actinin binding	3/297	36/18432	0.0199802	0.329209	0.306023	PALLD/PDLIM4/SYNPO2	3
GO:0001228	MF	DNA-binding transcription activator activity, RNA polymerase II-specific	14/297	468/18432	0.0200291	0.329209	0.306023	ERG/FOXO3/NFAT5/NFIA/TBX3/ALX4/ARNT2/CREB3L1/ELK3/GLIS3/IRF2/PRDM15/RUNX1/SP1	14
GO:0005161	MF	platelet-derived growth factor receptor binding	2/297	14/18432	0.0207236	0.329209	0.306023	ERN1/PDGFA	2
GO:0071837	MF	HMG box domain binding	2/297	14/18432	0.0207236	0.329209	0.306023	ALX4/SP1	2
GO:0106019	MF	phosphatidylinositol-4,5-bisphosphate phosphatase activity	2/297	14/18432	0.0207236	0.329209	0.306023	INPP4B/SYNJ2	2
GO:0001216	MF	DNA-binding transcription activator activity	14/297	472/18432	0.0213627	0.329437	0.306236	ERG/FOXO3/NFAT5/NFIA/TBX3/ALX4/ARNT2/CREB3L1/ELK3/GLIS3/IRF2/PRDM15/RUNX1/SP1	14
GO:0005545	MF	1-phosphatidylinositol binding	2/297	15/18432	0.0236607	0.329437	0.306236	WDFY3/ZFYVE9	2
GO:0042809	MF	nuclear vitamin D receptor binding	2/297	15/18432	0.0236607	0.329437	0.306236	MED24/MED1	2
GO:0070742	MF	C2H2 zinc finger domain binding	2/297	15/18432	0.0236607	0.329437	0.306236	EBF1/HMGA2	2
GO:0043177	MF	organic acid binding	6/297	137/18432	0.0237005	0.329437	0.306236	CYP26B1/SESN1/ALOX5AP/PC/SLC1A3/TDO2	6
GO:0051015	MF	actin filament binding	8/297	219/18432	0.0259556	0.338114	0.314301	CTTN/FLNB/GAS7/SVIL/SYNE2/ABLIM2/CAPZB/CYFIP1	8
GO:0001223	MF	transcription coactivator binding	3/297	40/18432	0.0263834	0.338114	0.314301	MED1/RORA/TRERF1	3
GO:0008191	MF	metalloendopeptidase inhibitor activity	2/297	16/18432	0.0267572	0.338114	0.314301	BST2/RARRES1	2
GO:0050664	MF	oxidoreductase activity, acting on NAD(P)H, oxygen as acceptor	2/297	16/18432	0.0267572	0.338114	0.314301	DUOX1/MICAL2	2
GO:0030020	MF	extracellular matrix structural constituent conferring tensile strength	3/297	41/18432	0.0281359	0.347634	0.323151	COL11A2/COL27A1/COL28A1	3
GO:0008484	MF	sulfuric ester hydrolase activity	2/297	17/18432	0.0300073	0.35498	0.329979	ARSJ/GNS	2
GO:0035497	MF	cAMP response element binding	2/297	17/18432	0.0300073	0.35498	0.329979	CREB3L1/HMGA2	2
GO:0001221	MF	transcription coregulator binding	5/297	109/18432	0.0316444	0.363193	0.337614	FOXO3/MED1/RORA/SP1/TRERF1	5
GO:0005229	MF	intracellular calcium activated chloride channel activity	2/297	18/18432	0.0334051	0.363193	0.337614	ANO1/ANO8	2
GO:0061778	MF	intracellular chloride channel activity	2/297	18/18432	0.0334051	0.363193	0.337614	ANO1/ANO8	2
GO:0015175	MF	neutral amino acid transmembrane transporter activity	3/297	44/18432	0.0337549	0.363193	0.337614	SLC43A1/SLC1A3/SLC6A6	3
GO:0003714	MF	transcription corepressor activity	7/297	191/18432	0.035479	0.363193	0.337614	NCOR2/BEND6/HDAC9/HMGA2/MED1/TRERF1/WWTR1	7
GO:0005246	MF	calcium channel regulator activity	3/297	45/18432	0.0357476	0.363193	0.337614	NRXN2/STIM1/STX1A	3
GO:0035091	MF	phosphatidylinositol binding	9/297	277/18432	0.0361188	0.363193	0.337614	SNX29/SVIL/WDFY3/ARHGAP9/KCNH1/SH3PXD2A/SH3PXD2B/TOM1L2/ZFYVE9	9
GO:0005283	MF	amino acid:sodium symporter activity	2/297	19/18432	0.0369452	0.363193	0.337614	SLC1A3/SLC6A6	2
GO:0010314	MF	phosphatidylinositol-5-phosphate binding	2/297	19/18432	0.0369452	0.363193	0.337614	SH3PXD2A/SH3PXD2B	2
GO:0046332	MF	SMAD binding	4/297	78/18432	0.0372338	0.363193	0.337614	ZC3H3/BMPR1B/CREB3L1/HMGA2	4
GO:0019199	MF	transmembrane receptor protein kinase activity	4/297	79/18432	0.0387412	0.371381	0.345225	FGFR2/FGFR3/BMPR1B/NRP2	4
GO:0004407	MF	histone deacetylase activity	2/297	20/18432	0.0406221	0.378746	0.352072	HDAC4/HDAC9	2
GO:0005178	MF	integrin binding	6/297	156/18432	0.0408719	0.378746	0.352072	EDIL3/THBS1/TNXB/ADAMTS5/DST/ITGAE	6
GO:0015026	MF	coreceptor activity	3/297	48/18432	0.0420803	0.383552	0.356539	GPC6/LRP5/LY96	3
GO:0005543	MF	phospholipid binding	13/297	474/18432	0.0443076	0.38599	0.358806	DYSF/GRK5/SNX29/SVIL/THBS1/WDFY3/ARHGAP9/KCNH1/NF1/SH3PXD2A/SH3PXD2B/TOM1L2/ZFYVE9	13
GO:0033558	MF	protein lysine deacetylase activity	2/297	21/18432	0.0444305	0.38599	0.358806	HDAC4/HDAC9	2
GO:0036122	MF	BMP binding	2/297	21/18432	0.0444305	0.38599	0.358806	GREM1/BMPR1B	2
GO:1990404	MF	NAD+-protein ADP-ribosyltransferase activity	2/297	22/18432	0.0483653	0.413709	0.384573	TNKS/PARP8	2

## Sheet: KEGG_NC_PR
ID	Description	GeneRatio	BgRatio	pvalue	p.adjust	qvalue	geneID	Count
hsa04010	MAPK signaling pathway	26/263	294/8225	2.22744e-06	0.000610318	0.000532241	284/2246/8817/2263/2261/2317/6788/9344/51347/7424/285/408/775/1616/1843/1847/2005/2768/5605/4217/4233/4763/4803/5154/6196/7132	26
hsa04151	PI3K-Akt signaling pathway	25/263	354/8225	0.000157348	0.0215567	0.0187989	284/596/2246/8817/2263/2261/2309/54331/8516/7057/7148/7424/285/1277/1278/90993/3915/5605/4233/4803/5154/5521/5523/6446/7058	25
hsa04928	Parathyroid hormone synthesis, secretion and action	11/263	106/8225	0.0005467	0.0499319	0.0435441	596/2778/4041/4326/408/90993/2768/5142/5331/6667/8600	11
hsa04015	Rap1 signaling pathway	16/263	210/8225	0.00110759	0.0758697	0.0661638	284/2246/8817/2263/2261/2778/7057/7424/285/5605/4233/4803/56288/5154/5331/2889	16
hsa04152	AMPK signaling pathway	11/263	121/8225	0.00164713	0.0833401	0.0726785	2309/148/948/90993/2308/3953/5209/5214/5521/5523/51422	11
hsa05165	Human papillomavirus infection	21/263	331/8225	0.00207465	0.0833401	0.0726785	2778/8516/4851/7057/7148/7474/526/1277/1278/90993/2308/3915/3955/84441/55534/5605/56288/5521/5523/7058/7132	21
hsa04510	Focal adhesion	15/263	203/8225	0.00212913	0.0833401	0.0726785	596/2317/8516/7057/7148/7424/87/824/1277/1278/3915/4233/5154/2889/7058	15
hsa04330	Notch signaling pathway	7/263	59/8225	0.00259921	0.0878072	0.0765741	9612/4851/7089/6310/3955/84441/55534	7
hsa02010	ABC transporters	6/263	45/8225	0.00288418	0.0878072	0.0765741	23460/4363/94160/1244/8714/5825	6
hsa01521	EGFR tyrosine kinase inhibitor resistance	8/263	79/8225	0.00359888	0.0986093	0.0859943	596/2263/2261/2309/5605/4233/4763/5154	8
hsa04927	Cortisol synthesis and secretion	7/263	65/8225	0.00451056	0.106991	0.0933041	2778/57552/775/90993/3777/5331/6667	7
hsa04071	Sphingolipid signaling pathway	10/263	119/8225	0.00468576	0.106991	0.0933041	596/4363/2768/5605/4217/5331/5521/5523/259230/7132	10
hsa05205	Proteoglycans in cancer	14/263	205/8225	0.00598536	0.124829	0.10886	2017/2317/5777/7057/7291/7474/286/288/1277/1278/60495/5605/4233/406991	14
hsa05230	Central carbon metabolism in cancer	7/263	70/8225	0.00678803	0.124829	0.10886	2263/2261/5605/4233/4916/5214/51548	7
hsa04512	ECM-receptor interaction	8/263	88/8225	0.0069359	0.124829	0.10886	8516/7057/7148/948/1277/1278/3915/7058	8
hsa04520	Adherens junction	7/263	71/8225	0.00733063	0.124829	0.10886	5777/4088/87/2241/4008/4233/56288	7
hsa04072	Phospholipase D signaling pathway	11/263	148/8225	0.00774485	0.124829	0.10886	10554/8526/2778/56895/160851/9162/26052/2768/5605/5154/5331	11
hsa04014	Ras signaling pathway	15/263	236/8225	0.00861778	0.128142	0.111749	284/2246/8817/2263/2261/54331/7424/27/285/5605/4233/4763/4803/5154/22821	15
hsa05202	Transcriptional misregulation in cancer	13/263	193/8225	0.00888577	0.128142	0.111749	64919/2313/8091/9915/2005/2308/4005/4233/5154/5327/51426/861/6667	13
hsa04020	Calcium signaling pathway	15/263	240/8225	0.00997814	0.135641	0.118288	2246/8817/2263/2261/2778/6786/7424/148/775/3269/4233/4803/4916/5154/5331	15
hsa05206	MicroRNAs in cancer	18/263	310/8225	0.0103958	0.135641	0.118288	596/2261/8091/4851/7057/7148/4363/1788/27086/9759/5605/4233/406906/406991/407040/5154/6768/7431	18
hsa04350	TGF-beta signaling pathway	8/263	96/8225	0.0115115	0.14337	0.125029	26585/3400/4088/7057/90/4681/6667/9372	8
hsa04070	Phosphatidylinositol signaling system	8/263	97/8225	0.0122104	0.145463	0.126854	8526/8821/3632/5305/160851/9162/5331/8871	8
hsa00561	Glycerolipid metabolism	6/263	62/8225	0.0138831	0.158499	0.138222	10554/8526/56895/160851/9162/253558	6
hsa04919	Thyroid hormone signaling pathway	9/263	121/8225	0.015273	0.167392	0.145978	10499/4851/480/2308/5605/5469/116931/5214/5331	9
hsa00520	Amino sugar and nucleotide sugar metabolism	5/263	49/8225	0.0194954	0.203729	0.177666	2762/10007/5238/5373/91373	5
hsa00051	Fructose and mannose metabolism	4/263	33/8225	0.0201745	0.203729	0.177666	2762/5209/5214/5373	4
hsa05226	Gastric cancer	10/263	149/8225	0.0209777	0.203729	0.177666	596/2246/8817/2263/4041/4088/7474/5605/4233/51426	10
hsa04926	Relaxin signaling pathway	9/263	129/8225	0.0222683	0.203729	0.177666	2778/54331/7424/408/1277/1278/90993/5605/5331	9
hsa04710	Circadian rhythm	4/263	34/8225	0.0223061	0.203729	0.177666	4783/4862/51422/6095	4
hsa04976	Bile secretion	7/263	89/8225	0.0234646	0.207397	0.180865	2778/57552/1244/8714/358/480/6343	7
hsa04728	Dopaminergic synapse	9/263	132/8225	0.0254057	0.212533	0.185344	2778/54331/408/775/90993/1644/5331/5521/5523	9
hsa04261	Adrenergic signaling in cardiomyocytes	10/263	154/8225	0.0256968	0.212533	0.185344	596/2778/148/480/775/90993/3753/5331/5521/5523	10
hsa04961	Endocrine and other factor-regulated calcium reabsorption	5/263	53/8225	0.0264872	0.212533	0.185344	161/2778/480/26052/5331	5
hsa05218	Melanoma	6/263	72/8225	0.0271484	0.212533	0.185344	2246/8817/5605/4233/5154/51426	6
hsa00532	Glycosaminoglycan biosynthesis - chondroitin sulfate / dermatan sulfate	3/263	21/8225	0.0280804	0.213723	0.186382	50515/166012/55790	3
hsa01250	Biosynthesis of nucleotide sugars	4/263	37/8225	0.0295009	0.218466	0.190518	2762/5238/5373/91373	4
hsa05215	Prostate cancer	7/263	97/8225	0.0353761	0.247949	0.216229	596/2263/90993/2308/5605/5154/5327	7
hsa05100	Bacterial invasion of epithelial cells	6/263	77/8225	0.0361638	0.247949	0.216229	79658/23607/2017/26052/9844/4233	6
hsa04722	Neurotrophin signaling pathway	8/263	119/8225	0.036598	0.247949	0.216229	596/2309/5605/4217/4803/4916/2889/6196	8
hsa05231	Choline metabolism in cancer	7/263	98/8225	0.0371019	0.247949	0.216229	1119/8526/160851/9162/5605/5154/6667	7
hsa00564	Glycerophospholipid metabolism	7/263	99/8225	0.0388824	0.249664	0.217725	10554/1119/8526/56895/160851/9162/253558	7
hsa04550	Signaling pathways regulating pluripotency of stem cells	9/263	143/8225	0.0395867	0.249664	0.217725	2263/2261/3400/4088/6926/7474/90/3720/5605	9
hsa04933	AGE-RAGE signaling pathway in diabetic complications	7/263	100/8225	0.0407181	0.249664	0.217725	596/4088/7424/1277/1278/2308/5331	7
hsa05219	Bladder cancer	4/263	41/8225	0.0410033	0.249664	0.217725	2261/7057/23604/5605	4
hsa05146	Amoebiasis	7/263	102/8225	0.0445567	0.265403	0.23145	2778/87/912/1277/1278/3915/5331	7
hsa05224	Breast cancer	9/263	147/8225	0.0458626	0.267369	0.233165	2246/8817/4041/4851/7474/5605/51426/6667/8600	9
hsa04929	GnRH secretion	5/263	64/8225	0.0532318	0.303865	0.264991	2550/408/775/5605/5331	5
hsa04911	Insulin secretion	6/263	86/8225	0.0567897	0.316883	0.276344	2778/480/775/90993/5331/6804	6
hsa04068	FoxO signaling pathway	8/263	131/8225	0.0585657	0.316883	0.276344	2309/4088/114907/2308/9455/5605/51422/6446	8
hsa04144	Endocytosis	13/263	251/8225	0.0589818	0.316883	0.276344	161/9829/2263/2261/4088/408/8853/832/26052/8729/56288/7456/9372	13
hsa04934	Cushing syndrome	9/263	155/8225	0.0603291	0.317888	0.277221	2778/57552/7474/775/90993/3777/5605/5331/6667	9
hsa04810	Regulation of actin cytoskeleton	12/263	229/8225	0.0633432	0.322378	0.281137	2246/8817/2263/2261/8516/5305/87/23191/2768/3682/5605/5154	12
hsa04392	Hippo signaling pathway - multiple species	3/263	29/8225	0.0641012	0.322378	0.281137	6788/7003/25937	3
hsa04211	Longevity regulating pathway	6/263	89/8225	0.0649642	0.322378	0.281137	2309/27244/90993/2308/51422/9821	6
hsa05031	Amphetamine addiction	5/263	69/8225	0.0691829	0.322378	0.281137	2778/775/90993/1644/6804	5
hsa05211	Renal cell carcinoma	5/263	69/8225	0.0691829	0.322378	0.281137	2034/9915/5605/4233/2889	5
hsa01523	Antifolate resistance	3/263	30/8225	0.0696064	0.322378	0.281137	4363/1244/8714	3
hsa04210	Apoptosis	8/263	136/8225	0.0697502	0.322378	0.281137	596/824/840/1616/5605/4217/4803/7132	8
hsa05030	Cocaine addiction	4/263	49/8225	0.0705938	0.322378	0.281137	2778/26086/90993/1644	4
hsa04915	Estrogen signaling pathway	8/263	138/8225	0.0745669	0.330994	0.28865	596/2550/2778/10499/90993/5605/5331/6667	8
hsa05144	Malaria	4/263	50/8225	0.0748963	0.330994	0.28865	7057/948/4233/7058	4
hsa04371	Apelin signaling pathway	8/263	139/8225	0.077049	0.335102	0.292232	55811/54331/4088/9759/5605/5327/5331/51422	8
hsa00270	Cysteine and methionine metabolism	4/263	51/8225	0.0793285	0.339625	0.296177	2729/64902/586/1788	4
hsa04215	Apoptosis - multiple species	3/263	32/8225	0.0812292	0.342412	0.298608	596/840/7132	3
hsa00562	Inositol phosphate metabolism	5/263	73/8225	0.0836453	0.347255	0.302831	8821/3632/5305/5331/8871	5
hsa04918	Thyroid hormone synthesis	5/263	75/8225	0.0914309	0.365186	0.318468	2778/480/90993/53905/5331	5
hsa01522	Endocrine resistance	6/263	98/8225	0.0934057	0.365186	0.318468	596/2778/4851/5605/5469/6667	6
hsa04750	Inflammatory mediator regulation of TRP channels	6/263	98/8225	0.0934057	0.365186	0.318468	2778/3269/4803/5331/79054/51393	6
hsa04925	Aldosterone synthesis and secretion	6/263	98/8225	0.0934057	0.365186	0.318468	2778/480/775/90993/3777/5331	6
hsa04310	Wnt signaling pathway	9/263	170/8225	0.0946284	0.365186	0.318468	23002/23500/4041/144165/4920/4088/7089/7474/5331	9
hsa05132	Salmonella infection	12/263	249/8225	0.102346	0.389482	0.339656	596/2317/840/23191/1778/9844/3831/23643/5605/6281/10333/7132	12
hsa04721	Synaptic vesicle cycle	5/263	78/8225	0.103783	0.389542	0.339708	161/526/26052/6507/6804	5
hsa00760	Nicotinate and nicotinamide metabolism	3/263	36/8225	0.10675	0.395265	0.344699	5169/349565/51548	3
hsa04974	Protein digestion and absorption	6/263	103/8225	0.111687	0.408031	0.355832	1302/85301/480/1277/1278/340267	6
hsa04730	Long-term depression	4/263	60/8225	0.124707	0.44534	0.388368	2778/2768/5605/5331	4
hsa04150	mTOR signaling pathway	8/263	156/8225	0.126691	0.44534	0.388368	4041/7474/526/57600/5605/6196/6446/7132	8
hsa04922	Glucagon signaling pathway	6/263	107/8225	0.127529	0.44534	0.388368	2778/90993/2308/5214/5331/51422	6
hsa04360	Axon guidance	9/263	182/8225	0.128853	0.44534	0.388368	91653/57522/7474/84448/1808/4233/56288/5362/10505	9
hsa04390	Hippo signaling pathway	8/263	157/8225	0.130037	0.44534	0.388368	2246/4088/6788/7003/7474/56288/5521/25937	8
hsa04931	Insulin resistance	6/263	108/8225	0.131652	0.44534	0.388368	948/90993/2308/51422/6196/7132	6
hsa04066	HIF-1 signaling pathway	6/263	109/8225	0.135838	0.453897	0.39583	284/596/285/5605/5209/5214	6
hsa05207	Chemical carcinogenesis - receptor activation	10/263	212/8225	0.141566	0.467339	0.407553	596/8817/2778/408/775/55584/90993/5605/6196/8600	10
hsa00770	Pantothenate and CoA biosynthesis	2/263	21/8225	0.143907	0.469409	0.409358	5169/586	2
hsa05418	Fluid shear stress and atherosclerosis	7/263	139/8225	0.157003	0.489412	0.426802	596/90/1843/4217/5154/5327/7132	7
hsa04724	Glutamatergic synapse	6/263	114/8225	0.157684	0.489412	0.426802	2778/54331/775/9455/5331/6507	6
hsa04726	Serotonergic synapse	6/263	115/8225	0.162228	0.489412	0.426802	2778/54331/775/1644/1843/5331	6
hsa04962	Vasopressin-regulated water reabsorption	3/263	44/8225	0.165387	0.489412	0.426802	2778/90993/1778	3
hsa05032	Morphine addiction	5/263	91/8225	0.16587	0.489412	0.426802	2550/2778/54331/408/5142	5
hsa04720	Long-term potentiation	4/263	67/8225	0.166011	0.489412	0.426802	775/5605/5331/6196	4
hsa04964	Proximal tubule bicarbonate reclamation	2/263	23/8225	0.166495	0.489412	0.426802	358/480	2
hsa05131	Shigellosis	11/263	247/8225	0.167619	0.489412	0.426802	596/2017/2309/87/824/9844/54874/2308/5331/10616/7132	11
hsa04936	Alcoholic liver disease	7/263	142/8225	0.16937	0.489412	0.426802	2309/719/2308/23643/4217/51422/7132	7
hsa05225	Hepatocellular carcinoma	8/263	168/8225	0.169754	0.489412	0.426802	4041/4088/7474/8289/5605/4233/55193/51426	8
hsa03022	Basal transcription factors	3/263	45/8225	0.173292	0.489412	0.426802	2960/2961/2967	3
hsa04530	Tight junction	8/263	169/8225	0.173615	0.489412	0.426802	2017/87/912/4217/56288/5521/51422/861	8
hsa00534	Glycosaminoglycan biosynthesis - heparan sulfate / heparin	2/263	24/8225	0.178008	0.489412	0.426802	9957/3340	2
hsa04977	Vitamin digestion and absorption	2/263	24/8225	0.178008	0.489412	0.426802	4363/8029	2
hsa04920	Adipocytokine signaling pathway	4/263	69/8225	0.178618	0.489412	0.426802	948/3953/51422/7132	4
hsa04924	Renin secretion	4/263	69/8225	0.178618	0.489412	0.426802	2778/358/775/5331	4
hsa04935	Growth hormone synthesis, secretion and action	6/263	120/8225	0.18577	0.501818	0.437621	55811/2778/775/90993/5605/5331	6
hsa05022	Pathways of neurodegeneration - multiple diseases	19/263	476/8225	0.186808	0.501818	0.437621	596/4041/9627/7474/6310/775/824/840/1616/3064/3831/5605/4217/4728/5331/9821/6804/7132/9246	19
hsa05223	Non-small cell lung cancer	4/263	72/8225	0.198103	0.523124	0.456201	2309/5605/4233/51426	4
hsa04713	Circadian entrainment	5/263	97/8225	0.198558	0.523124	0.456201	55811/2778/54331/775/5331	5
hsa04115	p53 signaling pathway	4/263	73/8225	0.204738	0.53427	0.465921	596/27244/7057/64393	4
hsa04916	Melanogenesis	5/263	101/8225	0.221484	0.572515	0.499274	2778/7474/90993/5605/5331	5
hsa05220	Chronic myeloid leukemia	4/263	76/8225	0.225018	0.576214	0.5025	4088/5605/51426/861	4
hsa05142	Chagas disease	5/263	102/8225	0.227339	0.576768	0.502982	2778/5331/5521/10333/7132	5
hsa00020	Citrate cycle (TCA cycle)	2/263	30/8225	0.248933	0.625758	0.545705	47/5091	2
hsa04270	Vascular smooth muscle contraction	6/263	134/8225	0.257808	0.642177	0.560024	2778/148/775/2768/5605/5331	6
hsa04340	Hedgehog signaling pathway	3/263	56/8225	0.265704	0.655883	0.571976	596/91653/408	3
hsa00240	Pyrimidine metabolism	3/263	58/8225	0.283197	0.680797	0.593703	5169/1841/7084	3
hsa05213	Endometrial cancer	3/263	58/8225	0.283197	0.680797	0.593703	2309/5605/51426	3
hsa04130	SNARE interactions in vesicular transport	2/263	33/8225	0.284856	0.680797	0.593703	143187/6804	2
hsa04022	cGMP-PKG signaling pathway	7/263	167/8225	0.286213	0.680797	0.593703	148/480/775/90993/2768/5605/5331	7
hsa01232	Nucleotide metabolism	4/263	85/8225	0.288455	0.680797	0.593703	5169/8833/1841/7084	4
hsa04725	Cholinergic synapse	5/263	113/8225	0.294298	0.680797	0.593703	596/54331/775/90993/5331	5
hsa04610	Complement and coagulation cascades	4/263	86/8225	0.295674	0.680797	0.593703	719/966/629/5327	4
hsa05210	Colorectal cancer	4/263	86/8225	0.295674	0.680797	0.593703	596/4088/5605/51426	4
hsa04668	TNF signaling pathway	5/263	114/8225	0.300565	0.68629	0.598493	7424/840/90993/4217/7132	5
hsa05017	Spinocerebellar ataxia	6/263	143/8225	0.307573	0.696488	0.607387	6310/4217/5331/9821/6095/6667	6
hsa04540	Gap junction	4/263	88/8225	0.31018	0.696633	0.607513	2778/5605/5154/5331	4
hsa04213	Longevity regulating pathway - multiple species	3/263	62/8225	0.31843	0.709349	0.618603	2309/2308/51422	3
hsa04714	Thermogenesis	9/263	232/8225	0.324306	0.711632	0.620593	55811/2778/8289/90993/4217/4728/51422/6196/51548	9
hsa03250	Viral life cycle - HIV-1	3/263	63/8225	0.32726	0.711632	0.620593	23299/684/4130	3
hsa05203	Viral carcinogenesis	8/263	204/8225	0.328492	0.711632	0.620593	87/90993/2960/2961/2967/9759/9734/8379	8
hsa04960	Aldosterone-regulated sodium reabsorption	2/263	37/8225	0.332441	0.711632	0.620593	480/6446	2
hsa05216	Thyroid cancer	2/263	37/8225	0.332441	0.711632	0.620593	5605/51426	2
hsa04970	Salivary secretion	4/263	92/8225	0.339371	0.720835	0.628619	2778/148/480/5331	4
hsa04912	GnRH signaling pathway	4/263	93/8225	0.346691	0.730717	0.637237	2778/775/5605/5331	4
hsa04145	Phagosome	6/263	152/8225	0.358836	0.750542	0.654525	7057/526/948/1778/7058/10333	6
hsa04611	Platelet activation	5/263	124/8225	0.364088	0.751091	0.655004	2778/6786/1277/1278/5331	5
hsa01240	Biosynthesis of cofactors	6/263	153/8225	0.364581	0.751091	0.655004	2729/349565/586/25902/5373/6999	6
hsa00260	Glycine, serine and threonine metabolism	2/263	40/8225	0.367548	0.751553	0.655407	64902/669	2
hsa04932	Non-alcoholic fatty liver disease	6/263	155/8225	0.376084	0.75895	0.661858	840/3953/4217/4728/51422/7132	6
hsa04218	Cellular senescence	6/263	156/8225	0.38184	0.75895	0.661858	2309/4088/824/2308/5605/10758	6
hsa05417	Lipid and atherosclerosis	8/263	215/8225	0.38199	0.75895	0.661858	596/840/948/23643/4217/5331/10333/7132	8
hsa04621	NOD-like receptor signaling pathway	7/263	186/8225	0.384944	0.75895	0.661858	596/3428/4210/4938/5331/10616/51393	7
hsa04917	Prolactin signaling pathway	3/263	70/8225	0.388797	0.75895	0.661858	2309/5605/8600	3
hsa05016	Huntington disease	11/263	306/8225	0.388961	0.75895	0.661858	161/90993/3064/3831/4217/4728/5331/9821/6507/6667/6804	11
hsa00380	Tryptophan metabolism	2/263	42/8225	0.390554	0.75895	0.661858	1644/6999	2
hsa04975	Fat digestion and absorption	2/263	43/8225	0.401918	0.765245	0.667348	10554/948	2
hsa00360	Phenylalanine metabolism	1/263	16/8225	0.405748	0.765245	0.667348	1644	1
hsa04137	Mitophagy - animal	3/263	72/8225	0.406169	0.765245	0.667348	2309/55288/6667	3
hsa04972	Pancreatic secretion	4/263	102/8225	0.412399	0.765245	0.667348	2778/480/5331/6343	4
hsa01524	Platinum drug resistance	3/263	73/8225	0.414802	0.765245	0.667348	596/1244/4217	3
hsa04062	Chemokine signaling pathway	7/263	192/8225	0.416618	0.765245	0.667348	2309/54331/408/10344/9844/56288/5331	7
hsa04064	NF-kappa B signaling pathway	4/263	104/8225	0.426856	0.765245	0.667348	596/23643/7132/8600	4
hsa04024	cAMP signaling pathway	8/263	225/8225	0.431041	0.765245	0.667348	55811/2550/2778/480/775/90993/5605/5142	8
hsa05163	Human cytomegalovirus infection	8/263	225/8225	0.431041	0.765245	0.667348	2778/54331/90993/2768/5605/5331/6667/7132	8
hsa01230	Biosynthesis of amino acids	3/263	75/8225	0.431944	0.765245	0.667348	586/5091/5214	3
hsa04623	Cytosolic DNA-sensing pathway	3/263	75/8225	0.431944	0.765245	0.667348	840/4210/11128	3
hsa05214	Glioma	3/263	75/8225	0.431944	0.765245	0.667348	5605/5154/51426	3
hsa04971	Gastric acid secretion	3/263	76/8225	0.440448	0.765245	0.667348	2778/480/5331	3
hsa05130	Pathogenic Escherichia coli infection	7/263	197/8225	0.44293	0.765245	0.667348	2017/5777/840/23191/2768/7132/7456	7
hsa00620	Pyruvate metabolism	2/263	47/8225	0.446319	0.765245	0.667348	10873/5091	2
hsa03420	Nucleotide excision repair	2/263	47/8225	0.446319	0.765245	0.667348	6119/2967	2
hsa04973	Carbohydrate digestion and absorption	2/263	47/8225	0.446319	0.765245	0.667348	480/5331	2
hsa04910	Insulin signaling pathway	5/263	137/8225	0.446859	0.765245	0.667348	3632/2308/5605/51422/2889	5
hsa05135	Yersinia infection	5/263	137/8225	0.446859	0.765245	0.667348	9844/5605/4210/6196/7456	5
hsa00280	Valine, leucine and isoleucine degradation	2/263	48/8225	0.457132	0.775033	0.675884	64902/586	2
hsa00531	Glycosaminoglycan degradation	1/263	19/8225	0.46106	0.775033	0.675884	60495	1
hsa01210	2-Oxocarboxylic acid metabolism	1/263	19/8225	0.46106	0.775033	0.675884	586	1
hsa05415	Diabetic cardiomyopathy	7/263	203/8225	0.47424	0.784901	0.684489	4088/948/1277/1278/4728/5331/6667	7
hsa00100	Steroid biosynthesis	1/263	20/8225	0.478333	0.784901	0.684489	1718	1
hsa00670	One carbon pool by folate	1/263	20/8225	0.478333	0.784901	0.684489	25902	1
hsa05110	Vibrio cholerae infection	2/263	50/8225	0.478389	0.784901	0.684489	2778/526	2
hsa05145	Toxoplasmosis	4/263	112/8225	0.483627	0.788773	0.687866	596/3915/23643/7132	4
hsa04979	Cholesterol metabolism	2/263	51/8225	0.488825	0.792533	0.691145	57552/948	2
hsa03460	Fanconi anemia pathway	2/263	54/8225	0.51934	0.837053	0.72997	6119/51426	2
hsa04742	Taste transduction	3/263	86/8225	0.522397	0.837056	0.729972	2550/775/5331	3
hsa03430	Mismatch repair	1/263	23/8225	0.526912	0.839383	0.732001	6119	1
hsa04727	GABAergic synapse	3/263	89/8225	0.545695	0.86428	0.753713	2550/54331/775	3
hsa04921	Oxytocin signaling pathway	5/263	154/8225	0.550323	0.864612	0.754003	2778/775/5605/5331/51422	5
hsa05410	Hypertrophic cardiomyopathy	3/263	90/8225	0.553314	0.864612	0.754003	8516/775/51422	3
hsa05034	Alcoholism	6/263	187/8225	0.555371	0.864612	0.754003	2778/54331/90993/1644/9759/9734	6
hsa04514	Cell adhesion molecules	5/263	157/8225	0.567636	0.866728	0.755848	8516/9672/1462/9379/5802	5
hsa04658	Th1 and Th2 cell differentiation	3/263	92/8225	0.568322	0.866728	0.755848	4851/84441/55534	3
hsa05222	Small cell lung cancer	3/263	92/8225	0.568322	0.866728	0.755848	596/3915/51426	3
hsa00563	Glycosylphosphatidylinositol (GPI)-anchor biosynthesis	1/263	26/8225	0.570983	0.866728	0.755848	51604	1
hsa05010	Alzheimer disease	12/263	384/8225	0.575586	0.866728	0.755848	4041/7474/775/824/840/3831/5605/4217/4728/5331/9821/7132	12
hsa05323	Rheumatoid arthritis	3/263	93/8225	0.57571	0.866728	0.755848	284/526/8600	3
hsa04966	Collecting duct acid secretion	1/263	27/8225	0.584744	0.875519	0.763514	526	1
hsa00230	Purine metabolism	4/263	128/8225	0.589468	0.877795	0.7655	55811/5169/8833/5142	4
hsa05414	Dilated cardiomyopathy	3/263	96/8225	0.597396	0.884792	0.771601	2778/8516/775	3
hsa05217	Basal cell carcinoma	2/263	63/8225	0.603357	0.885683	0.772378	7474/51426	2
hsa03015	mRNA surveillance pathway	3/263	97/8225	0.604462	0.885683	0.772378	124540/5521/5523	3
hsa04640	Hematopoietic cell lineage	3/263	99/8225	0.618349	0.894367	0.779952	912/948/966	3
hsa05321	Inflammatory bowel disease	2/263	65/8225	0.620457	0.894367	0.779952	4088/6095	2
hsa05012	Parkinson disease	8/263	266/8225	0.621476	0.894367	0.779952	2778/9627/1616/1843/3831/4217/4728/9246	8
hsa00030	Pentose phosphate pathway	1/263	30/8225	0.623446	0.894367	0.779952	5214	1
hsa00052	Galactose metabolism	1/263	31/8225	0.63553	0.897252	0.782467	5214	1
hsa00010	Glycolysis / Gluconeogenesis	2/263	67/8225	0.636985	0.897252	0.782467	669/5214	2
hsa05221	Acute myeloid leukemia	2/263	67/8225	0.636985	0.897252	0.782467	5605/861	2
hsa04914	Progesterone-mediated oocyte maturation	3/263	102/8225	0.638555	0.897252	0.782467	6793/8379/6196	3

## Sheet: KEGG_NC_OA
ID	Description	GeneRatio	BgRatio	pvalue	p.adjust	qvalue	geneID	Count
hsa01521	EGFR tyrosine kinase inhibitor resistance	7/140	79/8225	0.000371791	0.0806786	0.076315	596/2263/2261/2309/5605/4763/5154	7
hsa04152	AMPK signaling pathway	8/140	121/8225	0.00103023	0.0924822	0.0874801	2309/5525/148/90993/3953/5209/5523/51422	8
hsa05215	Prostate cancer	7/140	97/8225	0.00127856	0.0924822	0.0874801	596/2078/2263/90993/5605/5154/5327	7
hsa05206	MicroRNAs in cancer	13/140	310/8225	0.00233744	0.0991041	0.0937439	596/2261/4851/7057/7148/1021/9759/8091/5605/406906/406991/5154/6768	13
hsa04710	Circadian rhythm	4/140	34/8225	0.00250861	0.0991041	0.0937439	4783/4862/51422/6095	4
hsa04151	PI3K-Akt signaling pathway	14/140	354/8225	0.00274021	0.0991041	0.0937439	596/2263/2261/2309/5525/7057/7148/1021/90993/3914/5605/5154/5523/7058	14
hsa05219	Bladder cancer	4/140	41/8225	0.00499777	0.154931	0.146551	2261/7057/23604/5605	4
hsa04350	TGF-beta signaling pathway	6/140	96/8225	0.00578087	0.156806	0.148325	26585/3400/7057/658/6667/9372	6
hsa00520	Amino sugar and nucleotide sugar metabolism	4/140	49/8225	0.00941944	0.227113	0.214829	2762/10007/5373/91373	4
hsa04550	Signaling pathways regulating pluripotency of stem cells	7/140	143/8225	0.0109252	0.237077	0.224254	2263/2261/3400/6926/658/3720/5605	7
hsa04211	Longevity regulating pathway	5/140	89/8225	0.0176383	0.302805	0.286428	2309/27244/90993/51422/9821	5
hsa04330	Notch signaling pathway	4/140	59/8225	0.0177693	0.302805	0.286428	9612/4851/6310/84441	4
hsa00051	Fructose and mannose metabolism	3/140	33/8225	0.0181404	0.302805	0.286428	2762/5209/5373	3
hsa01250	Biosynthesis of nucleotide sugars	3/140	37/8225	0.0245977	0.308517	0.29183	2762/5373/91373	3
hsa04070	Phosphatidylinositol signaling system	5/140	97/8225	0.0246114	0.308517	0.29183	8821/5305/160851/9162/8871	5
hsa05165	Human papillomavirus infection	11/140	331/8225	0.0253863	0.308517	0.29183	4851/5525/7057/7148/1021/90993/3914/84441/5605/5523/7058	11
hsa01522	Endocrine resistance	5/140	98/8225	0.0255912	0.308517	0.29183	596/4851/5605/5469/6667	5
hsa05231	Choline metabolism in cancer	5/140	98/8225	0.0255912	0.308517	0.29183	160851/9162/5605/5154/6667	5
hsa04928	Parathyroid hormone synthesis, secretion and action	5/140	106/8225	0.0343345	0.384909	0.36409	596/4041/90993/5142/6667	5
hsa04115	p53 signaling pathway	4/140	73/8225	0.0354755	0.384909	0.36409	596/27244/7057/1021	4
hsa05214	Glioma	4/140	75/8225	0.0386116	0.398986	0.377406	57118/1021/5605/5154	4
hsa05202	Transcriptional misregulation in cancer	7/140	193/8225	0.0463933	0.457606	0.432856	2078/9915/8091/5154/5327/861/6667	7
hsa04919	Thyroid hormone signaling pathway	5/140	121/8225	0.0552295	0.49853	0.471566	9862/4851/5605/5469/116931	5
hsa04510	Focal adhesion	7/140	203/8225	0.0579177	0.49853	0.471566	596/2317/7057/7148/3914/5154/7058	7
hsa04610	Complement and coagulation cascades	4/140	86/8225	0.058612	0.49853	0.471566	719/966/629/5327	4
hsa05132	Salmonella infection	8/140	249/8225	0.0619777	0.49853	0.471566	596/2317/840/23191/1778/23643/5605/6281	8
hsa04512	ECM-receptor interaction	4/140	88/8225	0.0627445	0.49853	0.471566	7057/7148/3914/7058	4
hsa04144	Endocytosis	8/140	251/8225	0.0643265	0.49853	0.471566	161/2263/2261/2869/8853/832/7456/9372	8
hsa04915	Estrogen signaling pathway	5/140	138/8225	0.0861518	0.599412	0.566992	596/2550/90993/5605/6667	5
hsa04392	Hippo signaling pathway - multiple species	2/140	29/8225	0.0866672	0.599412	0.566992	7003/25937	2
hsa00561	Glycerolipid metabolism	3/140	62/8225	0.0884664	0.599412	0.566992	160851/9162/253558	3
hsa00020	Citrate cycle (TCA cycle)	2/140	30/8225	0.0918572	0.599412	0.566992	47/5091	2
hsa04140	Autophagy - animal	5/140	141/8225	0.0923924	0.599412	0.566992	596/23604/2081/5605/9821	5
hsa04810	Regulation of actin cytoskeleton	7/140	229/8225	0.0955714	0.599412	0.566992	2263/2261/5305/23191/3682/5605/5154	7
hsa05017	Spinocerebellar ataxia	5/140	143/8225	0.0966794	0.599412	0.566992	6310/2081/9821/6095/6667	5
hsa04215	Apoptosis - multiple species	2/140	32/8225	0.102499	0.617839	0.584422	596/840	2
hsa05224	Breast cancer	5/140	147/8225	0.105552	0.618048	0.58462	4041/4851/1021/5605/6667	5
hsa05230	Central carbon metabolism in cancer	3/140	70/8225	0.116401	0.618048	0.58462	2263/2261/5605	3
hsa04261	Adrenergic signaling in cardiomyocytes	5/140	154/8225	0.122009	0.618048	0.58462	596/5525/148/90993/5523	5
hsa04137	Mitophagy - animal	3/140	72/8225	0.123848	0.618048	0.58462	2309/55288/6667	3
hsa05218	Melanoma	3/140	72/8225	0.123848	0.618048	0.58462	1021/5605/5154	3
hsa05223	Non-small cell lung cancer	3/140	72/8225	0.123848	0.618048	0.58462	2309/1021/5605	3
hsa04150	mTOR signaling pathway	5/140	156/8225	0.126921	0.618048	0.58462	4041/6249/57600/5605/6196	5
hsa00562	Inositol phosphate metabolism	3/140	73/8225	0.127635	0.618048	0.58462	8821/5305/8871	3
hsa04010	MAPK signaling pathway	8/140	294/8225	0.128167	0.618048	0.58462	2263/2261/2317/5605/4216/4763/5154/6196	8
hsa05203	Viral carcinogenesis	6/140	204/8225	0.134485	0.626193	0.592324	1021/90993/2967/9759/9734/8379	6
hsa05205	Proteoglycans in cancer	6/140	205/8225	0.136718	0.626193	0.592324	2017/2317/7057/286/5605/406991	6
hsa05220	Chronic myeloid leukemia	3/140	76/8225	0.13924	0.626193	0.592324	1021/5605/861	3
hsa04071	Sphingolipid signaling pathway	4/140	119/8225	0.144645	0.626193	0.592324	596/5525/5605/5523	4
hsa04722	Neurotrophin signaling pathway	4/140	119/8225	0.144645	0.626193	0.592324	596/2309/5605/6196	4
hsa04721	Synaptic vesicle cycle	3/140	78/8225	0.14717	0.626193	0.592324	161/6507/6804	3
hsa05016	Huntington disease	8/140	306/8225	0.15039	0.627589	0.593644	161/90993/2081/3064/9821/6507/6667/6804	8
hsa04962	Vasopressin-regulated water reabsorption	2/140	44/8225	0.171946	0.704006	0.665928	90993/1778	2
hsa01232	Nucleotide metabolism	3/140	85/8225	0.176005	0.70728	0.669025	8833/1841/7084	3
hsa05022	Pathways of neurodegeneration - multiple diseases	11/140	476/8225	0.186802	0.729838	0.690364	596/4041/6310/840/2081/3064/5605/9821/6804/7326/9246	11
hsa04360	Axon guidance	5/140	182/8225	0.198285	0.729838	0.690364	91653/57522/84448/658/1808	5
hsa03450	Non-homologous end-joining	1/140	13/8225	0.200162	0.729838	0.690364	79840	1
hsa04210	Apoptosis	4/140	136/8225	0.201265	0.729838	0.690364	596/840/2081/5605	4
hsa05032	Morphine addiction	3/140	91/8225	0.201863	0.729838	0.690364	2550/2869/5142	3
hsa05222	Small cell lung cancer	3/140	92/8225	0.206258	0.729838	0.690364	596/1021/3914	3
hsa05144	Malaria	2/140	50/8225	0.209005	0.729838	0.690364	7057/7058	2
hsa04371	Apelin signaling pathway	4/140	139/8225	0.211889	0.729838	0.690364	9759/5605/5327/51422	4
hsa05418	Fluid shear stress and atherosclerosis	4/140	139/8225	0.211889	0.729838	0.690364	596/658/5154/5327	4
hsa04936	Alcoholic liver disease	4/140	142/8225	0.222668	0.740638	0.70058	2309/719/23643/51422	4
hsa04020	Calcium signaling pathway	6/140	240/8225	0.224808	0.740638	0.70058	2263/2261/6786/148/57118/5154	6
hsa00564	Glycerophospholipid metabolism	3/140	99/8225	0.23759	0.740638	0.70058	160851/9162/253558	3
hsa04072	Phospholipase D signaling pathway	4/140	148/8225	0.244642	0.740638	0.70058	160851/9162/5605/5154	4
hsa04340	Hedgehog signaling pathway	2/140	56/8225	0.246788	0.740638	0.70058	596/91653	2
hsa05226	Gastric cancer	4/140	149/8225	0.248353	0.740638	0.70058	596/2263/4041/5605	4
hsa04914	Progesterone-mediated oocyte maturation	3/140	102/8225	0.251269	0.740638	0.70058	6793/8379/6196	3
hsa04974	Protein digestion and absorption	3/140	103/8225	0.255855	0.740638	0.70058	1302/85301/340267	3
hsa00240	Pyrimidine metabolism	2/140	58/8225	0.259455	0.740638	0.70058	1841/7084	2
hsa05213	Endometrial cancer	2/140	58/8225	0.259455	0.740638	0.70058	2309/5605	2
hsa01240	Biosynthesis of cofactors	4/140	153/8225	0.263315	0.740638	0.70058	586/25902/5373/6999	4
hsa04932	Non-alcoholic fatty liver disease	4/140	155/8225	0.270862	0.740638	0.70058	840/2081/3953/51422	4
hsa04934	Cushing syndrome	4/140	155/8225	0.270862	0.740638	0.70058	1021/90993/5605/6667	4
hsa00531	Glycosaminoglycan degradation	1/140	19/8225	0.278591	0.740638	0.70058	2799	1
hsa01210	2-Oxocarboxylic acid metabolism	1/140	19/8225	0.278591	0.740638	0.70058	586	1
hsa04931	Insulin resistance	3/140	108/8225	0.278948	0.740638	0.70058	90993/51422/6196	3
hsa04066	HIF-1 signaling pathway	3/140	109/8225	0.283593	0.740638	0.70058	596/5605/5209	3
hsa04213	Longevity regulating pathway - multiple species	2/140	62/8225	0.284801	0.740638	0.70058	2309/51422	2
hsa04015	Rap1 signaling pathway	5/140	210/8225	0.286864	0.740638	0.70058	2263/2261/7057/5605/5154	5
hsa00100	Steroid biosynthesis	1/140	20/8225	0.290899	0.740638	0.70058	1718	1
hsa00670	One carbon pool by folate	1/140	20/8225	0.290899	0.740638	0.70058	25902	1
hsa04929	GnRH secretion	2/140	64/8225	0.297451	0.740638	0.70058	2550/5605	2
hsa05145	Toxoplasmosis	3/140	112/8225	0.297567	0.740638	0.70058	596/3914/23643	3
hsa00532	Glycosaminoglycan biosynthesis - chondroitin sulfate / dermatan sulfate	1/140	21/8225	0.302998	0.740638	0.70058	166012	1
hsa00770	Pantothenate and CoA biosynthesis	1/140	21/8225	0.302998	0.740638	0.70058	586	1
hsa04927	Cortisol synthesis and secretion	2/140	65/8225	0.303764	0.740638	0.70058	90993/6667	2
hsa04720	Long-term potentiation	2/140	67/8225	0.31636	0.743463	0.703252	5605/6196	2
hsa05221	Acute myeloid leukemia	2/140	67/8225	0.31636	0.743463	0.703252	5605/861	2
hsa05225	Hepatocellular carcinoma	4/140	168/8225	0.32069	0.743463	0.703252	4041/1021/5605/55193	4
hsa04664	Fc epsilon RI signaling pathway	2/140	68/8225	0.32264	0.743463	0.703252	241/5605	2
hsa04920	Adipocytokine signaling pathway	2/140	69/8225	0.328905	0.743463	0.703252	3953/51422	2
hsa05031	Amphetamine addiction	2/140	69/8225	0.328905	0.743463	0.703252	90993/6804	2
hsa05211	Renal cell carcinoma	2/140	69/8225	0.328905	0.743463	0.703252	9915/5605	2
hsa04917	Prolactin signaling pathway	2/140	70/8225	0.335156	0.748604	0.708114	2309/5605	2
hsa00534	Glycosaminoglycan biosynthesis - heparan sulfate / heparin	1/140	24/8225	0.338079	0.748604	0.708114	2131	1
hsa01230	Biosynthesis of amino acids	2/140	75/8225	0.366131	0.786639	0.744092	586/5091	2
hsa04623	Cytosolic DNA-sensing pathway	2/140	75/8225	0.366131	0.786639	0.744092	840/11128	2
hsa04918	Thyroid hormone synthesis	2/140	75/8225	0.366131	0.786639	0.744092	90993/53905	2
hsa05133	Pertussis	2/140	76/8225	0.372264	0.788993	0.746319	840/23643	2
hsa04014	Ras signaling pathway	5/140	236/8225	0.374499	0.788993	0.746319	2263/2261/5605/4763/5154	5
hsa05100	Bacterial invasion of epithelial cells	2/140	77/8225	0.378372	0.789489	0.746788	79658/2017	2
hsa04068	FoxO signaling pathway	3/140	131/8225	0.386243	0.790706	0.747939	2309/5605/51422	3
hsa04114	Oocyte meiosis	3/140	131/8225	0.386243	0.790706	0.747939	5525/8379/6196	3
hsa04728	Dopaminergic synapse	3/140	132/8225	0.390869	0.792696	0.749822	5525/90993/5523	3
hsa00983	Drug metabolism - other enzymes	2/140	80/8225	0.396548	0.796768	0.753673	8833/7084	2
hsa01523	Antifolate resistance	1/140	30/8225	0.403068	0.802438	0.759037	8714	1
hsa05135	Yersinia infection	3/140	137/8225	0.413858	0.807958	0.764258	5605/6196/7456	3
hsa04911	Insulin secretion	2/140	86/8225	0.432146	0.807958	0.764258	90993/6804	2
hsa05210	Colorectal cancer	2/140	86/8225	0.432146	0.807958	0.764258	596/5605	2
hsa05130	Pathogenic Escherichia coli infection	4/140	197/8225	0.432946	0.807958	0.764258	2017/840/23191/7456	4
hsa04130	SNARE interactions in vesicular transport	1/140	33/8225	0.433145	0.807958	0.764258	6804	1
hsa04120	Ubiquitin mediated proteolysis	3/140	142/8225	0.436577	0.807958	0.764258	11060/7326/9246	3
hsa03020	RNA polymerase	1/140	34/8225	0.442833	0.807958	0.764258	11128	1
hsa04540	Gap junction	2/140	88/8225	0.443767	0.807958	0.764258	5605/5154	2
hsa04976	Bile secretion	2/140	89/8225	0.449529	0.807958	0.764258	8714/6343	2
hsa04658	Th1 and Th2 cell differentiation	2/140	92/8225	0.466611	0.807958	0.764258	4851/84441	2
hsa05216	Thyroid cancer	1/140	37/8225	0.47092	0.807958	0.764258	5605	1
hsa04912	GnRH signaling pathway	2/140	93/8225	0.472236	0.807958	0.764258	5605/4216	2
hsa04145	Phagosome	3/140	152/8225	0.480981	0.807958	0.764258	7057/1778/7058	3
hsa05150	Staphylococcus aureus infection	2/140	96/8225	0.488897	0.807958	0.764258	719/629	2
hsa05207	Chemical carcinogenesis - receptor activation	4/140	212/8225	0.489352	0.807958	0.764258	596/90993/5605/6196	4
hsa04921	Oxytocin signaling pathway	3/140	154/8225	0.48967	0.807958	0.764258	57118/5605/51422	3
hsa03015	mRNA surveillance pathway	2/140	97/8225	0.494378	0.807958	0.764258	5525/5523	2
hsa04218	Cellular senescence	3/140	156/8225	0.498289	0.807958	0.764258	2309/1021/5605	3
hsa04750	Inflammatory mediator regulation of TRP channels	2/140	98/8225	0.499822	0.807958	0.764258	79054/51393	2
hsa04925	Aldosterone synthesis and secretion	2/140	98/8225	0.499822	0.807958	0.764258	57118/90993	2
hsa05417	Lipid and atherosclerosis	4/140	215/8225	0.500374	0.807958	0.764258	596/840/2081/23643	4
hsa04390	Hippo signaling pathway	3/140	157/8225	0.502572	0.807958	0.764258	7003/658/25937	3
hsa00380	Tryptophan metabolism	1/140	42/8225	0.514641	0.807958	0.764258	6999	1
hsa05332	Graft-versus-host disease	1/140	42/8225	0.514641	0.807958	0.764258	3824	1
hsa04916	Melanogenesis	2/140	101/8225	0.515929	0.807958	0.764258	90993/5605	2
hsa04940	Type I diabetes mellitus	1/140	43/8225	0.522945	0.807958	0.764258	1363	1
hsa05161	Hepatitis B	3/140	162/8225	0.523704	0.807958	0.764258	596/90993/5605	3
hsa04064	NF-kappa B signaling pathway	2/140	104/8225	0.531694	0.807958	0.764258	596/23643	2
hsa04620	Toll-like receptor signaling pathway	2/140	104/8225	0.531694	0.807958	0.764258	23643/5605	2
hsa04024	cAMP signaling pathway	4/140	225/8225	0.536353	0.807958	0.764258	2550/90993/5605/5142	4
hsa05163	Human cytomegalovirus infection	4/140	225/8225	0.536353	0.807958	0.764258	1021/90993/5605/6667	4
hsa02010	ABC transporters	1/140	45/8225	0.539132	0.807958	0.764258	8714	1
hsa03022	Basal transcription factors	1/140	45/8225	0.539132	0.807958	0.764258	2967	1
hsa04630	JAK-STAT signaling pathway	3/140	166/8225	0.540257	0.807958	0.764258	596/3953/5154	3
hsa04022	cGMP-PKG signaling pathway	3/140	167/8225	0.544344	0.807958	0.764258	148/90993/5605	3
hsa04922	Glucagon signaling pathway	2/140	107/8225	0.547108	0.807958	0.764258	90993/51422	2
hsa04659	Th17 cell differentiation	2/140	108/8225	0.552168	0.807958	0.764258	6095/861	2
hsa04530	Tight junction	3/140	169/8225	0.552456	0.807958	0.764258	2017/51422/861	3
hsa00620	Pyruvate metabolism	1/140	47/8225	0.554773	0.807958	0.764258	5091	1
hsa03420	Nucleotide excision repair	1/140	47/8225	0.554773	0.807958	0.764258	2967	1
hsa04141	Protein processing in endoplasmic reticulum	3/140	171/8225	0.560483	0.80821	0.764497	596/2081/7326	3
hsa00280	Valine, leucine and isoleucine degradation	1/140	48/8225	0.562395	0.80821	0.764497	586	1
hsa05030	Cocaine addiction	1/140	49/8225	0.569887	0.813589	0.769585	90993	1
hsa04725	Cholinergic synapse	2/140	113/8225	0.576871	0.818176	0.773923	596/90993	2
hsa04668	TNF signaling pathway	2/140	114/8225	0.581691	0.818289	0.77403	840/90993	2
hsa00270	Cysteine and methionine metabolism	1/140	51/8225	0.584492	0.818289	0.77403	586	1
hsa04961	Endocrine and other factor-regulated calcium reabsorption	1/140	53/8225	0.598604	0.832674	0.787637	161	1
hsa04935	Growth hormone synthesis, secretion and action	2/140	120/8225	0.609773	0.842808	0.797223	90993/5605	2
hsa04621	NOD-like receptor signaling pathway	3/140	186/8225	0.617864	0.843125	0.797523	596/3428/51393	3
hsa05034	Alcoholism	3/140	187/8225	0.621506	0.843125	0.797523	90993/9759/9734	3
hsa05134	Legionellosis	1/140	57/8225	0.625416	0.843125	0.797523	840	1
hsa04613	Neutrophil extracellular trap formation	3/140	190/8225	0.632293	0.843125	0.797523	9759/9734/5605	3
hsa04370	VEGF signaling pathway	1/140	59/8225	0.638148	0.843125	0.797523	5605	1
hsa04062	Chemokine signaling pathway	3/140	192/8225	0.639367	0.843125	0.797523	2309/2869/10344	3
hsa04110	Cell cycle	2/140	127/8225	0.640711	0.843125	0.797523	1021/8379	2
hsa04730	Long-term depression	1/140	60/8225	0.644352	0.843125	0.797523	5605	1
hsa00230	Purine metabolism	2/140	128/8225	0.644971	0.843125	0.797523	8833/5142	2
hsa04926	Relaxin signaling pathway	2/140	129/8225	0.649191	0.84356	0.797935	90993/5605	2
hsa04650	Natural killer cell mediated cytotoxicity	2/140	131/8225	0.657514	0.849289	0.803353	3824/5605	2
hsa03250	Viral life cycle - HIV-1	1/140	63/8225	0.662336	0.850112	0.804132	684	1
hsa04270	Vascular smooth muscle contraction	2/140	134/8225	0.669703	0.850112	0.804132	148/5605	2
hsa05169	Epstein-Barr virus infection	3/140	202/8225	0.673312	0.850112	0.804132	596/9612/1021	3
hsa05321	Inflammatory bowel disease	1/140	65/8225	0.673821	0.850112	0.804132	6095	1
hsa04910	Insulin signaling pathway	2/140	137/8225	0.681543	0.854883	0.808645	5605/51422	2
hsa05162	Measles	2/140	139/8225	0.689243	0.856003	0.809705	596/1021	2
hsa00830	Retinol metabolism	1/140	68/8225	0.690325	0.856003	0.809705	56603	1
hsa05170	Human immunodeficiency virus 1 infection	3/140	212/8225	0.704878	0.869082	0.822076	596/684/5605	3
hsa01524	Platinum drug resistance	1/140	73/8225	0.71601	0.87782	0.830341	596	1
hsa05212	Pancreatic cancer	1/140	76/8225	0.730393	0.88263	0.834891	1021	1
hsa05166	Human T-cell leukemia virus 1 infection	3/140	222/8225	0.734087	0.88263	0.834891	90993/8379/5605	3
hsa04612	Antigen processing and presentation	1/140	78/8225	0.739578	0.88263	0.834891	3824	1
hsa04060	Cytokine-cytokine receptor interaction	4/140	295/8225	0.745475	0.88263	0.834891	658/10344/3953/3604	4
hsa04514	Cell adhesion molecules	2/140	157/8225	0.751877	0.88263	0.834891	9379/9672	2
hsa05160	Hepatitis C	2/140	157/8225	0.751877	0.88263	0.834891	1021/5605	2
hsa04080	Neuroactive ligand-receptor interaction	5/140	367/8225	0.755265	0.88263	0.834891	2550/148/719/3953/6343	5
hsa04714	Thermogenesis	3/140	232/8225	0.760993	0.88263	0.834891	90993/51422/6196	3
hsa04662	B cell receptor signaling pathway	1/140	84/8225	0.765309	0.88263	0.834891	5605	1
hsa04012	ErbB signaling pathway	1/140	85/8225	0.769345	0.88263	0.834891	5605	1
hsa04742	Taste transduction	1/140	86/8225	0.773312	0.88263	0.834891	2550	1
hsa04727	GABAergic synapse	1/140	89/8225	0.784811	0.88263	0.834891	2550	1
hsa05235	PD-L1 expression and PD-1 checkpoint pathway in cancer	1/140	89/8225	0.784811	0.88263	0.834891	5605	1
hsa05410	Hypertrophic cardiomyopathy	1/140	90/8225	0.788514	0.88263	0.834891	51422	1
hsa05010	Alzheimer disease	5/140	384/8225	0.789383	0.88263	0.834891	4041/840/2081/5605/9821	5
hsa04310	Wnt signaling pathway	2/140	170/8225	0.790128	0.88263	0.834891	23500/4041	2
hsa05164	Influenza A	2/140	171/8225	0.792846	0.88263	0.834891	1021/5605	2
hsa04970	Salivary secretion	1/140	92/8225	0.795731	0.88263	0.834891	148	1
hsa05131	Shigellosis	3/140	247/8225	0.797214	0.88263	0.834891	596/2017/2309	3
hsa04666	Fc gamma R-mediated phagocytosis	1/140	97/8225	0.812721	0.889758	0.841633	8853	1
hsa04640	Hematopoietic cell lineage	1/140	99/8225	0.819118	0.889758	0.841633	966	1
hsa04061	Viral protein interaction with cytokine and cytokine receptor	1/140	100/8225	0.822234	0.889758	0.841633	10344	1
hsa04933	AGE-RAGE signaling pathway in diabetic complications	1/140	100/8225	0.822234	0.889758	0.841633	596	1
hsa04972	Pancreatic secretion	1/140	102/8225	0.828308	0.889758	0.841633	6343	1
hsa05146	Amoebiasis	1/140	102/8225	0.828308	0.889758	0.841633	3914	1
hsa04660	T cell receptor signaling pathway	1/140	104/8225	0.834175	0.889758	0.841633	5605	1
hsa05012	Parkinson disease	3/140	266/8225	0.836454	0.889758	0.841633	2081/7326/9246	3
hsa05167	Kaposi sarcoma-associated herpesvirus infection	2/140	194/8225	0.847352	0.896953	0.848439	1021/5605	2
