# Supplementary material for: Methylation Landscapes of Cartilage in Hip Osteoarthritis
Source: Genet Res (Camb). 2026 Jan 5;2026:5540232. doi: 10.1155/genr/5540232 (PMC12766398; doi:10.1155/genr/5540232)
Supplement: Supplementary file 1 — Supporting Information Additional supporting information can be found online in the Supporting Information section. [file GENR-2026-5540232-s001.zip › Supplementary table 4.xlsx]

## Sheet: Sheet1
Supplementary table 4. Primer sequences.
NOTCH1	Forward Primer	GAGGCGTGGCAGACTATGC
	Reverse Primer	CTTGTACTCCGTCAGCGTGA
GREM1	Forward Primer	CGGAGCGCAAATACCTGAAG
	Reverse Primer	GGTTGATGATGGTGCGACTGT
DYSF	Forward Primer	CCATTCCTGGATCAAAGCGGA
	Reverse Primer	CTGCGGTTTGTCTGACAGCA
HDAC4	Forward Primer	CCTGGGAATGTACGACGCC
	Reverse Primer	CCCGTCTTTCCTGCGTAAC
S100A10	Forward Primer	GGCTACTTAACAAAGGAGGACC
	Reverse Primer	GAGGCCCGCAATTAGGGAAA
RUNX1	Forward Primer	TGAGCTGAGAAATGCTACCGC
	Reverse Primer	ACTTCGACCGACAAACCTGAG
